# Supplementary material for: Prioritizing autoimmunity risk variants for functional analyses by fine-mapping mutations under natural selection
Source: Nat Commun. 2022 Nov 18;13:7069. doi: 10.1038/s41467-022-34461-9 (PMC9674589; doi:10.1038/s41467-022-34461-9)
Supplement: Supplementary file 4 — Supplementary Data 1 [file 41467_2022_34461_MOESM4_ESM.xlsx]

## Sheet: Legend - Supplementary Data 1
Supplementary Data 1	Total set of 10487 candidate SNPs for 21 inflammatory diseases

## Sheet: Supplementary Data 1
Chromosome	Position (GRCh37)	Position (GRCh38)	Candidate SNP rs ID	Reference allele	Alternative allele	Derived allele	Alternative allele frequency (AAF)	Derived allele frequency (DAF)
1	2472081	2540642	rs1886731	T	C	T	0.4994	0.5006
1	2474205	2542766	rs942824	T	C	T	0.4972	0.5028
1	2475212	2543773	rs10797429	G	C	C	0.4808	0.4808
1	2477358	2545919	rs12097268	T	A	A	0.4831	0.4831
1	2478511	2547072	rs2477678	T	A	T	0.4989	0.5011
1	2479983	2548544	rs1974044	A	G	A	0.4983	0.5017
1	2487663	2556224	rs2227312	C	A	C	0.4797	0.5203
1	2487766	2556327	rs2227313	T	C	C	0.4936	0.4936
1	2488153	2556714	rs4870	A	G	G	0.4797	0.4797
1	2488930	2557491	rs2495366	G	A	A	0.4903	0.4903
1	2490898	2559459	rs2257763	C	A	C	0.4931	0.5069
1	2490942	2559503	rs2281852	C	A	C	0.49	0.51
1	2491205	2559766	rs2234161	C	T	C	0.4919	0.5081
1	2494785	2563346	rs8725	G	A	A	0.4956	0.4956
1	2496214	2564775	rs10910090	C	T	T	0.4958	0.4958
1	2496649	2575350	rs7544646	C	G	.	0.4751	NA
1	2497678	2566239	rs11577783	A	G	G	0.4964	0.4964
1	2498027	2566588	rs2495365	A	G	A	0.4956	0.5044
1	2498052	2566613	rs61054170	C	T	T	0.4956	0.4956
1	2498618	2567179	rs10910089	G	T	G	0.4961	0.5039
1	2498862	2567423	rs1555791	G	C	C	0.4961	0.4961
1	2499254	2577955	rs2182176	G	A	A	0.4696	0.4696
1	2499810	2578511	rs150913279	NA	NA	NA	NA	NA
1	2501338	2580039	rs10797432	C	T	T	0.4758	0.4758
1	2501516	2580217	rs10910092	A	G	G	0.4753	0.4753
1	2502010	2570571	rs10797433	T	C	T	0.4967	0.5033
1	2502780	2571341	rs6667605	C	T	T	0.4958	0.4958
1	2502834	2571395	rs6672381	A	G	A	0.4958	0.5042
1	2504234	2572795	rs6671426	C	A	A	0.48	0.48
1	2511280	2579841	rs10797434	C	T	C	0.4956	0.5044
1	2512452	2581013	rs4648648	G	A	G	0.4964	0.5036
1	2513055	2581616	rs4486391	A	T	A	0.4964	0.5036
1	2520302	2588863	rs6667564	T	C	T	0.3369	0.6631
1	2520500	2589061	rs6701238	G	A	G	0.3369	0.6631
1	2520527	2589088	rs6670198	T	C	T	0.3369	0.6631
1	2523212	2591773	rs876938	G	C	C	0.3206	0.3206
1	2524205	2592766	rs745368	C	T	T	0.32	0.32
1	2524457	2593018	rs745367	T	C	T	0.3364	0.6636
1	2524915	2593476	rs10752747	G	T	T	0.3206	0.3206
1	2524943	2593504	rs3828154	G	A	G	0.3364	0.6636
1	2524966	2593527	rs3748819	C	T	T	0.3206	0.3206
1	2525660	2594221	rs3748818	G	A	A	0.3206	0.3206
1	2525665	2594226	rs3748817	T	C	T	0.3364	0.6636
1	2526746	2595307	rs3748816	A	G	A	0.3364	0.6636
1	2527678	2596239	rs2260976	A	G	A	0.6844	0.3156
1	2528133	2596694	rs2843401	T	C	T	0.6797	0.3203
1	2528682	2597243	rs2843402	T	C	T	0.6794	0.3206
1	2528999	2597560	rs2764845	G	T	T	0.6636	0.6636
1	2529097	2597658	rs2843403	T	C	C	0.6636	0.6636
1	2529192	2597753	rs2764842	A	G	A	0.6794	0.3206
1	2529360	2597921	rs2764841	G	A	A	0.6636	0.6636
1	2529437	2597998	rs2764840	C	T	T	0.6636	0.6636
1	2530558	2599119	rs2843404	T	C	T	0.6794	0.3206
1	2530694	2599255	rs2764848	G	A	G	0.6794	0.3206
1	2531372	2599933	rs2985855	A	C	A	0.6794	0.3206
1	2531467	2600028	rs6689711	T	C	T	0.6794	0.3206
1	2532416	2600977	rs2985859	T	C	T	0.6794	0.3206
1	2532506	2601067	rs3001837	G	A	A	0.6794	0.6794
1	2532624	2601185	rs2985857	C	T	T	0.6803	0.6803
1	2532899	2601460	rs6424092	C	A	C	0.6794	0.3206
1	2533706	2602267	rs60520190	G	A	A	0.3206	0.3206
1	2534087	2602648	rs11585048	C	T	T	0.3206	0.3206
1	2534801	2603362	rs10797435	G	C	C	0.3208	0.3208
1	2534978	2603539	rs6664969	G	A	A	0.3206	0.3206
1	2535613	2604174	rs4648562	C	A	A	0.3206	0.3206
1	2535758	2604319	rs4648652	A	G	A	0.3367	0.6633
1	2535895	2604456	rs4648653	C	T	T	0.3206	0.3206
1	2536002	2604563	rs4648563	C	G	C	0.3206	0.6794
1	2537095	2605656	rs78506337	G	A	A	0.3208	0.3208
1	2537464	2606025	rs4074789	A	G	A	0.3367	0.6633
1	2537838	2606399	rs41300092	C	T	T	0.3208	0.3208
1	2538209	2606770	rs10910105	G	A	A	0.3208	0.3208
1	2538349	2606910	rs10797436	G	A	A	0.3208	0.3208
1	2538886	2607447	rs10910106	G	T	T	0.3208	0.3208
1	2539006	2607567	rs10797437	T	C	T	0.3367	0.6633
1	2539181	2607742	rs10910107	C	T	C	0.3369	0.6631
1	2539400	2618101	rs4445406	NA	NA	NA	NA	NA
1	2539532	2608093	rs10910108	A	G	A	0.3367	0.6633
1	2539555	2618256	rs4278312	A	G	A	0.3398	0.6602
1	2539590	2618291	rs4422947	C	T	C	0.3406	0.6595
1	2539796	2608357	rs4073285	C	T	T	0.3319	0.3319
1	2539901	2618602	rs4073286	NA	NA	NA	NA	NA
1	2539946	2618647	rs142350479	NA	NA	NA	NA	NA
1	2540262	2618963	rs10797438	NA	NA	NA	NA	NA
1	2540364	2619065	rs10797439	NA	NA	NA	NA	NA
1	2541269	2609830	rs10797440	A	G	A	0.3367	0.6633
1	2542653	2611214	rs10910111	A	G	A	0.3367	0.6633
1	2544640	2613201	rs10752748	G	A	A	0.3208	0.3208
1	2546229	2614790	rs6684865	G	A	A	0.3208	0.3208
1	2551053	2629754	rs10910112	T	C	T	0.3364	0.6636
1	2551660	2620221	rs10797441	T	G	G	0.3208	0.3208
1	2552071	2620632	rs6673993	T	C	T	0.3367	0.6633
1	2553083	2631784	rs4648654	G	A	G	0.3375	0.6625
1	2553624	2622185	rs3890745	T	C	T	0.3208	0.6792
1	2553758	2622319	rs4474198	C	T	C	0.3367	0.6633
1	2555640	2624201	rs28568531	T	A	T	0.3208	0.6792
1	2556125	2624686	rs7368072	C	T	T	0.3208	0.3208
1	2556548	2625109	rs7368105	C	T	T	0.3206	0.3206
1	2556709	2625270	rs7364820	G	A	A	0.3206	0.3206
1	2557191	2635892	rs7523364	C	T	T	0.6797	0.6797
1	2557531	2626092	rs6422657	C	T	T	0.6794	0.6794
1	2558308	2626869	rs6668149	A	C	A	0.6792	0.3208
1	2558740	2627301	rs12748729	C	T	C	0.6792	0.3208
1	2559589	2628150	rs12730932	T	G	T	0.6794	0.3206
1	2560882	2639583	rs4648658	G	A	.	0.6593	NA
1	2560903	2639604	rs4648659	T	G	.	0.6771	NA
1	2561286	2639987	rs28532547	T	G	.	0.6797	NA
1	2562169	2640870	rs4648564	NA	NA	NA	NA	NA
1	2564183	2632744	rs6698817	T	C	T	0.6794	0.3206
1	2570023	2638584	rs4648565	A	G	A	0.6797	0.3203
1	2571823	2640384	rs28690427	A	G	A	0.6797	0.3203
1	2574078	2642639	rs9970196	T	C	T	0.6789	0.3211
1	2708430	2791865	rs10909839	G	A	A	0.3167	0.3167
1	2709164	2792599	rs4648356	C	A	A	0.3206	0.3206
1	2716624	2800059	rs897628	C	T	T	0.3197	0.3197
1	2717470	2800905	rs60389769	G	A	A	0.3183	0.3183
1	2720173	2803608	rs897625	A	G	G	0.3208	0.3208
1	2720175	2803610	rs897624	T	C	T	0.3208	0.6792
1	2721149	2804584	rs2100574	G	A	A	0.32	0.32
1	7822723	7762663	rs41402249	G	C	C	0.1383	0.1383
1	7834026	7773966	rs2071987	G	A	A	0.1417	0.1417
1	7841971	7781911	rs3753503	G	A	A	0.1411	0.1411
1	7847529	7787469	rs2859390	A	G	G	0.1333	0.1333
1	7861600	7801540	rs707466	C	A	A	0.1414	0.1414
1	7861684	7801624	rs707467	A	C	C	0.1414	0.1414
1	7879063	7819003	rs2797685	C	T	T	0.1411	0.1411
1	7883617	7900970	rs697689	G	A	A	0.143	0.143
1	7885354	7825294	rs697691	A	G	G	0.1411	0.1411
1	7886424	7826364	rs697693	G	A	A	0.1433	0.1433
1	7889941	7829881	rs2640908	C	T	T	0.1411	0.1411
1	7890801	7830741	rs1689904	C	T	T	0.1411	0.1411
1	7891797	7831737	rs1773138	C	T	T	0.1411	0.1411
1	7895069	7835009	rs56204811	A	G	G	0.1186	0.1186
1	7905912	7923265	rs200631916	NA	NA	NA	NA	NA
1	7905913	7923266	rs142262776	NA	NA	NA	NA	NA
1	7906008	7923361	rs707472	G	T	T	0.1419	0.1419
1	7982816	8000169	rs17229081	G	A	A	0.188	0.188
1	7989022	7928962	rs9658012	C	T	T	0.1853	0.1853
1	7994420	7934360	rs2493214	A	G	A	0.2106	0.7894
1	7997183	7937123	rs7545687	G	A	A	0.1872	0.1872
1	8004440	8021793	rs34878017	T	C	C	0.1996	0.1996
1	8014568	7954508	rs35731977	G	A	A	0.1992	0.1992
1	8021740	7961680	rs17523802	G	A	A	0.1942	0.1942
1	8021973	7961913	rs35675666	G	T	T	0.1953	0.1953
1	8022197	7962137	rs3766606	G	T	T	0.1953	0.1953
1	8023586	8040939	rs34157438	C	T	T	0.1982	0.1982
1	8025275	7965215	rs7517357	C	T	T	0.1958	0.1958
1	8027830	8045183	rs12740409	A	C	C	0.1982	0.1982
1	8028930	7968870	rs34124834	T	G	G	0.1956	0.1956
1	8029494	8046847	rs2641116	T	G	G	0.2127	0.2127
1	8041290	7981230	rs67717282	C	T	T	0.2072	0.2072
1	8042826	7982766	rs161802	G	T	T	0.2144	0.2144
1	8046378	7986318	rs225120	C	T	T	0.215	0.215
1	8046672	7986612	rs12727642	C	A	A	0.2072	0.2072
1	8051241	7991181	rs36016881	A	G	G	0.2092	0.2092
1	8053135	7993075	rs17367289	A	G	G	0.2161	0.2161
1	8074872	8014812	rs397349	A	C	C	0.2161	0.2161
1	8075934	8015874	rs2294889	A	G	G	0.2083	0.2083
1	8078569	8018509	rs12735338	T	C	C	0.2083	0.2083
1	8079301	8019241	rs10489450	C	T	T	0.2081	0.2081
1	8084355	8024295	rs28624	A	C	C	0.2158	0.2158
1	8094978	8034918	rs12745223	C	T	T	0.2081	0.2081
1	8095486	8035426	rs225131	T	C	C	0.2158	0.2158
1	8095500	8035440	rs225132	T	G	G	0.2158	0.2158
1	8097145	8037085	rs7522911	C	T	T	0.2078	0.2078
1	8100173	8040113	rs6577459	G	T	T	0.2078	0.2078
1	8106201	8046141	rs12757968	A	G	G	0.2078	0.2078
1	8111839	8051779	rs2050198	T	G	G	0.2078	0.2078
1	8114319	8054259	rs12753070	C	G	G	0.2075	0.2075
1	8119251	8059191	rs4908724	G	T	T	0.2072	0.2072
1	8132462	8072402	rs12730860	T	C	C	0.2097	0.2097
1	8133352	8073292	rs7539255	T	C	C	0.2097	0.2097
1	8136016	8075956	rs12736494	G	A	A	0.2078	0.2078
1	8150638	8090578	rs72634258	T	C	C	0.2	0.2
1	8152102	8092042	rs6668846	C	G	C	0.7856	0.2144
1	8163122	8103062	rs4908727	T	C	T	0.7844	0.2156
1	8165619	8105559	rs7545677	T	C	C	0.7842	0.7842
1	8165667	8105607	rs7545745	T	A	A	0.7844	0.7844
1	8165975	8105915	rs6703955	G	C	C	0.7844	0.7844
1	8168917	8108857	rs4325151	T	A	T	0.7847	0.2153
1	8168993	8108933	rs4369247	C	T	C	0.7847	0.2153
1	8170219	8110159	rs12128234	T	C	T	0.7847	0.2153
1	8246289	8186229	rs60650319	C	A	A	0.2986	0.2986
1	8256313	8196253	rs11121127	G	A	A	0.2681	0.2681
1	8256431	8196371	rs11121128	A	T	A	0.2681	0.7319
1	8257960	8197900	rs72635708	T	C	C	0.2564	0.2564
1	8258226	8198166	rs11585994	T	C	T	0.2647	0.7353
1	8260199	8200139	rs12140347	G	A	A	0.2642	0.2642
1	8260449	8200389	rs6700905	G	C	C	0.2958	0.2958
1	8260756	8200696	rs11588420	G	A	A	0.2644	0.2644
1	8260834	8200774	rs11587140	T	C	C	0.2644	0.2644
1	8260945	8200885	rs11588819	G	A	A	0.2642	0.2642
1	8261393	8201333	rs12138839	T	G	G	0.3075	0.3075
1	8264457	8204397	rs12745477	A	G	G	0.2644	0.2644
1	8266829	8284182	rs35395352	NA	NA	NA	NA	NA
1	8267284	8284637	rs56025131	A	G	G	0.2722	0.2722
1	8267513	8207453	rs7548511	A	G	G	0.2661	0.2661
1	8268095	8208035	rs11121129	G	A	A	0.2661	0.2661
1	8268620	8208560	rs6661746	G	A	A	0.2661	0.2661
1	8268715	8208655	rs6701941	T	C	C	0.2658	0.2658
1	8268913	8208853	rs6687168	C	T	T	0.2658	0.2658
1	8272231	8212171	rs11121131	G	A	A	0.2636	0.2636
1	8272526	8212466	rs425371	G	A	G	0.2706	0.7294
1	8524877	8464817	rs12080583	G	A	A	0.6575	0.6575
1	8526142	8466082	rs4908760	G	A	A	0.6569	0.6569
1	8529524	8546878	rs910581	T	C	.	0.6573	NA
1	8531111	8548465	rs7543004	A	G	.	0.6567	NA
1	8531326	8471266	rs1922983	A	G	G	0.6575	0.6575
1	8531963	8549317	rs12061328	C	T	T	0.6569	0.6569
1	8534529	8474469	rs6577488	T	C	C	0.6575	0.6575
1	8535818	8475758	rs4351668	C	T	T	0.6572	0.6572
1	8537058	8476998	rs1024197	C	G	C	0.6575	0.3425
1	8537289	8477229	rs1884352	G	A	A	0.6403	0.6403
1	8539463	8479403	rs7551849	A	G	G	0.6572	0.6572
1	8547866	8487806	rs12046643	A	C	C	0.6572	0.6572
1	8549716	8489656	rs10864353	A	G	G	0.6572	0.6572
1	8549741	8489681	rs10864354	C	T	C	0.6572	0.3428
1	8552219	8492159	rs4908761	G	A	G	0.6567	0.3433
1	8552804	8492744	rs6677736	A	T	T	0.6575	0.6575
1	8557320	8497260	rs7518608	C	G	G	0.6572	0.6572
1	8557691	8497631	rs7530745	A	C	A	0.6569	0.3431
1	8564301	8504241	rs6669503	C	G	C	0.6569	0.3431
1	8569871	8509812	rs10864356	A	T	T	0.6569	0.6569
1	8569906	8509847	rs11121194	C	T	T	0.6569	0.6569
1	8573471	8513412	rs7542312	G	C	C	0.6572	0.6572
1	8573717	8513658	rs7520617	C	T	C	0.6572	0.3428
1	8574118	8514059	rs6668508	C	T	T	0.6572	0.6572
1	8574972	8514913	rs6577491	G	T	G	0.6569	0.3431
1	8575064	8515005	rs6577492	C	A	C	0.6567	0.3433
1	8576925	8516866	rs6577494	C	T	T	0.6572	0.6572
1	8596893	8536834	rs1463051	T	A	A	0.6569	0.6569
1	8597042	8536983	rs1463050	G	A	A	0.6569	0.6569
1	8597108	8537049	rs1463049	A	T	T	0.6572	0.6572
1	8600192	8540133	rs11121199	G	A	A	0.6564	0.6564
1	8603777	8543718	rs35865480	C	T	T	0.6572	0.6572
1	8607024	8546965	rs6702060	G	A	A	0.6572	0.6572
1	8612104	8552045	rs6577499	G	C	C	0.6569	0.6569
1	8613418	8553359	rs2016084	C	A	A	0.6569	0.6569
1	8615577	8555518	rs6577502	T	C	C	0.6572	0.6572
1	8616838	8556779	rs1473420	T	G	G	0.6572	0.6572
1	8616933	8556874	rs12756257	C	A	A	0.6569	0.6569
1	8632791	8572732	rs11121201	A	T	T	0.6578	0.6578
1	8638145	8578086	rs7547411	A	G	A	0.6575	0.3425
1	8639357	8579298	rs11121202	T	C	C	0.6572	0.6572
1	8642588	8582529	rs1061039	T	C	T	0.6572	0.3428
1	8642931	8582872	rs6663123	T	C	C	0.6572	0.6572
1	8644007	8583948	rs7537982	C	T	T	0.6569	0.6569
1	8645816	8585757	rs1934138	G	A	A	0.6569	0.6569
1	8647917	8587858	rs6670508	G	C	G	0.6581	0.3419
1	8650185	8590126	rs7526171	T	C	C	0.6572	0.6572
1	8651582	8591523	rs6675443	T	A	A	0.6572	0.6572
1	8653733	8593674	rs922366	C	A	A	0.6569	0.6569
1	8654305	8594246	rs11121204	G	A	A	0.6569	0.6569
1	8656434	8596375	rs1809332	C	T	T	0.6572	0.6572
1	8658085	8598026	rs11121205	G	A	A	0.6569	0.6569
1	8658442	8598383	rs6666191	C	T	T	0.6572	0.6572
1	8658527	8598468	rs6681362	T	G	G	0.6572	0.6572
1	8658712	8598653	rs1318218	T	C	C	0.6572	0.6572
1	8659282	8599223	rs2100888	T	A	A	0.6572	0.6572
1	8659714	8599655	rs4480384	A	G	A	0.6575	0.3425
1	8663821	8603762	rs12136766	G	A	A	0.6625	0.6625
1	8670206	8610147	rs6701331	A	C	C	0.6633	0.6633
1	8686862	8626803	rs11121209	G	A	A	0.6617	0.6617
1	8690933	8630874	rs1381928	G	A	G	0.6561	0.3439
1	8691879	8631820	rs6674832	T	C	C	0.6617	0.6617
1	8698277	8638218	rs7520025	C	T	T	0.6561	0.6561
1	8701231	8641172	rs1463052	A	G	G	0.6617	0.6617
1	8702753	8642694	rs6577513	G	A	G	0.6564	0.3436
1	8704059	8644000	rs2401138	G	C	G	0.6614	0.3386
1	8705037	8644978	rs1463053	G	A	A	0.6617	0.6617
1	8707116	8647057	rs6692693	T	G	T	0.6617	0.3383
1	8708529	8648470	rs11121210	T	C	T	0.6617	0.3383
1	8712743	8652684	rs6577514	T	G	T	0.6517	0.3483
1	8724522	8664463	rs10864360	C	T	C	0.6442	0.3558
1	8725993	8665934	rs11121212	C	T	C	0.6442	0.3558
1	8726721	8666662	rs10864361	T	C	T	0.6519	0.3481
1	8730779	8670720	rs6695867	G	A	G	0.6464	0.3536
1	8733128	8673069	rs11121215	T	C	T	0.6519	0.3481
1	8738135	8678076	rs2045820	A	G	G	0.6464	0.6464
1	8738937	8678878	rs4908507	C	T	C	0.6464	0.3536
1	8738944	8678885	rs11121216	A	G	A	0.6464	0.3536
1	8741401	8681342	rs7556169	A	G	G	0.6519	0.6519
1	8743710	8683651	rs6693009	A	G	G	0.6519	0.6519
1	10252667	10192609	rs6670208	C	T	T	0.3047	0.3047
1	10258343	10198285	rs61784570	C	A	A	0.3206	0.3206
1	10265606	10205548	rs4348727	G	A	A	0.2903	0.2903
1	10266671	10206613	rs12757820	A	T	T	0.2903	0.2903
1	10268170	10208112	rs12117765	A	G	G	0.29	0.29
1	10277898	10217840	rs11121532	G	T	T	0.2883	0.2883
1	10282166	10222108	rs4846197	G	A	G	0.3439	0.6561
1	10284659	10224601	rs35766535	T	C	C	0.2889	0.2889
1	10284733	10224675	rs61775887	T	C	T	0.3444	0.6556
1	10290421	10230363	rs17400510	T	C	C	0.2892	0.2892
1	10291874	10231816	rs12751375	C	G	G	0.2917	0.2917
1	10292888	10232830	rs11121533	G	C	C	0.2892	0.2892
1	10293565	10233507	rs11580854	G	A	G	0.3444	0.6556
1	10296452	10236394	rs12136376	C	T	T	0.2894	0.2894
1	10296922	10236864	rs10864449	A	T	A	0.3447	0.6553
1	10297230	10237172	rs1538557	T	C	T	0.3447	0.6553
1	10303942	10243884	rs11582123	A	T	A	0.3161	0.6839
1	10305711	10245653	rs12755094	T	C	C	0.2889	0.2889
1	10305992	10245934	rs6696056	C	A	C	0.3439	0.6561
1	10306038	10245980	rs6700866	A	G	G	0.2892	0.2892
1	10307295	10247237	rs4529713	A	G	A	0.3442	0.6558
1	10307453	10247395	rs4240911	T	C	C	0.3161	0.3161
1	10308545	10248487	rs12406943	T	C	T	0.3442	0.6558
1	10308631	10248573	rs946503	C	G	C	0.3442	0.6558
1	10309279	10249221	rs946502	G	C	G	0.3442	0.6558
1	10309580	10249522	rs946501	G	C	G	0.3442	0.6558
1	10310214	10250156	rs4846205	A	T	T	0.3161	0.3161
1	10310258	10250200	rs4846206	G	C	G	0.3442	0.6558
1	10311983	10251925	rs12407992	A	C	C	0.2889	0.2889
1	10313811	10253753	rs4846207	T	C	T	0.3442	0.6558
1	10313839	10253781	rs4846208	T	C	C	0.2886	0.2886
1	10318652	10258594	rs12402052	C	G	G	0.2886	0.2886
1	10319247	10259189	rs1013952	G	A	G	0.3442	0.6558
1	10319459	10259401	rs1013953	T	A	T	0.3444	0.6556
1	10322054	10261996	rs4846209	G	A	G	0.3444	0.6556
1	10322153	10262095	rs4846210	A	G	G	0.2886	0.2886
1	10322358	10262300	rs35837142	C	G	G	0.2886	0.2886
1	10323921	10263863	rs12757288	T	C	T	0.3464	0.6536
1	10326963	10266905	rs9332414	C	T	C	0.3458	0.6542
1	10327407	10267349	rs12141246	A	T	A	0.3461	0.6539
1	10327867	10267809	rs12141416	A	G	G	0.3161	0.3161
1	10328338	10268280	rs1339458	C	T	T	0.2886	0.2886
1	10332102	10272044	rs17034643	C	T	C	0.3442	0.6558
1	10339822	10279764	rs12122029	G	A	G	0.3444	0.6556
1	10342975	10282917	rs10492971	G	A	G	0.3442	0.6558
1	10345325	10285267	rs12120042	T	A	T	0.3442	0.6558
1	10345772	10285714	rs12120191	T	C	T	0.3442	0.6558
1	10346810	10286752	rs746881	A	G	G	0.3161	0.3161
1	10348042	10287984	rs912963	C	T	C	0.3442	0.6558
1	10350438	10290380	rs7553228	G	C	G	0.3442	0.6558
1	10352800	10292742	rs12127604	T	G	T	0.3442	0.6558
1	10353112	10370467	rs10492972	T	C	C	0.3105	0.3105
1	10354271	10294213	rs7520935	G	T	T	0.2889	0.2889
1	10354601	10294543	rs2039778	A	G	A	0.3442	0.6558
1	10355834	10295776	rs3753037	C	T	T	0.2889	0.2889
1	10356562	10296504	rs2275424	C	A	A	0.2886	0.2886
1	10356848	10296790	rs912961	A	G	G	0.3161	0.3161
1	10357406	10297348	rs3748577	A	G	G	0.3161	0.3161
1	10359299	10376654	rs5772407	NA	NA	NA	NA	NA
1	10359944	10299886	rs12130220	T	G	G	0.2886	0.2886
1	10366487	10306429	rs8019	T	G	T	0.3514	0.6486
1	10370312	10310254	rs4846212	T	C	T	0.3444	0.6556
1	10371854	10311796	rs17410217	A	G	G	0.3053	0.3053
1	10371987	10311929	rs34225619	C	T	T	0.2781	0.2781
1	10372110	10312052	rs12753426	T	C	C	0.3333	0.3333
1	10378428	10318370	rs12132134	A	G	A	0.3386	0.6614
1	10378914	10318856	rs1536263	T	C	C	0.2814	0.2814
1	10384439	10324381	rs17401924	A	G	G	0.2925	0.2925
1	10385471	10325413	rs17401966	A	G	G	0.2925	0.2925
1	10385664	10325606	rs2182326	G	A	A	0.3497	0.3497
1	10388620	10328562	rs12137880	T	C	C	0.32	0.32
1	10390696	10330638	rs12139981	T	C	C	0.3497	0.3497
1	10391536	10331478	rs12734551	T	G	G	0.2925	0.2925
1	10391886	10331828	rs17410793	A	G	G	0.2925	0.2925
1	10394536	10334478	rs2276100	C	G	G	0.32	0.32
1	10395134	10335076	rs12722830	A	G	G	0.32	0.32
1	10398985	10338927	rs10492973	T	C	T	0.3497	0.6503
1	10399178	10339120	rs4846213	A	G	G	0.32	0.32
1	10400602	10340544	rs1555849	A	C	C	0.32	0.32
1	10400990	10340932	rs1556917	C	A	C	0.3492	0.6508
1	10402785	10342727	rs6541089	A	G	A	0.3497	0.6503
1	10403482	10343424	rs1556916	G	A	G	0.3497	0.6503
1	10414432	10354374	rs11576866	A	G	G	0.2925	0.2925
1	10414645	10354587	rs17034821	A	G	G	0.32	0.32
1	10415912	10355854	rs2185252	T	C	C	0.3203	0.3203
1	10416993	10356935	rs12725210	G	A	G	0.3497	0.6503
1	10418815	10358757	rs7546364	G	A	G	0.3497	0.6503
1	10419663	10359605	rs12738317	C	T	C	0.3497	0.6503
1	10420918	10360860	rs3748578	G	A	A	0.2928	0.2928
1	10420937	10360879	rs3748579	C	T	T	0.32	0.32
1	10426474	10366416	rs61778401	G	A	A	0.32	0.32
1	10427459	10367401	rs34636442	T	G	G	0.3497	0.3497
1	10428452	10368394	rs12130563	G	A	A	0.32	0.32
1	10428952	10368894	rs12131441	G	A	A	0.32	0.32
1	10431158	10371100	rs17411502	T	C	C	0.2925	0.2925
1	10435170	10375112	rs11121551	T	C	C	0.3494	0.3494
1	10435324	10375266	rs11121552	C	A	A	0.2922	0.2922
1	10438892	10378834	rs1002076	G	A	A	0.32	0.32
1	10442903	10382845	rs58053556	A	G	G	0.2925	0.2925
1	10442926	10382868	rs60743860	G	C	C	0.2928	0.2928
1	10443867	10383809	rs11585794	G	A	A	0.32	0.32
1	10448999	10388942	rs11587495	T	C	T	0.3214	0.6786
1	10454714	10394657	rs12141201	G	A	G	0.3208	0.6792
1	10459779	10399722	rs3737155	G	A	G	0.3208	0.6792
1	10460485	10400428	rs1049887	T	C	C	0.2933	0.2933
1	10468946	10408889	rs4845934	G	A	A	0.2936	0.2936
1	10469641	10409584	rs12118323	A	G	G	0.3208	0.3208
1	10470846	10410789	rs11579365	G	T	G	0.3506	0.6494
1	10471789	10411732	rs2236678	A	T	T	0.3208	0.3208
1	10473196	10413139	rs2229687	C	T	T	0.3211	0.3211
1	10474430	10414373	rs35759975	A	T	T	0.35	0.35
1	10479678	10419621	rs1889309	G	A	A	0.2936	0.2936
1	10480866	10420809	rs12755363	C	T	T	0.2958	0.2958
1	10481475	10421418	rs9651117	T	G	G	0.3208	0.3208
1	10539543	10479486	rs607941	C	T	C	0.7331	0.2669
1	10544388	10484331	rs2781232	T	C	T	0.7331	0.2669
1	10544547	10484490	rs668805	G	A	G	0.7331	0.2669
1	10544725	10484668	rs669701	A	G	A	0.7328	0.2672
1	10545590	10485533	rs587916	G	A	G	0.7328	0.2672
1	10549628	10489571	rs585870	C	A	C	0.7328	0.2672
1	10550877	10490820	rs1188525	A	G	A	0.7331	0.2669
1	10554505	10494448	rs597438	A	G	A	0.7328	0.2672
1	10554709	10494652	rs596537	G	T	T	0.7325	0.7325
1	10554794	10494737	rs620405	T	C	T	0.7325	0.2675
1	10555257	10495200	rs622623	C	T	T	0.7322	0.7322
1	10556447	10496390	rs648324	G	T	G	0.7322	0.2678
1	10556485	10496428	rs648399	T	C	T	0.7314	0.2686
1	10557251	10497194	rs662064	T	C	T	0.7314	0.2686
1	10557544	10497487	rs660725	A	G	G	0.7328	0.7328
1	10563492	10503435	rs2506901	A	G	G	0.2669	0.2669
1	10564675	10504618	rs2847344	G	A	G	0.7008	0.2992
1	10566215	10506158	rs616488	A	G	G	0.3117	0.3117
1	10566272	10506215	rs616402	C	T	C	0.3056	0.6944
1	10566522	10583878	rs617728	NA	NA	NA	NA	NA
1	10568277	10585633	rs2506880	NA	NA	NA	NA	NA
1	10569258	10586614	rs2480785	G	A	A	0.3055	0.3055
1	10579545	10519488	rs1411402	G	T	T	0.3053	0.3053
1	10580891	10520834	rs2483677	C	T	T	0.3053	0.3053
1	10581658	10521601	rs2056417	G	A	G	0.3053	0.6947
1	10594790	10534733	rs2026792	A	G	G	0.3203	0.3203
1	10596022	10535965	rs2506889	C	T	T	0.3203	0.3203
1	10596341	10536284	rs12375	C	T	T	0.3203	0.3203
1	10597551	10537494	rs2480777	C	T	T	0.3203	0.3203
1	10598216	10538159	rs2506892	G	A	A	0.3203	0.3203
1	10603716	10543659	rs2506896	T	C	C	0.3208	0.3208
1	10609973	10549916	rs2150038	G	T	T	0.3189	0.3189
1	10612820	10552763	rs9430149	G	C	C	0.3189	0.3189
1	10616505	10556448	rs17035305	C	A	A	0.3194	0.3194
1	10617034	10556977	rs12028449	G	A	A	0.3194	0.3194
1	10618109	10558052	rs11121587	A	G	G	0.3192	0.3192
1	10632235	10572178	rs4846235	C	T	T	0.3197	0.3197
1	17647475	17320980	rs10788664	C	T	T	0.2669	0.2669
1	17653954	17327459	rs1204894	T	A	T	0.7208	0.2792
1	17655407	17328912	rs1748041	C	T	C	0.7333	0.2667
1	17655714	17329219	rs1748040	A	G	A	0.7208	0.2792
1	17657123	17458040	rs1748038	A	G	A	0.7349	0.2651
1	17659556	17333061	rs1635597	A	G	A	0.7208	0.2792
1	17660047	17333552	rs882537	A	G	G	0.7208	0.7208
1	17661128	17334633	rs1555658	A	C	C	0.7208	0.7208
1	17661805	17335310	rs1635594	A	G	A	0.7333	0.2667
1	17661996	17335501	rs1748035	T	C	C	0.7208	0.7208
1	17662541	17336046	rs1748034	A	C	A	0.7208	0.2792
1	17662662	17336167	rs1748033	T	C	T	0.7214	0.2786
1	17662751	17336256	rs1621005	C	G	C	0.7208	0.2792
1	17662907	17336412	rs1748031	A	T	A	0.7208	0.2792
1	17663291	17336796	rs1748030	C	T	T	0.7208	0.7208
1	17663323	17336828	rs1635593	G	C	C	0.7208	0.7208
1	17663338	17336843	rs1748029	C	A	C	0.7208	0.2792
1	17663407	17336912	rs1635592	A	G	G	0.7208	0.7208
1	17664813	17338318	rs1635585	T	G	T	0.7097	0.2903
1	17664836	17338341	rs1635584	G	A	G	0.7097	0.2903
1	17665003	17338508	rs1635583	G	C	G	0.7097	0.2903
1	17665064	17338569	rs2477152	C	T	C	0.7097	0.2903
1	17665091	17338596	rs2428736	G	A	G	0.71	0.29
1	17665134	17338639	rs1635582	G	A	A	0.7097	0.7097
1	17665175	17338680	rs1635581	G	A	G	0.7097	0.2903
1	17665293	17338798	rs1635580	T	C	C	0.7097	0.7097
1	17665401	17338906	rs1635579	G	A	A	0.7097	0.7097
1	17666095	17339600	rs1635578	T	C	C	0.7097	0.7097
1	17668270	17341775	rs1748021	A	G	A	0.7225	0.2775
1	17670291	17343796	rs1748017	T	C	T	0.7231	0.2769
1	17672730	17473647	rs2301888	G	A	.	0.3279	NA
1	17673102	17346607	rs35210719	C	T	T	0.3867	0.3867
1	17674108	17347613	rs2240339	C	T	T	0.3336	0.3336
1	17674185	17347690	rs2240338	C	T	T	0.3336	0.3336
1	17674402	17347907	rs2240336	C	T	T	0.3994	0.3994
1	17674537	17348042	rs2240335	C	A	A	0.3333	0.3333
1	20165971	19839478	rs7523442	C	T	T	0.4975	0.4975
1	20171514	19972434	rs10737481	T	G	G	0.5015	0.5015
1	20171860	19845367	rs6426833	G	A	A	0.5017	0.5017
1	20184974	19858481	rs6697482	C	G	C	0.5097	0.4903
1	20190931	19864438	rs58428083	T	C	T	0.5097	0.4903
1	20194682	19868189	rs6667256	A	C	A	0.4981	0.5019
1	20194702	19868209	rs6670226	T	A	T	0.4981	0.5019
1	20198937	19872444	rs7553638	A	G	A	0.4981	0.5019
1	20200990	19874497	rs4654903	A	G	A	0.4981	0.5019
1	20201913	19875420	rs6674040	G	T	G	0.4983	0.5017
1	22681214	22354721	rs34761529	C	T	C	0.13	0.87
1	22682366	22355873	rs12742784	C	T	T	0.1294	0.1294
1	22691597	22365104	rs11810751	A	C	C	0.1103	0.1103
1	22692078	22365585	rs7537281	A	T	T	0.1106	0.1106
1	22692315	22365822	rs12728589	G	C	G	0.1108	0.8892
1	22697212	22370719	rs34414754	A	C	C	0.1114	0.1114
1	22697860	22498780	rs6679981	G	A	A	0.1144	0.1144
1	22698447	22371954	rs7524102	A	G	A	0.1114	0.8886
1	22700351	22373858	rs34920465	A	G	A	0.1114	0.8886
1	22701146	22374653	rs11802513	C	A	C	0.1114	0.8886
1	22701725	22502645	rs34568051	C	T	C	0.1145	0.8855
1	22701761	22502681	rs12751610	T	C	C	0.1151	0.1151
1	22702077	22375584	rs12563939	C	A	A	0.1114	0.1114
1	22702187	22375694	rs34553872	A	T	A	0.1114	0.8886
1	22702231	22375738	rs12568930	T	C	C	0.1114	0.1114
1	22703035	22376542	rs10493013	T	C	T	0.1114	0.8886
1	22704191	22377698	rs11799474	T	G	T	0.1114	0.8886
1	22706434	22379941	rs6684375	C	T	C	0.1114	0.8886
1	22710877	22384384	rs34963268	G	C	G	0.1114	0.8886
1	22711473	22384980	rs6426749	G	C	G	0.1117	0.8883
1	24508818	24182328	rs7524201	G	T	G	0.8389	0.1611
1	24508819	24182329	rs7537544	A	C	A	0.8386	0.1614
1	24509133	24310056	rs10794647	C	T	T	0.8407	0.8407
1	24510252	24183762	rs7546025	T	C	T	0.8403	0.1597
1	24510421	24311344	rs7546212	T	C	C	0.8412	0.8412
1	24511566	24185076	rs3932666	G	A	A	0.8394	0.8394
1	24511663	24312586	rs3932664	G	T	.	0.8397	NA
1	24512055	24185565	rs4489498	C	T	T	0.8381	0.8381
1	24512576	24186086	rs6424162	T	C	T	0.8397	0.1603
1	24512804	24186314	rs11249020	A	G	A	0.8397	0.1603
1	24512881	24186391	rs11249021	G	T	G	0.8383	0.1617
1	24513613	24187123	rs78312791	C	A	A	0.1597	0.1597
1	24513768	24314691	rs4090311	G	A	A	0.838	0.838
1	24516387	24317310	rs113333331	NA	NA	NA	NA	NA
1	24518206	24191716	rs10794648	T	C	C	0.7242	0.7242
1	24518643	24192153	rs7552167	A	G	A	0.8311	0.1689
1	24519437	24320360	rs59960858	NA	NA	NA	NA	NA
1	24519920	24193430	rs4649203	G	A	A	0.7111	0.7111
1	25197155	24998077	rs4648881	G	A	G	0.4349	0.5651
1	25197586	24871095	rs4649032	C	T	C	0.4461	0.5539
1	25199282	24872791	rs6686594	T	C	C	0.4444	0.4444
1	25200246	24873755	rs6682408	C	G	G	0.445	0.445
1	25203390	24876899	rs10903110	C	T	T	0.4444	0.4444
1	25207629	24881138	rs4649033	A	G	G	0.4178	0.4178
1	25210815	24884324	rs4649034	A	G	G	0.4161	0.4161
1	25216378	24889887	rs12402692	G	A	A	0.4386	0.4386
1	25220498	24894007	rs11249197	G	T	T	0.4408	0.4408
1	25289734	24963243	rs72657048	C	G	G	0.5106	0.5106
1	25291010	24964519	rs6672420	A	T	T	0.4889	0.4889
1	25292668	24966177	rs7528484	C	T	T	0.5097	0.5097
1	25293084	24966593	rs7536201	T	C	C	0.5097	0.5097
1	25293201	24966710	rs11249212	A	G	A	0.51	0.49
1	25293216	24966725	rs7414934	A	C	C	0.5097	0.5097
1	25293237	24966746	rs11249213	G	A	A	0.5097	0.5097
1	25293356	24966865	rs4265380	C	T	T	0.5097	0.5097
1	25293829	24967338	rs4648889	G	A	A	0.5097	0.5097
1	25293902	24967411	rs4649040	C	T	T	0.5097	0.5097
1	25293941	24967450	rs4648890	G	A	G	0.5097	0.4903
1	25294195	25095117	rs7523328	G	A	G	0.5096	0.4904
1	25294264	24967773	rs7523412	G	A	A	0.4997	0.4997
1	25294345	24967854	rs7536848	A	C	C	0.5097	0.5097
1	25294878	24968387	rs10903118	T	C	T	0.5097	0.4903
1	25294902	24968411	rs10903119	A	G	A	0.5097	0.4903
1	25295580	24969089	rs7529070	G	A	A	0.5097	0.5097
1	25296478	24969987	rs10751775	T	C	T	0.5094	0.4906
1	25296743	24970252	rs10751776	A	C	A	0.5094	0.4906
1	25297184	24970693	rs11249215	G	A	A	0.4914	0.4914
1	25299404	24972913	rs7555518	T	A	A	0.4958	0.4958
1	25299432	24972941	rs12407074	T	A	A	0.4958	0.4958
1	25299602	24973111	rs7550552	C	T	T	0.4958	0.4958
1	25299637	24973146	rs7550635	C	G	C	0.4958	0.5042
1	25299816	24973325	rs7542123	G	A	A	0.4958	0.4958
1	25299836	24973345	rs7513156	T	C	T	0.4961	0.5039
1	25300042	24973551	rs10903121	G	A	A	0.4958	0.4958
1	25300541	24974050	rs11249221	T	C	T	0.4958	0.5042
1	25300632	24974141	rs12036815	C	T	T	0.4958	0.4958
1	25301653	25102575	rs7547501	NA	NA	NA	NA	NA
1	25301869	24975378	rs1609996	T	C	T	0.4958	0.5042
1	25302495	24976004	rs2135755	G	A	G	0.4956	0.5044
1	25303576	24977085	rs10903122	A	G	G	0.4958	0.4958
1	25303905	24977414	rs2063112	G	A	A	0.4956	0.4956
1	25304463	24977972	rs2370233	G	C	G	0.4961	0.5039
1	25304464	24977973	rs2370234	C	T	T	0.4964	0.4964
1	25304552	24978061	rs10794667	C	T	T	0.4961	0.4961
1	25305114	24978623	rs6600247	T	C	T	0.4961	0.5039
1	25305157	25106079	rs6600248	A	G	A	0.4962	0.5038
1	25305160	25106082	rs6600249	T	C	T	0.4969	0.5031
1	25305172	25106094	rs6600250	C	T	T	0.499	0.499
1	38614867	38376608	rs2085993	G	A	A	0.224	0.224
1	38616871	38151199	rs883220	C	A	A	0.2119	0.2119
1	38622268	38156596	rs7540342	T	C	C	0.2167	0.2167
1	38624129	38158457	rs12131057	G	A	A	0.2119	0.2119
1	38633879	38395620	rs12140275	NA	NA	NA	NA	NA
1	38635462	38397203	rs2045793	A	G	G	0.2163	0.2163
1	38635692	38397433	rs2045791	C	T	T	0.2132	0.2132
1	38639208	38173536	rs7544568	G	A	A	0.2119	0.2119
1	38644861	38406602	rs7553012	NA	NA	NA	NA	NA
1	61773579	61307907	rs1041674	G	C	C	0.5272	0.5272
1	61776141	61310469	rs2782540	G	T	T	0.5733	0.5733
1	61781905	61316233	rs2782543	G	T	T	0.5731	0.5731
1	61786306	61548046	rs3067397	NA	NA	NA	NA	NA
1	61788766	61323094	rs2806442	C	G	G	0.5778	0.5778
1	61791863	61326191	rs6691768	G	A	A	0.5786	0.5786
1	61792211	61553951	rs112553278	NA	NA	NA	NA	NA
1	61792786	61554526	rs6670529	NA	NA	NA	NA	NA
1	64106817	63641146	rs2301055	T	C	C	0.2217	0.2217
1	64107028	63641357	rs2301054	A	G	G	0.2181	0.2181
1	64107284	63641613	rs2269247	C	T	T	0.2108	0.2108
1	64107491	63641820	rs2269246	T	C	C	0.2175	0.2175
1	64107893	63642222	rs2269245	G	A	A	0.2164	0.2164
1	64108682	63643011	rs2269242	G	A	A	0.2178	0.2178
1	64108771	63643100	rs2269241	T	C	C	0.2178	0.2178
1	64109264	63643593	rs2269240	T	C	C	0.2178	0.2178
1	64109359	63643688	rs2269239	C	G	G	0.2175	0.2175
1	64111548	63645877	rs3790858	A	G	G	0.2136	0.2136
1	64111866	63646195	rs3790857	C	T	T	0.2131	0.2131
1	64112169	63646498	rs12122838	A	C	C	0.2136	0.2136
1	64113459	63647788	rs61765292	A	G	G	0.2139	0.2139
1	64113956	63648285	rs10889435	A	T	T	0.2136	0.2136
1	64114301	63648630	rs11208257	T	C	C	0.2136	0.2136
1	64114429	63648758	rs11576729	G	T	G	0.2136	0.7864
1	64114660	63648989	rs1911109	T	C	T	0.2136	0.7864
1	64117537	63651866	rs2269238	G	T	G	0.2125	0.7875
1	64118801	63653130	rs2360159	T	C	C	0.2131	0.2131
1	64118915	63653244	rs2269235	A	G	A	0.2131	0.7869
1	64118976	63653305	rs2269234	A	G	A	0.2131	0.7869
1	64119346	63881087	rs2269233	NA	NA	NA	NA	NA
1	64121569	63655898	rs7541882	A	C	C	0.2133	0.2133
1	64121684	63656013	rs7519583	G	A	A	0.225	0.225
1	64121877	63656206	rs855355	A	G	G	0.225	0.225
1	67695379	67229696	rs77319898	G	C	C	0.0392	0.0392
1	67697069	67231386	rs75328060	A	G	G	0.0397	0.0397
1	67697869	67232186	rs78254060	C	T	T	0.0397	0.0397
1	67699915	67234232	rs79755370	C	A	A	0.0417	0.0417
1	67702526	67236843	rs11465804	T	G	G	0.0417	0.0417
1	67705958	67240275	rs11209026	G	A	A	0.0539	0.0539
1	67707690	67242007	rs11581607	G	A	A	0.0539	0.0539
1	67708155	67242472	rs80174646	G	T	T	0.0539	0.0539
1	67709384	67471113	rs11488194	A	G	G	0.0546	0.0546
1	67710231	67471960	rs148170789	NA	NA	NA	NA	NA
1	67710425	67472154	rs140953244	G	A	A	0.0544	0.0544
1	67711986	67473715	rs7551201	C	T	T	0.0542	0.0542
1	67712157	67473886	rs6701313	C	T	T	0.0544	0.0544
1	67713346	67475075	rs113935720	T	C	C	0.0539	0.0539
1	67716951	67478680	rs112106127	C	T	T	0.0542	0.0542
1	67722919	67257236	rs41494046	C	G	G	0.0539	0.0539
1	67726104	67260421	rs9988642	T	C	C	0.0547	0.0547
1	67731368	67265685	rs7547569	T	C	C	0.0506	0.0506
1	67732512	67266829	rs79866453	C	T	T	0.0497	0.0497
1	67735948	67270265	rs11583760	C	T	T	0.0497	0.0497
1	67740171	67274488	rs80216366	C	G	G	0.0497	0.0497
1	67742121	67503850	rs6665569	T	C	C	0.5343	0.5343
1	67748140	67509869	rs2017314	A	C	A	0.5289	0.4712
1	67753353	67287670	rs1495966	T	C	C	0.5311	0.5311
1	67753508	67287825	rs1495965	C	T	T	0.5311	0.5311
1	67754154	67515883	rs201909950	NA	NA	NA	NA	NA
1	67754158	67515887	rs5774863	NA	NA	NA	NA	NA
1	67754527	67516256	rs4655535	G	T	T	0.5289	0.5289
1	67761365	67523094	rs11578380	G	C	G	0.5368	0.4632
1	67787691	67322008	rs17129778	A	T	T	0.1486	0.1486
1	67790598	67552327	rs56194793	T	C	C	0.1499	0.1499
1	67791736	67326053	rs11209050	A	C	C	0.8181	0.8181
1	67792801	67554530	rs17838042	G	C	C	0.1475	0.1475
1	67793171	67327488	rs10489626	C	G	G	0.1464	0.1464
1	67794918	67329235	rs17129794	A	C	C	0.1494	0.1494
1	67798327	67332644	rs4655698	T	G	G	0.8169	0.8169
1	67798445	67332762	rs72678531	T	C	C	0.1475	0.1475
1	67798895	67333212	rs11209051	C	T	T	0.8169	0.8169
1	67799170	67333487	rs10889681	T	C	T	0.8169	0.1831
1	67802371	67336688	rs6659932	A	C	A	0.8536	0.1464
1	67820194	67354511	rs6679356	C	T	C	0.8436	0.1564
1	78623626	78157942	rs17391694	C	T	T	0.1317	0.1317
1	92939959	92474402	rs58394161	T	C	C	0.1517	0.1517
1	92951210	92485653	rs6689470	G	A	A	0.1597	0.1597
1	92964681	92726536	rs141111263	A	C	C	0.1609	0.1609
1	92971101	92732956	rs56252613	NA	NA	NA	NA	NA
1	92972759	92734614	rs111410243	T	C	C	0.1595	0.1595
1	92975464	92509907	rs41286801	C	T	T	0.1589	0.1589
1	92982418	92516861	rs11581176	C	G	G	0.1606	0.1606
1	92985247	92747102	rs72722469	C	T	T	0.1608	0.1608
1	92989743	92524186	rs72722475	A	G	G	0.1597	0.1597
1	92992700	92527143	rs6660889	G	A	A	0.1606	0.1606
1	92994518	92528961	rs72722484	T	C	C	0.1619	0.1619
1	93009313	92543756	rs11804321	T	C	C	0.1622	0.1622
1	93028173	92790028	rs72722498	T	C	C	0.1627	0.1627
1	93030140	92564583	rs11588509	G	T	T	0.1617	0.1617
1	93032170	92566613	rs56307974	T	C	C	0.1619	0.1619
1	101237172	100999028	rs4568851	G	A	A	0.3768	0.3768
1	101240893	100775337	rs7552544	T	C	C	0.375	0.375
1	101263295	100797739	rs4908100	C	T	T	0.3753	0.3753
1	101271712	100806156	rs11166517	T	C	C	0.3806	0.3806
1	101271872	100806316	rs11166518	T	C	C	0.3786	0.3786
1	101273333	100807777	rs985664	C	T	C	0.3806	0.6194
1	101273532	100807976	rs985665	G	A	G	0.3806	0.6194
1	101273571	100808015	rs985666	C	T	C	0.3806	0.6194
1	101273777	100808221	rs985667	A	G	G	0.3806	0.3806
1	101274090	100808534	rs4907924	C	T	T	0.3806	0.3806
1	101274131	100808575	rs4907925	C	G	C	0.3806	0.6194
1	101274275	100808719	rs12737677	C	T	T	0.3806	0.3806
1	101274777	100809221	rs6698552	C	G	C	0.3806	0.6194
1	101274781	100809225	rs6698559	C	T	T	0.3806	0.3806
1	101274814	100809258	rs6673527	G	T	G	0.3797	0.6203
1	101275018	100809462	rs6673745	G	T	T	0.3806	0.3806
1	101275112	100809556	rs6662889	A	G	G	0.3806	0.3806
1	101276245	100810689	rs12033114	G	A	G	0.3806	0.6194
1	101276315	100810759	rs12040347	C	G	G	0.3806	0.3806
1	101276435	100810879	rs12029978	A	T	T	0.3806	0.3806
1	101276613	100811057	rs12030033	A	G	A	0.3806	0.6194
1	101277053	100811497	rs986136	G	A	A	0.3806	0.3806
1	101277296	100811740	rs986137	T	A	T	0.3806	0.6194
1	101277304	100811748	rs986138	A	T	A	0.3806	0.6194
1	101278386	100812830	rs4908102	C	T	T	0.3806	0.3806
1	101278656	100813100	rs1326389	G	A	A	0.3806	0.3806
1	101278822	100813266	rs1326388	A	G	A	0.3806	0.6194
1	101279510	100813954	rs11166520	A	G	A	0.3811	0.6189
1	101279547	100813991	rs11166521	G	A	A	0.3806	0.3806
1	101279862	100814306	rs9804092	A	G	A	0.3806	0.6194
1	101280369	100814813	rs4618992	G	A	G	0.3806	0.6194
1	101280456	100814900	rs4609449	T	C	T	0.3806	0.6194
1	101284027	100818471	rs961912	A	G	G	0.3808	0.3808
1	101284182	100818626	rs10159114	T	C	T	0.3786	0.6214
1	101284293	100818737	rs10159117	T	C	T	0.3806	0.6194
1	101285547	100819991	rs4907926	G	A	A	0.3806	0.3806
1	101285900	100820344	rs10159287	T	A	A	0.3806	0.3806
1	101286780	100821224	rs6667465	A	G	G	0.3806	0.3806
1	101286867	100821311	rs6678659	G	A	A	0.3806	0.3806
1	101286949	100821393	rs6678752	G	A	G	0.3811	0.6189
1	101291927	100826371	rs12035241	T	C	C	0.3806	0.3806
1	101292434	100826878	rs2148401	A	G	G	0.3806	0.3806
1	101292611	100827055	rs1590581	C	T	C	0.3806	0.6194
1	101292859	100827303	rs11166524	T	C	C	0.3806	0.3806
1	101293350	100827794	rs34731154	T	C	C	0.38	0.38
1	101294036	100828480	rs12132283	A	C	A	0.3811	0.6189
1	101294777	100829221	rs11166525	G	A	A	0.3806	0.3806
1	101295267	100829711	rs36054483	T	A	A	0.3806	0.3806
1	101295459	100829903	rs67999847	C	T	C	0.3811	0.6189
1	101296067	100830511	rs12135888	T	C	C	0.3811	0.3811
1	101297639	100832083	rs17407510	A	G	G	0.3806	0.3806
1	101297928	100832372	rs17407531	A	G	G	0.3806	0.3806
1	101299612	100834056	rs1028823	C	A	A	0.3806	0.3806
1	101319255	100853699	rs12047382	T	A	A	0.4008	0.4008
1	101340134	100874578	rs12039319	C	T	T	0.3872	0.3872
1	101624530	101386386	rs72987295	NA	NA	NA	NA	NA
1	101637185	101171629	rs72987301	A	G	G	0.2039	0.2039
1	101637364	101171808	rs72987302	A	G	G	0.2039	0.2039
1	101646809	101181253	rs56904041	A	T	T	0.2047	0.2047
1	101647645	101182089	rs56785411	C	A	A	0.2017	0.2017
1	101647646	101182090	rs74106743	G	A	A	0.2017	0.2017
1	101652985	101187429	rs72989115	T	C	C	0.2156	0.2156
1	101654925	101189369	rs60294001	C	T	T	0.2156	0.2156
1	101655220	101189664	rs61240472	C	T	T	0.2153	0.2153
1	101658353	101192797	rs72973173	T	C	C	0.2156	0.2156
1	114303808	113761186	rs6679677	C	A	A	0.1411	0.1411
1	114377568	113834946	rs2476601	A	G	A	0.8589	0.1411
1	117040622	116498000	rs956184	C	G	G	0.0981	0.0981
1	117043044	116500422	rs3850814	T	C	T	0.1	0.9
1	117043302	116500680	rs9651076	A	G	A	0.1003	0.8997
1	117046263	116503641	rs1109190	G	C	C	0.1003	0.1003
1	117048330	116505708	rs4143029	C	T	C	0.1108	0.8892
1	117048732	116506110	rs10754443	A	T	A	0.0914	0.9086
1	117048903	116506281	rs10924104	G	A	G	0.1122	0.8878
1	117049676	116507054	rs10754444	T	C	T	0.1131	0.8869
1	117050164	116706019	rs10737769	A	T	T	0.0895	0.0895
1	117053745	116511123	rs10924106	T	C	C	0.0917	0.0917
1	117054011	116511389	rs12031061	G	A	A	0.0919	0.0919
1	117054221	116710076	rs4468196	G	A	.	0.0889	NA
1	117054887	116710742	rs10802188	A	G	A	0.0889	0.9111
1	117061384	116518762	rs10802190	A	T	T	0.0925	0.0925
1	117062474	116519852	rs10924108	T	C	C	0.0925	0.0925
1	117065083	116522461	rs10802191	T	A	A	0.0925	0.0925
1	117066907	116524285	rs1414275	A	G	A	0.0925	0.9075
1	117072524	116529902	rs11588376	T	C	T	0.0925	0.9075
1	117075505	116532883	rs1034919	G	C	G	0.0925	0.9075
1	117076399	116533777	rs1034920	T	C	C	0.0925	0.0925
1	117076403	116533781	rs1034921	G	A	A	0.0925	0.0925
1	117076461	116533839	rs10802192	T	C	C	0.0925	0.0925
1	117076547	116533925	rs1016140	G	T	T	0.0925	0.0925
1	117077459	116534837	rs10754445	A	T	A	0.0928	0.9072
1	117079262	116536640	rs10924109	T	C	C	0.0967	0.0967
1	117080166	116537544	rs6677309	A	C	A	0.1175	0.8825
1	117081810	116539188	rs758518	A	G	G	0.0967	0.0967
1	117082183	116539561	rs2300746	C	G	C	0.0961	0.9039
1	117084410	116541788	rs12141411	G	A	A	0.0908	0.0908
1	117087502	116544880	rs12044773	C	A	A	0.0911	0.0911
1	117087779	116545157	rs12044852	C	A	A	0.0911	0.0911
1	117088636	116546014	rs12038673	G	A	A	0.0911	0.0911
1	117093035	116550413	rs10754324	T	C	C	0.1242	0.1242
1	117095502	116751357	rs35275493	NA	NA	NA	NA	NA
1	117100957	116558335	rs1335532	A	G	G	0.1244	0.1244
1	117102649	116560027	rs1414273	C	T	C	0.1181	0.8819
1	117104215	116561593	rs2300747	A	G	G	0.1231	0.1231
1	120437718	119895095	rs2793823	G	A	G	0.1528	0.8472
1	120437884	119895261	rs2641348	A	G	G	0.1269	0.1269
1	120439109	119896486	rs6668119	G	C	C	0.1183	0.1183
1	120440029	119897406	rs2027447	T	C	C	0.1269	0.1269
1	120441998	119899375	rs2487568	A	G	A	0.1533	0.8467
1	120443540	119900917	rs2641346	C	T	T	0.1269	0.1269
1	120443702	119901079	rs2793826	G	A	G	0.1533	0.8467
1	120446063	119903440	rs2641352	T	C	C	0.1269	0.1269
1	120451190	119908567	rs3897478	T	C	C	0.1178	0.1178
1	120455310	119912687	rs699779	A	G	G	0.1178	0.1178
1	120455586	119912963	rs835576	T	C	C	0.1178	0.1178
1	120456563	119913940	rs835575	G	T	T	0.1175	0.1175
1	120458004	119915381	rs6685892	A	T	T	0.1175	0.1175
1	120461253	119918630	rs2793829	C	T	T	0.1172	0.1172
1	120461573	120117465	rs140552145	NA	NA	NA	NA	NA
1	120471224	119928601	rs2493394	A	G	G	0.1175	0.1175
1	120471857	119929234	rs2493392	C	T	T	0.1172	0.1172
1	120472507	119929884	rs2493391	C	A	A	0.1172	0.1172
1	120473066	119930443	rs2493390	A	G	G	0.1175	0.1175
1	120474178	119931555	rs2493389	C	T	T	0.1172	0.1172
1	120480709	119938086	rs2453058	C	T	T	0.1172	0.1172
1	120495506	119952883	rs2934387	T	C	C	0.1175	0.1175
1	120496119	119953496	rs7534585	A	T	T	0.1175	0.1175
1	120496127	119953504	rs7534586	A	C	C	0.1175	0.1175
1	120498250	119955627	rs10127888	C	G	G	0.1172	0.1172
1	120499573	119956950	rs2453051	A	C	A	0.1175	0.8825
1	120499574	119956951	rs2493413	G	A	G	0.1175	0.8825
1	120503912	NA	rs141625839	NA	NA	NA	NA	NA
1	120506108	119963485	rs2934381	G	A	A	0.1172	0.1172
1	120513548	119970925	rs7515431	C	T	T	0.1172	0.1172
1	120516618	119973995	rs2641317	C	T	T	0.1172	0.1172
1	120517959	119975336	rs10923931	G	T	T	0.1192	0.1192
1	120523902	119981279	rs2793831	T	C	C	0.1169	0.1169
1	120526982	119984359	rs1493694	C	T	T	0.1172	0.1172
1	120529750	119987127	rs2453040	A	C	C	0.1172	0.1172
1	152159961	152187485	rs11587676	C	T	T	0.1094	0.1094
1	152161354	152188878	rs1390490	T	C	T	0.8689	0.1311
1	152161657	152189181	rs11583524	T	C	C	0.1314	0.1314
1	152161694	152189218	rs10788824	A	G	G	0.8689	0.8689
1	152161949	152189473	rs1496049	C	T	T	0.1311	0.1311
1	152162568	152190092	rs4845733	T	C	T	0.8667	0.1333
1	152163549	152191073	rs1496050	T	C	C	0.8667	0.8667
1	152164923	152192447	rs1496051	G	A	A	0.8667	0.8667
1	152165489	152193013	rs11590365	C	A	A	0.1181	0.1181
1	152166223	152193747	rs10888466	G	T	T	0.8667	0.8667
1	152167062	152194586	rs12116736	C	T	C	0.8667	0.1333
1	152171104	152198628	rs1552996	C	A	A	0.8667	0.8667
1	152171427	152198951	rs1552995	A	G	G	0.8667	0.8667
1	152171483	152199007	rs1552993	A	G	G	0.8656	0.8656
1	152171625	152199149	rs1552992	C	G	G	0.8658	0.8658
1	152171707	152199231	rs10888467	G	A	A	0.8667	0.8667
1	152172185	152199709	rs11204933	C	T	C	0.8667	0.1333
1	152172658	152200182	rs1353436	G	A	A	0.8658	0.8658
1	152173259	152200783	rs4845421	G	T	G	0.8667	0.1333
1	152175211	152202735	rs12408581	A	G	G	0.1186	0.1186
1	152175551	152203075	rs4845736	G	A	A	0.8667	0.8667
1	152175970	152203494	rs11588174	T	C	C	0.8667	0.8667
1	152176034	152203558	rs4456098	C	T	C	0.8667	0.1333
1	152176357	152203881	rs12063165	C	T	T	0.8667	0.8667
1	152176503	152204027	rs56013982	C	T	T	0.1186	0.1186
1	152176539	152204063	rs11589532	G	A	A	0.1333	0.1333
1	152176848	152204372	rs11204934	C	A	A	0.1333	0.1333
1	152176850	152204374	rs7531094	A	G	G	0.8658	0.8658
1	152176871	152204395	rs7533529	T	C	C	0.8667	0.8667
1	152177289	152204813	rs10749669	G	T	T	0.8667	0.8667
1	152178018	152205542	rs877776	C	G	G	0.8658	0.8658
1	152178563	152206087	rs868303	C	A	A	0.8667	0.8667
1	152178568	152206092	rs868304	G	A	G	0.8667	0.1333
1	152179792	152207316	rs2291770	G	C	G	0.8667	0.1333
1	152181539	152209063	rs10888468	C	T	C	0.8669	0.1331
1	152181673	152209197	rs4421596	G	A	G	0.8669	0.1331
1	152182168	152209692	rs1390485	C	T	T	0.1331	0.1331
1	152183310	152210834	rs4845740	G	A	G	0.8669	0.1331
1	152183474	152210998	rs4845741	A	G	G	0.8661	0.8661
1	152183949	152211473	rs4845742	G	A	G	0.8669	0.1331
1	152184129	152211653	rs11589587	T	C	C	0.1183	0.1183
1	152184534	152212058	rs1496046	C	G	G	0.8661	0.8661
1	152184704	152212228	rs1496045	C	T	C	0.8669	0.1331
1	152184950	152212474	rs4845423	T	G	G	0.8669	0.8669
1	152185095	152212619	rs4845744	T	A	T	0.8669	0.1331
1	152185184	152212708	rs4845745	C	T	C	0.8669	0.1331
1	152191709	152219233	rs6662450	C	G	G	0.8661	0.8661
1	152192631	152220155	rs6587647	C	T	T	0.8667	0.8667
1	152193121	152220645	rs6587651	G	T	T	0.8669	0.8669
1	152193544	152221068	rs7535536	A	G	G	0.8661	0.8661
1	152193851	152221375	rs11204937	C	T	T	0.8661	0.8661
1	152193990	152221514	rs11204938	A	G	G	0.8661	0.8661
1	152194601	152222125	rs1390487	G	A	A	0.8669	0.8669
1	152195308	152222832	rs12405678	C	G	G	0.1183	0.1183
1	152195359	152222883	rs4845426	A	G	G	0.8669	0.8669
1	152195579	152223103	rs74127901	G	A	A	0.1331	0.1331
1	152196339	152223863	rs72696969	G	A	A	0.1183	0.1183
1	152197235	152224759	rs12748016	T	C	C	0.1331	0.1331
1	152198654	152226178	rs7534716	A	G	A	0.8669	0.1331
1	152199500	152227024	rs1390488	T	C	C	0.8669	0.8669
1	152200472	152227996	rs10888470	T	C	T	0.8672	0.1328
1	152200849	152228373	rs10888471	A	C	C	0.8661	0.8661
1	152200942	152228466	rs11204939	G	C	C	0.8661	0.8661
1	152201217	152228741	rs4845750	T	C	C	0.8669	0.8669
1	152203343	152230867	rs11204941	A	G	G	0.8669	0.8669
1	152203906	152231430	rs11204943	A	C	C	0.8669	0.8669
1	152206090	152233614	rs72696975	A	G	G	0.1183	0.1183
1	152206896	152234420	rs10888472	C	G	G	0.1331	0.1331
1	152206898	152234422	rs10788830	A	C	C	0.8669	0.8669
1	152211898	152239422	rs991231	T	G	G	0.1331	0.1331
1	152213066	152240590	rs6675889	G	A	G	0.8669	0.1331
1	152213203	152240727	rs6676012	G	A	G	0.8817	0.1183
1	152214420	152241944	rs2338430	T	C	T	0.8669	0.1331
1	152214783	152242307	rs2132418	T	C	C	0.8661	0.8661
1	152217226	152244750	rs6666382	C	G	G	0.1331	0.1331
1	152218257	152245781	rs11204947	G	T	T	0.1331	0.1331
1	152218473	152245997	rs11204948	G	A	A	0.1331	0.1331
1	152219797	152247321	rs11204949	A	C	C	0.1183	0.1183
1	152220235	152247759	rs10888473	G	A	G	0.8669	0.1331
1	152220467	152247991	rs10749670	G	A	A	0.8669	0.8669
1	152221226	152248750	rs36033453	T	G	G	0.1331	0.1331
1	152222192	152249716	rs4511113	G	A	G	0.8672	0.1328
1	152223196	152250720	rs55957623	T	A	A	0.1183	0.1183
1	152223333	152250857	rs7537633	T	G	T	0.8669	0.1331
1	152223996	152251520	rs4326625	C	T	C	0.8669	0.1331
1	152224404	152251928	rs11204951	A	G	G	0.8669	0.8669
1	152225261	152252785	rs4845428	T	C	T	0.8669	0.1331
1	152226012	152253536	rs10888475	C	T	T	0.8656	0.8656
1	152226049	152253573	rs6678951	C	T	T	0.8669	0.8669
1	152226576	152254100	rs4845752	C	A	A	0.8669	0.8669
1	152227321	152254845	rs11204952	G	A	A	0.8675	0.8675
1	152227977	152255501	rs4845431	A	G	G	0.8675	0.8675
1	152230586	152258110	rs7540844	A	T	T	0.8675	0.8675
1	152230878	152258402	rs7543541	T	C	C	0.8675	0.8675
1	152231426	152258950	rs76035252	C	A	A	0.8592	0.8592
1	152246619	152274143	rs57597406	C	G	G	0.8675	0.8675
1	152246726	152274250	rs12746239	G	A	A	0.1325	0.1325
1	152247860	152275384	rs4457589	T	C	T	0.8672	0.1328
1	152248193	152275717	rs4595369	G	A	A	0.8672	0.8672
1	152248552	152276076	rs9887901	A	C	C	0.8675	0.8675
1	152248674	152276198	rs72696989	A	C	C	0.1178	0.1178
1	152249720	152277244	rs11204967	C	T	T	0.8661	0.8661
1	152249932	152277456	rs4634913	T	C	C	0.8675	0.8675
1	152249956	152277480	rs6670717	T	C	C	0.1325	0.1325
1	152250211	152277735	rs11204968	A	T	A	0.8675	0.1325
1	152250235	152277759	rs72696991	T	C	C	0.1181	0.1181
1	152251714	152279238	rs4534386	A	G	G	0.8672	0.8672
1	152251914	152279438	rs55942250	G	A	A	0.1325	0.1325
1	152253167	152280691	rs11485508	T	G	G	0.8675	0.8675
1	152253497	152281021	rs12065368	C	T	T	0.8672	0.8672
1	152253726	152281250	rs12027807	C	G	G	0.8672	0.8672
1	152253866	152281390	rs12045492	A	T	T	0.8669	0.8669
1	152253910	152281434	rs12045496	A	G	A	0.8672	0.1328
1	152253954	152281478	rs12027899	C	A	A	0.8672	0.8672
1	152254010	152281534	rs114304428	T	C	C	0.1181	0.1181
1	152256794	152284318	rs3126045	A	G	G	0.8672	0.8672
1	152256925	152284449	rs3126046	G	A	G	0.1328	0.8672
1	152257099	152284623	rs72696997	A	C	C	0.1181	0.1181
1	152257457	152284981	rs1858478	C	T	T	0.1328	0.1328
1	152257688	152285212	rs12738889	G	A	G	0.1328	0.8672
1	152259022	152286546	rs12401851	T	C	C	0.1325	0.1325
1	152259078	152286602	rs11204971	A	G	G	0.1178	0.1178
1	152259742	152287266	rs2152862	T	C	C	0.1328	0.1328
1	152260103	152287627	rs12742573	A	C	C	0.1328	0.1328
1	152260165	152287689	rs3126048	T	C	T	0.1328	0.8672
1	152260287	152287811	rs12760382	G	T	T	0.1328	0.1328
1	152272352	152299876	rs3126062	G	A	A	0.1331	0.1331
1	152272776	152300300	rs2184950	T	C	C	0.1331	0.1331
1	152273168	152300692	rs2184951	T	G	T	0.1331	0.8669
1	152273777	152301301	rs11204976	C	T	T	0.1331	0.1331
1	152274016	152301540	rs12730241	G	A	G	0.1331	0.8669
1	152282267	152309791	rs12405278	G	A	A	0.1192	0.1192
1	152293202	152320726	rs3120659	A	G	A	0.1336	0.8664
1	152293481	152321005	rs34188926	A	C	C	0.1336	0.1336
1	152294402	152321926	rs3120661	A	G	A	0.135	0.865
1	152294823	152322347	rs1858479	A	T	T	0.1336	0.1336
1	152295942	152323466	rs12407156	A	G	G	0.1189	0.1189
1	152296191	152323715	rs11204980	G	C	G	0.1336	0.8664
1	152296863	152324387	rs6587666	C	T	C	0.1336	0.8664
1	152297517	152325041	rs12407553	A	G	G	0.1336	0.1336
1	152298212	152325736	rs11204981	G	A	G	0.1336	0.8664
1	152299767	152327291	rs11586114	G	A	A	0.1192	0.1192
1	152299788	152327312	rs11584427	A	G	G	0.1192	0.1192
1	152300817	152328341	rs3126085	G	A	G	0.1189	0.8811
1	152301735	152329259	rs1858480	A	G	A	0.1344	0.8656
1	152302627	154063527	rs36142010	NA	NA	NA	NA	NA
1	152302865	152330389	rs3120662	G	T	T	0.1189	0.1189
1	152305785	152333309	rs3126088	A	G	A	0.1197	0.8803
1	152306187	154067087	rs3126089	NA	NA	NA	NA	NA
1	152306921	152334445	rs1858482	C	T	C	0.1189	0.8811
1	152307184	152334708	rs72698906	G	A	A	0.1189	0.1189
1	152307338	152334862	rs3126091	T	C	T	0.135	0.865
1	152307955	152335479	rs3126092	T	A	T	0.1189	0.8811
1	152308243	152335767	rs3126094	T	C	T	0.1344	0.8656
1	152309380	152336904	rs2338555	G	A	G	0.1197	0.8803
1	152309427	152336951	rs2338556	T	A	T	0.1197	0.8803
1	152309683	152337207	rs3126095	G	A	A	0.1189	0.1189
1	152311026	152338550	rs3126097	G	A	G	0.135	0.865
1	152311923	152339447	rs3126098	T	C	T	0.1197	0.8803
1	152312870	152340394	rs6661167	A	G	G	0.1242	0.1242
1	152541062	152568586	rs72700982	T	C	C	0.0506	0.0506
1	152550018	152577542	rs4085613	T	G	G	0.6547	0.6547
1	152551276	152578800	rs4112788	A	G	A	0.6547	0.3453
1	152551325	152578849	rs4112787	C	T	C	0.6528	0.3472
1	152590187	154351087	rs6677595	C	T	T	0.65	0.65
1	152590444	152617968	rs6701307	G	A	A	0.6531	0.6531
1	152590663	152618187	rs6693105	T	C	T	0.6531	0.3469
1	152590750	152618274	rs4845446	T	C	T	0.6531	0.3469
1	152590886	152618410	rs4845447	T	C	T	0.6531	0.3469
1	152591024	152618548	rs4845449	T	A	T	0.6531	0.3469
1	152591142	152618666	rs1886734	A	C	C	0.6531	0.6531
1	152591200	152618724	rs4845450	T	C	C	0.6531	0.6531
1	152591446	152618970	rs9633406	C	G	G	0.6531	0.6531
1	152591647	152619171	rs4845452	A	G	A	0.6531	0.3469
1	152591953	152619477	rs4845453	G	C	C	0.6531	0.6531
1	152592184	152619708	rs4845454	C	T	T	0.6531	0.6531
1	152592281	152619805	rs1581803	G	T	T	0.6531	0.6531
1	152592828	152620352	rs6700158	T	G	T	0.6531	0.3469
1	152592978	154353878	rs6700290	T	A	A	0.6504	0.6504
1	152593024	154353924	rs6700160	NA	NA	NA	NA	NA
1	152593081	152620605	rs6662654	G	T	G	0.6531	0.3469
1	152593087	152620611	rs6700181	A	G	G	0.6531	0.6531
1	152593437	152620961	rs11205044	T	C	T	0.6531	0.3469
1	152593549	152621073	rs10888503	C	T	T	0.6531	0.6531
1	152598711	152626235	rs6702463	T	A	T	0.6536	0.3464
1	152600854	152628378	rs72702813	G	T	T	0.0428	0.0428
1	152603842	152631366	rs4845459	C	A	C	0.6536	0.3464
1	152771963	152799487	rs72702900	T	A	A	0.0403	0.0403
1	154291718	154319242	rs1685633	A	G	G	0.1136	0.1136
1	154305010	154332534	rs1209264	A	G	A	0.8856	0.1144
1	154311911	154339435	rs2481065	G	A	G	0.8856	0.1144
1	154347784	154375308	rs58548028	G	A	A	0.1131	0.1131
1	154355501	154383025	rs72696301	G	C	G	0.1128	0.8872
1	154359411	154386935	rs9651053	G	A	A	0.1125	0.1125
1	154360492	156124077	rs9651036	C	A	A	0.1116	0.1116
1	154360684	156124269	rs9651055	A	G	G	0.1136	0.1136
1	154361226	156124811	rs111920902	C	T	T	0.1133	0.1133
1	154361788	156125373	rs12026876	G	A	A	0.1134	0.1134
1	154364140	154391664	rs11265608	G	A	A	0.1125	0.1125
1	154365886	154393410	rs12033701	C	T	T	0.1125	0.1125
1	154367754	156131339	rs113057497	C	T	T	0.113	0.113
1	154367898	156131483	rs138582043	C	T	T	0.114	0.114
1	154368224	156131809	rs144111494	NA	NA	NA	NA	NA
1	154369683	156133268	rs111810442	C	G	G	0.1132	0.1132
1	154369981	156133566	rs73026617	C	T	T	0.1136	0.1136
1	154379369	154406893	rs72698115	A	C	C	0.1108	0.1108
1	154395839	154423363	rs6684439	C	T	T	0.3431	0.3431
1	154407419	154434943	rs7518199	A	C	C	0.3483	0.3483
1	154411419	154438943	rs4845622	A	C	C	0.3483	0.3483
1	154414037	154441561	rs4393147	C	T	T	0.3483	0.3483
1	154414086	154441610	rs4453032	A	G	G	0.3483	0.3483
1	154414296	154441820	rs6664201	C	T	T	0.3483	0.3483
1	154415396	154442920	rs4845372	C	A	A	0.3633	0.3633
1	154415777	154443301	rs4845623	A	G	G	0.3633	0.3633
1	154417829	154445353	rs4845373	C	T	T	0.3478	0.3478
1	154418749	154446273	rs4576655	C	T	C	0.3528	0.6472
1	154418879	154446403	rs4537545	C	T	T	0.3503	0.3503
1	154420087	156183672	rs61812598	G	A	A	0.3342	0.3342
1	154420402	156183987	rs7512646	G	C	G	0.3522	0.6478
1	154420778	154448302	rs7529229	T	C	C	0.3525	0.3525
1	154425456	156189041	rs12126142	G	A	A	0.3382	0.3382
1	154426264	154453788	rs4129267	C	T	T	0.3367	0.3367
1	154426970	154454494	rs2228145	A	C	C	0.3378	0.3378
1	154428283	156191868	rs12133641	A	G	G	0.3367	0.3367
1	155201235	155231444	rs1045253	G	A	G	0.2739	0.7261
1	155206341	155236550	rs9628662	T	G	G	0.2761	0.2761
1	155213124	155243333	rs11264345	T	A	A	0.2756	0.2756
1	155218168	155248377	rs2075568	T	C	T	0.2319	0.7681
1	155218365	155248574	rs734073	T	C	C	0.2319	0.2319
1	155218446	155248655	rs734074	A	G	A	0.2319	0.7681
1	155219207	155249416	rs1546818	A	T	A	0.2319	0.7681
1	155221837	155252046	rs2072647	C	A	A	0.23	0.23
1	155222177	155252386	rs12748155	C	T	T	0.2306	0.2306
1	155224091	155254300	rs2075566	C	A	A	0.2306	0.2306
1	155224301	155254510	rs2242577	C	A	A	0.2306	0.2306
1	155228046	156991630	rs12042020	A	G	A	0.2535	0.7465
1	155229222	156992806	rs9729564	G	A	G	0.2462	0.7538
1	155229766	156993350	rs11264347	T	C	T	0.2286	0.7714
1	155229915	156993499	rs11264348	G	T	G	0.2483	0.7517
1	155230131	155260340	rs1142287	C	T	T	0.2417	0.2417
1	155231545	155261754	rs2242576	T	G	T	0.2417	0.7583
1	155232074	155262283	rs1046188	C	T	T	0.2408	0.2408
1	155234821	155265030	rs1076556	A	G	A	0.2428	0.7572
1	155235493	155265702	rs1078699	T	C	T	0.2417	0.7583
1	155239624	155269833	rs2361543	G	A	A	0.2475	0.2475
1	155241361	155271570	rs2236863	G	A	A	0.248	0.2481
1	155247707	155277916	rs12749306	G	T	T	0.2486	0.2486
1	155248113	155278322	rs11264349	A	T	T	0.2486	0.2486
1	155248575	155278784	rs7549276	G	A	A	0.2481	0.2481
1	155252833	155283042	rs12049375	G	A	G	0.2481	0.7519
1	155255906	155286115	rs11264353	G	C	C	0.2497	0.2497
1	155257492	155287701	rs11264355	C	G	G	0.246	0.2458
1	155258756	155288965	rs3814318	C	T	T	0.245	0.2453
1	155259323	155289532	rs8847	C	T	C	0.25	0.7503
1	155260096	155290305	rs932972	G	A	A	0.2506	0.2506
1	155260350	155290559	rs1052177	A	G	G	0.2503	0.2503
1	155260383	155290592	rs1052176	G	T	T	0.2508	0.2508
1	155262613	155292822	rs4620533	C	G	G	0.2511	0.2511
1	155265177	155295386	rs2071053	A	G	A	0.2517	0.7483
1	155269776	155299985	rs3020781	A	G	A	0.2506	0.7494
1	155274960	155305169	rs12032720	G	C	C	0.2494	0.2494
1	155279482	155309691	rs2297480	T	G	G	0.2411	0.2411
1	155286258	155316467	rs10908463	C	T	T	0.2422	0.2422
1	155289545	155319754	rs11264361	T	G	G	0.2425	0.2425
1	155304327	155334536	rs6692183	T	G	T	0.2467	0.7533
1	155335411	155365620	rs11264366	A	T	A	0.2517	0.7483
1	155337338	155367547	rs11264367	T	C	C	0.2514	0.2514
1	155345043	155375252	rs5005770	A	G	G	0.2517	0.2517
1	155364327	155394536	rs56675301	T	C	C	0.2517	0.2517
1	155382426	155412635	rs12046473	T	C	T	0.2517	0.7483
1	155389688	155419897	rs10908465	C	T	T	0.2517	0.2517
1	157661848	157692058	rs11264798	C	G	C	0.4031	0.5969
1	157666644	157696854	rs6681271	T	C	T	0.3853	0.6147
1	157668390	157698600	rs7522061	T	C	T	0.3808	0.6192
1	157668701	157698911	rs2210912	A	C	A	0.3808	0.6192
1	157668993	157699203	rs2210913	C	T	C	0.3644	0.6356
1	157669278	157699488	rs3761959	C	T	C	0.3647	0.6353
1	157670290	157700500	rs945635	C	G	G	0.3644	0.3644
1	157670816	157701026	rs7528684	A	G	G	0.3644	0.3644
1	157686337	157716547	rs2317231	G	T	G	0.3756	0.6244
1	157690415	157720625	rs6427394	C	T	C	0.3919	0.6081
1	157692044	157722254	rs2873405	T	G	T	0.3919	0.6081
1	157692985	157723195	rs2210918	T	C	T	0.3919	0.6081
1	157693714	157723924	rs1970265	G	C	G	0.3919	0.6081
1	157693722	157723932	rs1977710	A	G	A	0.3919	0.6081
1	157694612	157724822	rs11264804	C	T	C	0.3875	0.6125
1	157701249	157731459	rs1537949	T	C	T	0.3881	0.6119
1	157703238	157733448	rs10430455	T	A	A	0.6111	0.6111
1	157705725	157735935	rs6427397	C	T	C	0.3694	0.6306
1	157734907	157765117	rs6675393	C	T	C	0.3822	0.6178
1	160710157	160740367	rs2295616	G	A	A	0.2822	0.2822
1	160711477	160741687	rs3766370	C	T	T	0.2819	0.2819
1	160711804	160742014	rs35967351	A	T	T	0.2822	0.2822
1	160713848	160744058	rs17313034	T	C	C	0.2728	0.2728
1	160714724	160744934	rs3766373	A	G	G	0.2728	0.2728
1	160715819	160746029	rs11588524	A	G	G	0.2725	0.2725
1	160717741	160747951	rs17313062	A	G	G	0.2675	0.2675
1	160719238	162482824	rs142216326	NA	NA	NA	NA	NA
1	160720554	160750764	rs3766374	G	A	A	0.2681	0.2681
1	160722550	160752760	rs489286	A	G	G	0.7	0.7
1	160723256	160753466	rs495706	A	G	G	0.7033	0.7033
1	160723448	160753658	rs11265473	T	G	G	0.2647	0.2647
1	160723517	160753727	rs518721	A	G	G	0.7033	0.7033
1	160725854	160756064	rs569932	T	C	C	0.7053	0.7053
1	160726891	160757101	rs1328111	G	T	T	0.2747	0.2747
1	160732784	160762994	rs564883	G	A	G	0.7247	0.2753
1	160734233	160764443	rs518242	G	T	G	0.7258	0.2742
1	160735520	160765730	rs12064520	T	A	T	0.2961	0.7039
1	160735814	160766024	rs574491	A	G	G	0.7039	0.7039
1	160736272	160766482	rs579821	G	A	G	0.7258	0.2742
1	160737621	160767831	rs546757	G	A	A	0.7036	0.7036
1	160738007	162501593	rs522112	NA	NA	NA	NA	NA
1	160738146	162501732	rs528095	T	C	C	0.704	0.704
1	160739371	160769581	rs564833	G	C	C	0.7047	0.7047
1	160740103	160770313	rs477299	G	A	A	0.7047	0.7047
1	160740706	160770916	rs504170	A	G	G	0.7047	0.7047
1	160741299	160771509	rs2176873	C	T	T	0.2736	0.2736
1	160749203	160779413	rs563781	T	C	C	0.6811	0.6811
1	160749205	160779415	rs2090755	T	C	C	0.3189	0.3189
1	160767168	160797378	rs7555175	C	A	A	0.3197	0.3197
1	160768033	160798243	rs35237586	C	T	T	0.3197	0.3197
1	160837812	160868022	rs12041508	A	T	T	0.3319	0.3319
1	160839467	160869677	rs869168	T	C	C	0.6678	0.6678
1	160841806	160872016	rs4017460	T	C	C	0.6678	0.6678
1	160842283	160872493	rs2184067	T	C	T	0.6678	0.3322
1	160842491	160872701	rs2151293	T	C	C	0.6678	0.6678
1	160843139	160873349	rs2184069	G	C	G	0.6669	0.3331
1	160843445	160873655	rs6685693	A	G	A	0.6669	0.3331
1	160843623	160873833	rs6699166	G	A	A	0.6667	0.6667
1	160844519	160874729	rs6700146	G	A	A	0.6669	0.6669
1	160844696	160874906	rs959047	C	A	A	0.6664	0.6664
1	160844745	160874955	rs952804	T	C	T	0.6664	0.3336
1	160845489	160875699	rs11578752	C	T	T	0.6475	0.6475
1	160845712	160875922	rs4656951	A	T	A	0.6442	0.3558
1	160845842	160876052	rs4656953	C	T	T	0.6636	0.6636
1	160845996	160876206	rs12409609	T	C	C	0.6642	0.6642
1	160846284	160876494	rs1333062	T	G	G	0.6639	0.6639
1	160847064	160877274	rs17387157	G	A	A	0.6639	0.6639
1	160847410	160877620	rs4656955	A	G	G	0.6639	0.6639
1	160847617	160877827	rs4656956	C	T	C	0.6658	0.3342
1	160847893	162611479	rs6427550	A	G	A	0.6588	0.3412
1	160847898	160878108	rs7524351	T	C	T	0.6639	0.3361
1	160848508	162612094	rs35214362	NA	NA	NA	NA	NA
1	160848937	160879147	rs3766356	T	C	T	0.6639	0.3361
1	160848993	160879203	rs3766357	G	A	G	0.6636	0.3364
1	160849030	160879240	rs3766358	T	A	T	0.6633	0.3367
1	160849060	160879270	rs3766359	G	A	A	0.6636	0.6636
1	160849082	160879292	rs3820094	A	G	A	0.6656	0.3344
1	160849367	160879577	rs2274905	G	T	T	0.6639	0.6639
1	160850280	160880490	rs4656957	G	A	G	0.6658	0.3342
1	160850936	160881146	rs2236515	T	C	T	0.6658	0.3342
1	160851534	162615120	rs7532133	A	G	G	0.6633	0.6633
1	160851564	162615150	rs6427551	C	G	G	0.6579	0.6579
1	160851619	162615205	rs10908808	A	G	A	0.6483	0.3517
1	160851826	162615412	rs2274907	A	T	A	0.6615	0.3385
1	160852022	162615608	rs2274909	C	T	T	0.6602	0.6602
1	160852046	160882256	rs2274910	T	C	T	0.6639	0.3361
1	160852167	160882377	rs6427552	C	T	C	0.6664	0.3336
1	160854387	160884597	rs3818724	C	T	T	0.6639	0.6639
1	160854445	160884655	rs2039415	T	C	T	0.6669	0.3331
1	160854526	160884736	rs2297559	G	A	G	0.6669	0.3331
1	160855813	160886023	rs6427553	C	T	T	0.6639	0.6639
1	160856076	160886286	rs7411035	G	T	T	0.6639	0.6639
1	160856964	160887174	rs4656958	A	G	A	0.6669	0.3331
1	160858077	160888287	rs6694415	G	A	A	0.6514	0.6514
1	160858961	160889171	rs4656959	G	A	A	0.6519	0.6519
1	160859559	160889769	rs11265510	A	G	G	0.6519	0.6519
1	160859902	160890112	rs1855187	T	C	C	0.6514	0.6514
1	160872879	160903089	rs7414826	G	A	A	0.6517	0.6517
1	160876923	160907133	rs10908810	G	A	A	0.65	0.65
1	160877252	160907462	rs10797087	A	G	G	0.6558	0.6558
1	160878485	160908695	rs10908811	A	G	G	0.6558	0.6558
1	160878913	160909123	rs11265519	C	A	A	0.6558	0.6558
1	160879316	160909526	rs10908812	G	A	A	0.6558	0.6558
1	160880510	160910720	rs1810924	G	A	A	0.6558	0.6558
1	160882107	160912317	rs4129196	C	T	T	0.6525	0.6525
1	160883768	160913978	rs4656277	A	G	A	0.6525	0.3475
1	160885530	160915740	rs6691672	A	G	A	0.6525	0.3475
1	160886892	160917102	rs1855186	G	A	A	0.6519	0.6519
1	160887475	160917685	rs2184064	A	G	G	0.6525	0.6525
1	160887609	160917819	rs12740520	A	G	G	0.6525	0.6525
1	160887751	160917961	rs3953093	T	C	T	0.6525	0.3475
1	160889124	160919334	rs4656964	C	A	C	0.6525	0.3475
1	160891639	160921849	rs12075167	G	A	G	0.6528	0.3472
1	160894110	160924320	rs11488696	C	T	T	0.6525	0.6525
1	160895847	160926057	rs10908813	A	G	A	0.6525	0.3475
1	160897140	160927350	rs7530965	G	A	A	0.6525	0.6525
1	160897657	160927867	rs7516660	G	T	G	0.6525	0.3475
1	160897840	160928050	rs4656281	A	T	A	0.6525	0.3475
1	161469054	161499264	rs6658353	G	C	C	0.4944	0.4944
1	161470042	161500252	rs7551957	T	C	C	0.43	0.43
1	161470505	161500715	rs12139150	G	C	C	0.4297	0.4297
1	161478810	161509020	rs6671847	G	A	A	0.43	0.43
1	161478859	161509069	rs4657041	T	C	C	0.4944	0.4944
1	161479745	161509955	rs1801274	A	G	G	0.4925	0.4925
1	167405132	167435895	rs1723023	G	A	A	0.3697	0.3697
1	167405418	167436181	rs1723022	G	T	T	0.3164	0.3164
1	167408306	167439069	rs2462552	T	C	C	0.3944	0.3944
1	167408670	167439433	rs840016	C	T	T	0.3658	0.3658
1	167409114	167439877	rs840015	G	A	A	0.3622	0.3622
1	167411384	167442147	rs864537	A	G	G	0.3706	0.3706
1	167414872	167445635	rs840012	C	T	T	0.35	0.35
1	167417884	167448647	rs2949669	C	T	T	0.3464	0.3464
1	167419839	167450602	rs2988279	G	A	G	0.3608	0.6392
1	167420299	167451062	rs2056625	G	A	A	0.3456	0.3456
1	167420425	167451188	rs2056626	T	G	T	0.36	0.64
1	167421763	167452526	rs1773560	A	G	A	0.36	0.64
1	167421951	167452714	rs1773561	C	T	T	0.3456	0.3456
1	167422057	167452820	rs3108155	C	G	C	0.3603	0.6397
1	167422234	169186372	rs201260989	NA	NA	NA	NA	NA
1	167426424	167457187	rs1214598	G	A	A	0.3281	0.3281
1	167427170	167457933	rs1214596	T	A	A	0.3392	0.3392
1	167427247	167458010	rs7523907	C	T	T	0.6206	0.6206
1	167431193	167461956	rs2995089	G	A	A	0.3389	0.3389
1	167431352	167462115	rs2988277	C	T	T	0.3389	0.3389
1	167432949	167463712	rs1773542	T	C	T	0.3425	0.6575
1	167433056	167463819	rs1723016	T	C	T	0.3425	0.6575
1	167433420	167464183	rs1723018	A	G	A	0.3425	0.6575
1	167434277	167465040	rs2995091	T	C	C	0.3389	0.3389
1	172673583	172704443	rs10912265	C	T	T	0.1158	0.1158
1	172674541	172705401	rs7553067	C	T	C	0.12	0.88
1	172674554	172705414	rs859672	A	T	A	0.3006	0.6994
1	172674776	172705636	rs10912267	G	A	G	0.12	0.88
1	172675097	172705957	rs12118303	T	C	C	0.1197	0.1197
1	172675525	172706385	rs10798176	T	C	C	0.1197	0.1197
1	172677174	172708034	rs10798178	T	C	C	0.1197	0.1197
1	172678854	172709714	rs10912276	A	G	G	0.1197	0.1197
1	172679129	172709989	rs10912280	A	G	G	0.1197	0.1197
1	172679704	172710564	rs10912292	G	T	G	0.1197	0.8803
1	172679759	172710619	rs12122581	A	T	T	0.1194	0.1194
1	172679935	172710795	rs10912295	C	G	G	0.1197	0.1197
1	172681031	172711891	rs12068671	T	C	T	0.1203	0.8797
1	172681552	172712412	rs704844	C	A	C	0.2942	0.7058
1	172681569	172712429	rs10912301	G	A	A	0.1197	0.1197
1	172682072	172712932	rs2157477	C	A	A	0.1197	0.1197
1	172844250	172875110	rs12136659	T	C	C	0.2225	0.2225
1	172844352	172875212	rs6425143	T	G	G	0.2189	0.2189
1	172844409	172875269	rs6425145	T	A	T	0.2189	0.7811
1	172844753	172875613	rs6425146	C	G	G	0.2186	0.2186
1	172845975	172876835	rs55724017	C	A	A	0.2183	0.2183
1	172848978	172879838	rs12047983	G	A	A	0.2158	0.2158
1	172849667	172880527	rs6672776	G	T	T	0.2158	0.2158
1	172852403	172883263	rs12037853	A	G	G	0.2158	0.2158
1	172853460	172884320	rs7517810	C	T	T	0.2158	0.2158
1	172854334	172885194	rs4916283	G	A	A	0.2161	0.2161
1	172855576	172886436	rs68143871	A	G	A	0.2161	0.7839
1	172857050	172887910	rs6704109	C	T	T	0.2161	0.2161
1	172858707	172889567	rs10912490	C	T	T	0.2161	0.2161
1	172860035	172890895	rs12739009	A	C	C	0.2161	0.2161
1	172861182	172892042	rs12021711	G	C	C	0.2161	0.2161
1	172861574	172892434	rs2213742	C	T	C	0.2161	0.7839
1	172861759	172892619	rs2213745	A	G	G	0.2161	0.2161
1	172862234	172893094	rs9286879	A	G	G	0.2161	0.2161
1	172862380	172893240	rs7527462	C	G	G	0.2161	0.2161
1	172862939	172893799	rs10489276	C	T	T	0.2161	0.2161
1	172863101	172893961	rs6699678	G	T	T	0.2161	0.2161
1	172863948	172894808	rs2157453	G	A	G	0.2161	0.7839
1	172863992	172894852	rs2157454	G	A	A	0.2161	0.2161
1	172864183	172895043	rs2187892	G	A	A	0.2161	0.2161
1	172865492	172896352	rs4916285	A	G	G	0.2139	0.2139
1	172866210	172897070	rs12411259	G	A	A	0.2139	0.2139
1	172866404	172897264	rs12747422	T	C	T	0.2328	0.7672
1	172866949	172897809	rs12728265	C	T	T	0.2414	0.2414
1	172867006	172897866	rs12748081	A	C	C	0.2417	0.2417
1	172868751	172899611	rs35715673	C	T	T	0.2414	0.2414
1	172870004	172900864	rs4145468	C	T	C	0.2414	0.7586
1	172870991	172901851	rs10912491	G	A	G	0.2414	0.7586
1	173191475	173222336	rs2205960	G	T	T	0.2028	0.2028
1	173212273	173243134	rs12039904	C	T	T	0.2158	0.2158
1	173215372	173246233	rs4916315	C	T	T	0.2097	0.2097
1	173220249	173251110	rs35086785	T	G	G	0.2139	0.2139
1	173225759	173256620	rs12048385	C	T	T	0.2128	0.2128
1	173226498	173257359	rs2840317	T	A	A	0.2131	0.2131
1	173227515	173258376	rs2901716	G	A	A	0.2094	0.2094
1	173229555	173260416	rs12408736	T	C	C	0.2131	0.2131
1	173231258	173262119	rs12742499	G	C	C	0.2131	0.2131
1	173236065	173266926	rs10489265	A	C	C	0.2131	0.2131
1	173236716	173267577	rs34313362	T	C	C	0.2133	0.2133
1	173238736	173269597	rs2022449	G	T	G	0.2097	0.7903
1	173241872	173272733	rs12046550	G	A	A	0.2106	0.2106
1	173244448	173275309	rs12403570	C	T	T	0.2106	0.2106
1	173248183	173279044	rs35634597	A	T	T	0.2108	0.2108
1	173249338	173280199	rs67638449	C	T	T	0.2133	0.2133
1	173249994	173280855	rs12405577	C	T	T	0.2128	0.2128
1	173255118	173285979	rs35691278	C	T	T	0.2136	0.2136
1	173256550	173287411	rs10912580	A	G	G	0.2142	0.2142
1	182549019	182579884	rs533259	A	G	A	0.9514	0.0486
1	191462222	191493092	rs61820519	C	T	T	0.0844	0.0844
1	191512272	191543142	rs61818768	C	T	T	0.0878	0.0878
1	191517629	191548499	rs61818770	G	A	A	0.0878	0.0878
1	191547875	191578745	rs883141	C	G	C	0.9031	0.0969
1	191552955	191583825	rs61818789	G	C	C	0.0878	0.0878
1	191553782	191584652	rs10801045	C	T	C	0.9031	0.0969
1	191553993	191584863	rs10737598	C	T	T	0.9031	0.9031
1	191557292	191588162	rs4561007	A	T	A	0.9031	0.0969
1	191558101	191588971	rs1954603	C	T	C	0.9031	0.0969
1	191559356	191590226	rs10801047	A	T	A	0.9028	0.0972
1	191568030	191598900	rs4845287	T	C	C	0.0964	0.0964
1	191570704	191601574	rs1892291	C	T	T	0.0964	0.0964
1	191570708	191601578	rs1892290	C	T	T	0.0964	0.0964
1	191570865	191601735	rs10920972	G	A	A	0.0964	0.0964
1	191570909	191601779	rs6696180	C	T	T	0.0964	0.0964
1	191571557	191602427	rs7520824	T	C	C	0.0964	0.0964
1	191574631	191605501	rs58591914	G	A	A	0.0964	0.0964
1	191575347	191606217	rs6694676	C	T	T	0.0964	0.0964
1	191575904	191606774	rs16833617	A	G	G	0.0964	0.0964
1	191577594	191608464	rs6665749	A	G	G	0.0961	0.0961
1	191582810	191613680	rs6685777	T	C	C	0.0961	0.0961
1	191582907	191613777	rs9700888	A	T	T	0.0872	0.0872
1	191583627	191614497	rs12033585	G	A	A	0.0961	0.0961
1	191583768	191614638	rs12031185	T	C	C	0.0961	0.0961
1	191586713	191617583	rs10047097	C	T	T	0.0961	0.0961
1	191590342	191621212	rs61818794	C	T	T	0.0872	0.0872
1	191597339	191628209	rs1415135	A	G	G	0.0961	0.0961
1	191599766	191630636	rs61818798	C	A	C	0.0831	0.9169
1	191600694	191631564	rs12047122	C	G	G	0.0828	0.0828
1	191602723	191633593	rs6702839	C	T	T	0.0831	0.0831
1	191603028	191633898	rs1591721	T	C	C	0.0831	0.0831
1	191603716	191634586	rs4845290	G	T	T	0.0831	0.0831
1	191604694	191635564	rs1336855	A	G	G	0.0828	0.0828
1	191608646	191639516	rs2369249	A	T	T	0.0833	0.0833
1	192519865	192550735	rs1323298	T	C	T	0.8225	0.1775
1	192524269	192555139	rs2816305	C	T	C	0.8231	0.1769
1	192524985	192555855	rs4658054	G	T	T	0.8231	0.8231
1	192524993	192555863	rs3011685	C	T	C	0.8231	0.1769
1	192525276	192556146	rs2760521	G	A	A	0.8231	0.8231
1	192529414	192560284	rs2760522	C	G	C	0.8219	0.1781
1	192530548	192561418	rs2760524	A	G	A	0.8225	0.1775
1	192530967	194295214	rs10709521	NA	NA	NA	NA	NA
1	192531530	194295777	rs10630758	NA	NA	NA	NA	NA
1	192535553	192566423	rs1359063	G	A	A	0.8114	0.8114
1	192536385	192567255	rs2816317	G	A	G	0.8233	0.1767
1	192536451	192567321	rs4636437	G	T	T	0.8186	0.8186
1	192536758	192567628	rs2760527	G	A	G	0.8233	0.1767
1	192536785	192567655	rs2760528	G	A	G	0.8233	0.1767
1	192536813	192567683	rs2816316	C	A	A	0.8233	0.8233
1	192536886	192567756	rs2816315	C	T	C	0.8231	0.1769
1	192537400	192568270	rs1323297	T	C	C	0.8236	0.8236
1	192537508	194301755	rs1323296	A	G	G	0.8271	0.8271
1	192541021	192571891	rs1323292	G	A	G	0.8231	0.1769
1	192541172	192572042	rs2984919	A	T	A	0.8239	0.1761
1	192541472	192572342	rs1359062	C	G	G	0.8239	0.8239
1	192543837	192574707	rs1547624	A	T	T	0.8236	0.8236
1	192544795	192575665	rs2984920	A	G	A	0.8242	0.1758
1	192545099	192575969	rs7535818	G	A	A	0.8125	0.8125
1	197312162	197343032	rs2821125	C	G	C	0.7897	0.2103
1	197315402	197346272	rs2786103	C	T	C	0.7897	0.2103
1	197316239	197347109	rs1337168	C	G	C	0.79	0.21
1	197316435	197347305	rs1337167	T	C	T	0.79	0.21
1	197320786	197351656	rs2786101	T	A	T	0.79	0.21
1	197322520	197353390	rs2786100	C	G	C	0.79	0.21
1	197324195	199088443	rs3122635	NA	NA	NA	NA	NA
1	197324200	199088448	rs3122636	T	G	T	0.7857	0.2143
1	197325908	197356778	rs2786098	T	G	T	0.8003	0.1997
1	197328594	199092842	rs2821117	NA	NA	NA	NA	NA
1	197329041	197359911	rs2821116	A	T	A	0.8003	0.1997
1	197329535	197360405	rs2786119	A	C	A	0.8003	0.1997
1	197330185	197361055	rs2821115	T	A	T	0.8003	0.1997
1	197332157	197363027	rs2786117	A	G	A	0.8003	0.1997
1	197333779	197364649	rs2786116	G	A	G	0.79	0.21
1	197337830	197368700	rs10801603	G	A	G	0.7894	0.2106
1	197339479	199103727	rs6664399	G	A	G	0.7875	0.2125
1	197342380	197373250	rs72740550	G	A	A	0.2067	0.2067
1	197342686	197373556	rs2821108	T	C	T	0.2856	0.7144
1	197342725	197373595	rs10801604	G	A	A	0.2856	0.2856
1	197343295	197374165	rs949977	C	G	G	0.2853	0.2853
1	197343296	197374166	rs949976	A	G	G	0.2853	0.2853
1	197343763	197374633	rs12083773	T	C	T	0.2683	0.7317
1	197344461	197375331	rs10754222	G	A	A	0.2683	0.2683
1	197346913	197377783	rs35367258	C	G	G	0.2683	0.2683
1	197347299	197378169	rs12128912	T	C	C	0.2692	0.2692
1	197347920	197378790	rs2494271	C	T	C	0.2692	0.7308
1	197349193	197380063	rs4262574	A	G	G	0.2683	0.2683
1	197350704	197381574	rs10922212	G	A	A	0.2683	0.2683
1	197352266	197383136	rs10922213	C	T	T	0.2683	0.2683
1	197355817	197386687	rs34241991	C	T	T	0.2681	0.2681
1	197361571	197392441	rs2759662	G	A	G	0.2681	0.7319
1	197363075	197393945	rs2821102	G	A	G	0.2689	0.7311
1	197363948	197394818	rs10922215	G	A	A	0.2681	0.2681
1	197368281	197399151	rs2476020	T	G	T	0.2692	0.7308
1	197372198	197403068	rs10922216	A	C	A	0.2683	0.7317
1	197372250	197403120	rs11802794	C	A	A	0.2683	0.2683
1	197372437	197403307	rs11799515	G	T	T	0.2683	0.2683
1	197376144	197407014	rs10922219	C	T	T	0.2683	0.2683
1	197376710	197407580	rs34932217	A	G	G	0.2683	0.2683
1	197377143	197408013	rs2759655	T	A	T	0.2683	0.7317
1	197381941	197412811	rs2821122	T	C	T	0.2681	0.7319
1	197382056	197412926	rs2821121	G	A	G	0.2681	0.7319
1	197382342	197413212	rs10801605	T	A	A	0.2681	0.2681
1	197383644	197414514	rs2821109	T	C	T	0.2681	0.7319
1	197384426	197415296	rs2759663	C	G	G	0.1886	0.1886
1	197387956	197418826	rs10922221	T	C	C	0.2675	0.2675
1	197388076	197418946	rs2759665	C	A	A	0.7325	0.7325
1	197388125	197418995	rs7522325	T	C	C	0.2675	0.2675
1	197392891	197423761	rs10922225	T	C	T	0.2675	0.7325
1	197463742	197494612	rs12068290	A	G	G	0.2731	0.2731
1	197470146	197501016	rs67236816	G	A	A	0.195	0.195
1	197470756	197501626	rs12738134	T	A	A	0.1728	0.1728
1	197471350	197502220	rs2042097	G	A	A	0.195	0.195
1	197480927	197511797	rs12142127	C	T	T	0.2728	0.2728
1	197490942	197521812	rs10922247	T	G	G	0.2839	0.2839
1	197493644	197524514	rs35624964	G	A	A	0.195	0.195
1	197512404	197543274	rs12118913	T	C	C	0.1856	0.1856
1	197515981	197546851	rs10922249	T	C	C	0.2708	0.2708
1	197517086	197547956	rs12118513	T	A	A	0.1706	0.1706
1	197532369	197563239	rs12748009	T	C	C	0.1856	0.1856
1	197532378	197563248	rs12724239	C	T	T	0.1856	0.1856
1	197552034	197582904	rs2884629	T	G	G	0.2708	0.2708
1	197555860	197586730	rs11583319	A	G	G	0.1931	0.1931
1	197559324	197590194	rs6702421	C	T	T	0.1928	0.1928
1	197561510	197592380	rs35939830	C	T	T	0.1931	0.1931
1	197562511	197593381	rs12141028	G	A	A	0.1928	0.1928
1	197566842	197597712	rs1421399	C	T	T	0.2708	0.2708
1	197574134	197605004	rs17564924	T	C	C	0.2678	0.2678
1	197599030	197629900	rs10737693	T	C	T	0.8125	0.1875
1	197608612	197639482	rs6682968	C	T	T	0.1878	0.1878
1	197611682	197642552	rs16841842	C	A	A	0.1875	0.1875
1	197615130	197646000	rs1775448	A	G	A	0.7336	0.2664
1	197622528	197653398	rs2477073	C	A	C	0.7333	0.2667
1	197628029	197658899	rs1775452	T	A	A	0.2664	0.2664
1	197631141	197662011	rs2488389	G	A	A	0.1875	0.1875
1	197638716	197669586	rs12117045	G	A	A	0.1878	0.1878
1	197645449	197676319	rs2224873	T	A	A	0.2006	0.2006
1	197666111	197696981	rs12131588	G	A	A	0.1875	0.1875
1	197671115	197701985	rs2477077	C	T	C	0.1875	0.8125
1	197674344	197705214	rs12354257	T	C	C	0.2661	0.2661
1	197689967	197720837	rs12092948	T	C	C	0.2656	0.2656
1	197693782	197724652	rs1573100	T	C	C	0.2661	0.2661
1	197700895	197731765	rs2477059	T	C	C	0.2622	0.2622
1	197701279	197732149	rs2488397	G	C	C	0.1828	0.1828
1	197701376	197732246	rs2488398	G	C	C	0.1828	0.1828
1	197701992	197732862	rs16841904	C	T	T	0.1828	0.1828
1	197702401	199466650	rs2488401	NA	NA	NA	NA	NA
1	197702476	197733346	rs16841912	G	C	C	0.1828	0.1828
1	197704717	197735587	rs17641524	C	T	T	0.1825	0.1825
1	197722240	197753110	rs2488393	C	T	T	0.1858	0.1858
1	197727642	197758512	rs1998598	A	G	G	0.2678	0.2678
1	197743506	197774376	rs1539414	G	A	A	0.1867	0.1867
1	197780966	197811836	rs12123169	T	A	A	0.1822	0.1822
1	197781198	197812068	rs12134279	C	T	T	0.1822	0.1822
1	197784249	197815119	rs4915567	G	A	A	0.7286	0.7286
1	197785420	197816290	rs12121863	A	G	G	0.1897	0.1897
1	197788562	197819432	rs12125942	T	G	G	0.1897	0.1897
1	197790104	197820974	rs34967494	G	A	A	0.1897	0.1897
1	197810094	197840964	rs10737695	C	A	A	0.8097	0.8097
1	197810847	197841717	rs904576	G	A	G	0.8094	0.1906
1	197811282	197842152	rs6678151	A	C	A	0.8094	0.1906
1	197812259	197843129	rs12120352	C	T	T	0.1906	0.1906
1	197812669	197843539	rs6692930	G	A	A	0.8094	0.8094
1	197812732	197843602	rs2221134	C	T	T	0.8094	0.8094
1	197812823	197843693	rs12408939	A	G	G	0.1906	0.1906
1	197813558	197844428	rs12141007	T	C	C	0.1903	0.1903
1	200078035	200108907	rs2816980	G	T	G	0.8989	0.1011
1	200079293	200110165	rs2821326	T	C	C	0.8989	0.8989
1	200079586	200110458	rs2816977	A	G	A	0.8989	0.1011
1	200082360	201846609	rs2821329	T	C	.	0.8999	NA
1	200085004	200115876	rs2816972	A	G	A	0.8989	0.1011
1	200085376	200116248	rs2816971	G	A	A	0.8917	0.8917
1	200088240	200119112	rs2737679	T	A	T	0.8858	0.1142
1	200090985	200121857	rs2816969	G	A	G	0.8792	0.1208
1	200092352	200123224	rs2737682	A	G	A	0.8792	0.1208
1	200093351	200124223	rs2737685	C	T	C	0.8786	0.1214
1	200094786	200125658	rs2821335	T	C	T	0.8789	0.1211
1	200094805	200125677	rs2737687	T	A	T	0.8789	0.1211
1	200094852	200125724	rs2821336	C	T	C	0.8783	0.1217
1	200097743	200128615	rs2821337	A	G	A	0.8792	0.1208
1	200101920	200132792	rs2816958	A	G	G	0.8925	0.8925
1	200103564	200134436	rs2816956	T	C	T	0.8933	0.1067
1	200874229	200905101	rs35730213	G	C	C	0.2144	0.2144
1	200874728	200905600	rs55838263	A	G	G	0.215	0.215
1	200875095	200905967	rs12132298	T	C	C	0.215	0.215
1	200875242	200906114	rs12132349	T	A	A	0.215	0.215
1	200875897	200906769	rs59655222	T	C	C	0.215	0.215
1	200877562	200908434	rs7554511	C	A	A	0.215	0.215
1	200877850	200908722	rs41299637	T	G	G	0.215	0.215
1	200878727	200909599	rs12131796	G	A	A	0.215	0.215
1	200880978	202645227	rs296520	C	T	C	0.7865	0.2135
1	200881392	202645641	rs10800746	C	T	T	0.2529	0.2529
1	200881595	200912467	rs7522462	G	A	A	0.2108	0.2108
1	200884985	202649234	rs905634	C	T	T	0.2509	0.2509
1	200886891	200917763	rs404339	C	G	C	0.7661	0.2339
1	200889833	200920705	rs296543	T	C	T	0.7658	0.2342
1	200890692	200921564	rs296545	A	G	A	0.7658	0.2342
1	200891091	200921963	rs296546	T	C	C	0.7658	0.7658
1	200902607	200933479	rs11583546	C	A	A	0.2183	0.2183
1	200920362	200951234	rs11579874	G	A	A	0.2369	0.2369
1	200929144	200960016	rs169850	T	C	C	0.7103	0.7103
1	200929482	200960354	rs6427868	A	G	G	0.2236	0.2236
1	200935866	200966738	rs11584383	T	C	C	0.246	0.2458
1	200939642	200970514	rs3208703	C	T	T	0.2239	0.2239
1	200944840	200975712	rs296563	T	G	T	0.7378	0.2622
1	200946928	202711177	rs34873729	T	C	C	0.2234	0.2234
1	200950960	200981832	rs12118735	C	T	T	0.2244	0.2244
1	200957032	200987904	rs10494828	G	A	A	0.2242	0.2242
1	200957697	200988569	rs12142704	A	G	G	0.2244	0.2244
1	200960307	200991179	rs2297909	G	A	A	0.2617	0.2617
1	200962287	200993159	rs12140420	G	A	A	0.2242	0.2242
1	200962795	200993667	rs10920084	T	G	G	0.2739	0.2739
1	200963825	200994697	rs12126806	C	T	T	0.2364	0.2364
1	200966976	200997848	rs55757739	C	T	T	0.2242	0.2242
1	200975115	201005987	rs11589573	G	C	C	0.2236	0.2236
1	200981925	201012797	rs2221581	T	C	T	0.2733	0.7267
1	200983489	201014361	rs11580823	T	G	G	0.2244	0.2244
1	200984480	201015352	rs12122721	G	A	G	0.2358	0.7642
1	200989444	201020316	rs11586763	C	G	G	0.2233	0.2233
1	200989775	201020647	rs55862304	C	T	T	0.2233	0.2233
1	201000305	201031177	rs72749166	G	C	C	0.2239	0.2239
1	201002173	201033045	rs11583328	G	A	A	0.2247	0.2247
1	201004051	201034923	rs11576681	C	G	G	0.2247	0.2247
1	201005502	201036374	rs965321	T	C	C	0.2433	0.2433
1	201006185	201037057	rs10753888	A	G	G	0.2433	0.2433
1	201007828	201038700	rs6701496	G	A	A	0.2231	0.2231
1	201012044	201042916	rs5010839	A	T	T	0.2328	0.2328
1	201014966	201045838	rs12122809	C	T	T	0.2242	0.2242
1	206795058	206621713	rs10746416	T	C	T	0.1775	0.8225
1	206797762	206624417	rs12049220	A	T	T	0.1794	0.1794
1	206801947	206628602	rs10157569	C	G	G	0.1783	0.1783
1	206802184	206628839	rs11577685	C	T	T	0.1783	0.1783
1	206803645	206630300	rs12027964	T	C	C	0.1783	0.1783
1	206811584	206638239	rs10863755	C	T	C	0.8694	0.1306
1	206830925	206657580	rs12034739	G	C	C	0.1111	0.1111
1	206835621	206662276	rs12407425	G	A	A	0.1094	0.1094
1	206837074	206663729	rs11119259	A	T	T	0.1017	0.1017
1	206837753	206664408	rs11119260	A	G	G	0.1017	0.1017
1	206838183	206664838	rs11119262	G	A	A	0.1017	0.1017
1	206839262	206665917	rs11119263	G	A	A	0.1017	0.1017
1	206840403	206667058	rs17041922	A	G	G	0.1017	0.1017
1	206842700	206669355	rs10863769	G	A	A	0.1017	0.1017
1	206846263	206672918	rs11119281	A	G	G	0.0858	0.0858
1	206851035	206677690	rs11119297	T	C	C	0.0858	0.0858
1	206871784	206698439	rs10863784	G	C	C	0.0858	0.0858
1	206912501	206739156	rs4147011	A	G	G	0.0894	0.0894
1	206939904	206766559	rs3024505	G	A	A	0.1342	0.1342
1	206942413	206769068	rs3024495	C	T	T	0.1342	0.1342
1	206943968	206770623	rs3024493	C	A	A	0.1339	0.1339
1	206944233	206770888	rs1554286	A	G	A	0.8131	0.1869
1	206944645	206771300	rs1518111	T	C	T	0.7858	0.2142
1	206944861	206771516	rs1518110	A	C	A	0.7853	0.2147
1	206945311	206771966	rs3024490	A	C	A	0.75	0.25
1	206946407	206773062	rs1800872	T	G	T	0.7503	0.2497
1	206946634	206773289	rs1800871	A	G	A	0.7503	0.2497
1	206955041	208715073	rs3122605	G	A	G	0.8637	0.1363
1	206956116	206782771	rs61815643	G	T	T	0.1403	0.1403
1	206968955	206795610	rs11583398	C	A	A	0.135	0.135
2	5651813	5511681	rs16863880	C	A	A	0.6697	0.6697
2	5662467	5522335	rs7421626	T	C	C	0.6636	0.6636
2	5663573	5605990	rs2083015	T	G	G	0.6633	0.6633
2	5664008	5606425	rs11894081	G	T	T	0.6628	0.6628
2	5671184	5531052	rs33956547	G	C	C	0.6625	0.6625
2	5672063	5531931	rs10194381	A	G	G	0.6625	0.6625
2	5673666	5533534	rs2007718	T	A	A	0.6622	0.6622
2	8438693	8298563	rs346835	C	T	C	0.3175	0.6825
2	8441735	8301605	rs13416555	C	G	G	0.2814	0.2814
2	8442248	8384667	rs10174949	G	A	A	0.275	0.275
2	8442547	8302417	rs891058	G	A	A	0.2814	0.2814
2	8443803	8303673	rs10178845	G	A	A	0.2811	0.2811
2	8450123	8309993	rs367023	A	G	A	0.2733	0.7267
2	8451498	8311368	rs13395467	A	G	G	0.2683	0.2683
2	8451701	8311571	rs13398375	T	C	C	0.2642	0.2642
2	25301755	25078886	rs478222	A	T	T	0.4869	0.4869
2	25303772	25080903	rs493090	G	A	A	0.4869	0.4869
2	25304574	25081705	rs567359	A	G	A	0.4908	0.5092
2	25305136	25082267	rs483428	C	T	T	0.4867	0.4867
2	25305504	25082635	rs551573	G	A	G	0.4906	0.5094
2	25305756	25082887	rs1530016	C	T	T	0.4867	0.4867
2	25307005	25084136	rs530951	C	T	T	0.4867	0.4867
2	25309756	25086887	rs487617	C	G	G	0.4869	0.4869
2	25310155	25233782	rs512419	G	T	T	0.4865	0.4865
2	25311537	25088668	rs546217	A	C	A	0.5131	0.4869
2	25314186	25091317	rs2918630	T	C	T	0.5161	0.4839
2	25316336	25093467	rs2917916	A	C	A	0.5161	0.4839
2	25316584	25093715	rs522806	C	A	A	0.4864	0.4864
2	25318059	25095190	rs475868	A	G	A	0.5161	0.4839
2	25319471	25243098	rs510107	G	A	A	0.4861	0.4861
2	25331172	25108303	rs563590	A	G	G	0.5161	0.5161
2	25332696	25109827	rs488817	C	T	T	0.4869	0.4869
2	25333735	25110866	rs519111	T	C	C	0.4869	0.4869
2	25334340	25111471	rs839652	C	T	T	0.4869	0.4869
2	25335089	25112220	rs497567	G	A	A	0.4869	0.4869
2	25340610	25117741	rs11684464	A	G	A	0.4911	0.5089
2	25488819	25265950	rs7578575	T	A	A	0.2864	0.2864
2	25491056	25268187	rs7583409	A	G	G	0.3114	0.3114
2	25492467	25269598	rs13428812	A	G	G	0.3122	0.3122
2	25500289	25277420	rs56089703	T	A	A	0.3061	0.3061
2	25502552	25426179	rs2006788	NA	NA	NA	NA	NA
2	25503786	25280917	rs56197924	G	A	G	0.3089	0.6911
2	25505793	25282924	rs72810068	T	C	C	0.3103	0.3103
2	25506107	25429734	rs57976122	C	T	C	0.3066	0.6934
2	27635463	27412596	rs1728918	A	G	A	0.7167	0.2833
2	33701890	33623319	rs13385731	T	C	C	0.0723	0.0723
2	33702203	33477136	rs13425999	C	T	T	0.0739	0.0739
2	43342339	43115200	rs6736867	C	A	A	0.2592	0.2592
2	43343613	43116474	rs6712537	A	G	A	0.27	0.73
2	43343806	43116667	rs6741704	G	A	G	0.27	0.73
2	43344888	43117749	rs10190504	C	T	C	0.2697	0.7303
2	43345672	43118533	rs56009787	G	A	G	0.2697	0.7303
2	43346511	43119372	rs6746891	T	A	T	0.2714	0.7286
2	43347932	43120793	rs58700409	C	T	C	0.2606	0.7394
2	43351269	43124130	rs12328347	T	G	T	0.3667	0.6333
2	43352888	43125749	rs737013	A	T	A	0.3619	0.6381
2	43353389	43126250	rs747709	G	A	G	0.3697	0.6303
2	43354280	43127141	rs17030394	A	G	A	0.3722	0.6278
2	43355324	43128185	rs12478539	G	C	G	0.2628	0.7372
2	43355519	43128380	rs28411734	A	G	A	0.2569	0.7431
2	43355763	43128624	rs17405635	G	A	G	0.2492	0.7508
2	43356490	43129351	rs17030410	T	G	T	0.2556	0.7444
2	43358009	43130870	rs62135410	A	G	A	0.2497	0.7503
2	43359061	43131922	rs12466022	C	A	C	0.2539	0.7461
2	43359127	43131988	rs12471190	T	C	T	0.2542	0.7458
2	43359275	43132136	rs6705577	G	C	G	0.2586	0.7414
2	43360065	43132926	rs28498283	A	T	A	0.2506	0.7494
2	43360947	43133808	rs7588193	A	G	G	0.2572	0.2572
2	43361256	43134117	rs2163226	T	C	C	0.2867	0.2867
2	43361389	43280746	rs62135412	C	T	T	0.1989	0.1989
2	43767189	43540050	rs76450091	T	C	C	0.0911	0.0911
2	43768545	43541406	rs72790940	T	G	G	0.0994	0.0994
2	43787107	43559968	rs77888770	T	C	C	0.0872	0.0872
2	43788801	43561662	rs79845707	G	C	C	0.0872	0.0872
2	43796135	43568996	rs78481334	T	A	A	0.0878	0.0878
2	43803726	43576587	rs12469959	G	A	A	0.0925	0.0925
2	43804933	43577794	rs17031079	A	C	C	0.0925	0.0925
2	43805228	43578089	rs6759383	C	T	T	0.0925	0.0925
2	43805608	43578469	rs6759861	C	G	G	0.0925	0.0925
2	43805739	43578600	rs61754256	C	T	C	0.0925	0.9075
2	43806012	43578873	rs74501107	A	C	A	0.0925	0.9075
2	43806353	43579214	rs76501189	C	T	T	0.0925	0.0925
2	43806918	43579779	rs10495903	C	T	T	0.0925	0.0925
2	43807090	43579951	rs17031088	T	C	C	0.0925	0.0925
2	43808659	43581520	rs6715003	G	C	C	0.0925	0.0925
2	43809248	43582109	rs17031092	T	G	G	0.0925	0.0925
2	43810564	43583425	rs73925552	C	T	T	0.0925	0.0925
2	43810646	43583507	rs73925553	T	C	C	0.0925	0.0925
2	43810651	43583512	rs76621120	G	A	A	0.0925	0.0925
2	43810698	43583559	rs80075345	C	T	T	0.0925	0.0925
2	43810739	43583600	rs73925554	T	C	C	0.0925	0.0925
2	43811239	43584100	rs75597324	C	T	T	0.0928	0.0928
2	43812180	43585041	rs12473987	G	A	G	0.0925	0.9075
2	43812317	43585178	rs12474030	G	A	G	0.0925	0.9075
2	43813764	43586625	rs12467151	A	G	G	0.0928	0.0928
2	43814984	43587845	rs7568901	C	T	T	0.0919	0.0919
2	43815945	43588806	rs12463527	A	G	G	0.0919	0.0919
2	43817076	43589937	rs77994584	C	G	G	0.0922	0.0922
2	43819139	43592000	rs17031095	A	G	G	0.0922	0.0922
2	43822006	43594867	rs6717791	A	G	G	0.0917	0.0917
2	43825436	43598297	rs61271889	C	G	C	0.0917	0.9083
2	43828637	43601498	rs7601039	C	A	C	0.0872	0.9128
2	43829056	43601917	rs17031106	A	G	G	0.0919	0.0919
2	43831083	43603944	rs12471686	T	C	C	0.0919	0.0919
2	43831150	43604011	rs12467420	G	A	G	0.0919	0.9081
2	43831186	43604047	rs72868625	G	C	C	0.0919	0.0919
2	43832049	43604910	rs7559723	C	T	T	0.0917	0.0917
2	43833013	43605874	rs17031116	A	G	A	0.0917	0.9083
2	43833039	43605900	rs72868628	G	A	G	0.0917	0.9083
2	43833258	43606119	rs12469695	C	T	T	0.0917	0.0917
2	43834118	43606979	rs6712944	T	C	C	0.0944	0.0944
2	43834163	43607024	rs6726404	A	G	G	0.0944	0.0944
2	43834352	43607213	rs4339008	T	C	T	0.0944	0.9056
2	43835570	43608431	rs12474102	A	C	A	0.0944	0.9056
2	43835952	43608813	rs6544675	A	T	A	0.0944	0.9056
2	43836877	43609738	rs60868396	T	G	G	0.0947	0.0947
2	43838516	43611377	rs72868636	T	G	T	0.0944	0.9056
2	43839090	43611951	rs75664918	T	G	G	0.0944	0.0944
2	43839896	43612757	rs10186307	G	A	A	0.0944	0.0944
2	43840048	43612909	rs10186441	G	A	A	0.0944	0.0944
2	43840361	43613222	rs78098795	G	A	A	0.09	0.09
2	43840673	43613534	rs12471904	G	C	C	0.0944	0.0944
2	43841119	43613980	rs7602701	A	G	A	0.0944	0.9056
2	43841269	43614130	rs7576643	C	T	C	0.0944	0.9056
2	43843046	43615907	rs6731636	G	T	G	0.0947	0.9053
2	43843137	43615998	rs6705351	A	C	A	0.0947	0.9053
2	43843813	43616674	rs57066469	C	T	C	0.0947	0.9053
2	43843991	43616852	rs77613902	T	G	G	0.0947	0.0947
2	43844079	43616940	rs74854268	C	G	G	0.0947	0.0947
2	43844216	43617077	rs76163151	G	A	A	0.0947	0.0947
2	43844448	43617309	rs78471316	A	G	G	0.0947	0.0947
2	43844640	43617501	rs80144434	G	C	G	0.095	0.905
2	43844833	43617694	rs17031133	G	A	G	0.0944	0.9056
2	43844872	43617733	rs75030714	G	C	C	0.0947	0.0947
2	43845329	43618190	rs6749617	A	T	A	0.0947	0.9053
2	43846040	43618901	rs55640722	A	T	A	0.0947	0.9053
2	43846227	43619088	rs60735069	G	A	A	0.0947	0.0947
2	43846553	43619414	rs6725688	G	T	G	0.0947	0.9053
2	43846675	43619536	rs75621188	A	C	C	0.0947	0.0947
2	43847646	43620507	rs17031142	G	A	G	0.0947	0.9053
2	43849730	43622591	rs74869386	G	T	T	0.0944	0.0944
2	43850220	43623081	rs74915166	C	T	T	0.0947	0.0947
2	61070652	60843517	rs1432297	G	A	A	0.5608	0.5608
2	61071302	60844167	rs4672409	G	A	A	0.5608	0.5608
2	61071656	60844521	rs4672410	G	A	A	0.5608	0.5608
2	61072183	60845048	rs35194171	T	A	T	0.565	0.435
2	61072567	60845432	rs35741374	C	T	C	0.565	0.435
2	61072664	60992025	rs56095903	NA	NA	NA	NA	NA
2	61074576	60993937	rs1177202	C	G	G	0.4331	0.4331
2	61075111	60847976	rs1177205	A	T	T	0.4336	0.4336
2	61075189	60848054	rs1177206	C	T	C	0.4339	0.5661
2	61075209	60848074	rs1177207	G	A	A	0.4339	0.4339
2	61075765	60995126	rs750026	T	C	C	0.4325	0.4325
2	61075987	60848852	rs750027	C	G	C	0.4342	0.5658
2	61076272	60995633	rs1306395	T	C	T	0.4317	0.5683
2	61077103	60996464	rs35878604	NA	NA	NA	NA	NA
2	61078350	60851215	rs1177211	G	A	A	0.4339	0.4339
2	61078940	60851805	rs1177212	C	T	C	0.4342	0.5658
2	61079090	60998451	rs1177213	NA	NA	NA	NA	NA
2	61080482	60853347	rs842625	G	A	A	0.4347	0.4347
2	61081184	60854049	rs842626	A	G	G	0.435	0.435
2	61081310	60854175	rs702872	C	T	C	0.4344	0.5656
2	61081542	60854407	rs702873	C	T	C	0.4344	0.5656
2	61082660	60855525	rs842627	G	A	A	0.4353	0.4353
2	61083504	60856369	rs7588054	A	G	G	0.3797	0.3797
2	61083506	60856371	rs62149416	T	C	T	0.3797	0.6203
2	61083563	60856428	rs62149417	G	A	G	0.3792	0.6208
2	61085723	61005084	rs842631	C	T	C	0.4329	0.5671
2	61090226	60863091	rs62149419	T	C	C	0.3617	0.3617
2	61092678	61012039	rs842638	T	C	T	0.4332	0.5668
2	61092858	60865723	rs12466919	C	T	T	0.3792	0.3792
2	61097583	61016944	rs55963299	NA	NA	NA	NA	NA
2	61099420	60872285	rs13019590	A	C	C	0.3825	0.3825
2	61106055	61025416	rs140938600	NA	NA	NA	NA	NA
2	61106058	60878923	rs76659990	T	C	C	0.3844	0.3844
2	61106471	60879336	rs13031721	A	G	G	0.385	0.385
2	61108829	60881694	rs67574266	G	A	A	0.385	0.385
2	61124850	60897715	rs34695944	T	C	C	0.3844	0.3844
2	61136129	60908994	rs13031237	G	T	T	0.3797	0.3797
2	61153803	60926668	rs34518355	G	A	A	0.3622	0.3622
2	61160619	60933484	rs13026755	C	T	T	0.3586	0.3586
2	61164331	60937196	rs13017599	G	A	A	0.3758	0.3758
2	61186829	60959694	rs13003464	A	G	A	0.3592	0.6408
2	61187415	60960280	rs67927699	G	C	C	0.3575	0.3575
2	61191995	60964860	rs55776317	G	C	C	0.3461	0.3461
2	61197395	60970260	rs10191548	G	A	A	0.3383	0.3383
2	61202549	61121910	rs1962449	C	G	C	0.3444	0.6556
2	61204641	60977506	rs7608697	A	C	A	0.3575	0.6425
2	61204688	60977553	rs7596362	T	C	T	0.3589	0.6411
2	61204856	60977721	rs7608910	A	G	G	0.3575	0.3575
2	61204917	60977782	rs4560096	T	G	G	0.3575	0.3575
2	61224259	60997124	rs10181042	C	T	T	0.3867	0.3867
2	61225330	60998195	rs10207958	A	C	C	0.3997	0.3997
2	62551472	62324337	rs10865331	A	G	A	0.6422	0.3578
2	62552321	62471682	rs11679753	A	G	.	0.6235	NA
2	62554466	62473827	rs6752313	A	G	G	0.6381	0.6381
2	62554797	62327662	rs12991188	A	G	G	0.6278	0.6278
2	62555737	62328602	rs13024541	T	C	T	0.6414	0.3586
2	62559205	62332070	rs6759003	T	C	T	0.6611	0.3389
2	62560332	62333197	rs4672505	A	G	A	0.6608	0.3392
2	62568221	62341086	rs13001372	A	G	A	0.6531	0.3469
2	62568445	62341310	rs6759298	G	C	G	0.6533	0.3467
2	62570573	62343438	rs4672507	T	A	T	0.655	0.345
2	62575443	62348308	rs13014154	A	G	A	0.6539	0.3461
2	68587477	68360345	rs7595717	C	T	T	0.2353	0.2353
2	68589118	68508482	rs28579677	G	A	A	0.2961	0.2961
2	68589322	68362190	rs17035355	C	A	A	0.2272	0.2272
2	68591940	68364808	rs7572216	T	A	A	0.2506	0.2506
2	68595680	68368548	rs1373199	G	A	A	0.2272	0.2272
2	68596042	68368910	rs11688096	A	T	T	0.2272	0.2272
2	68596501	68369369	rs17035374	G	A	A	0.2267	0.2267
2	68597107	68516471	rs76599595	NA	NA	NA	NA	NA
2	68598289	68371157	rs7355584	A	G	A	0.2508	0.7492
2	68598903	68371771	rs17035375	C	T	T	0.2506	0.2506
2	68598955	68371823	rs17035378	T	C	T	0.2506	0.7494
2	68598974	68371842	rs55688935	C	A	A	0.2506	0.2506
2	68601157	68374025	rs1031117	G	C	G	0.2506	0.7494
2	68602258	68375126	rs4671912	C	T	C	0.2506	0.7494
2	68603530	68376398	rs10210193	T	C	T	0.2506	0.7494
2	68604912	68377780	rs10183971	G	A	A	0.2506	0.2506
2	68605194	68378062	rs10209878	A	C	C	0.2506	0.2506
2	68605335	68378203	rs9309415	C	A	A	0.2506	0.2506
2	68607947	68380815	rs3816281	G	T	T	0.2272	0.2272
2	68610120	68382988	rs10496164	A	G	G	0.2289	0.2289
2	68612292	68385160	rs4671914	G	A	A	0.2269	0.2269
2	68616085	68388953	rs2120334	C	T	T	0.2278	0.2278
2	68616438	68389306	rs3770650	A	G	G	0.2278	0.2278
2	68619392	68392260	rs3770648	C	T	T	0.2275	0.2275
2	68620151	68393019	rs2289689	C	T	T	0.2275	0.2275
2	68620463	68393331	rs2289688	G	A	A	0.2275	0.2275
2	68632383	68405251	rs7424172	T	C	C	0.2369	0.2369
2	68639717	68412585	rs4854435	G	A	A	0.2267	0.2267
2	68643462	68416330	rs66916499	T	C	C	0.2458	0.2458
2	68643499	68416367	rs67456719	G	A	A	0.2267	0.2267
2	68644910	68417778	rs59862264	G	A	G	0.2464	0.7536
2	68645560	68418428	rs10167650	T	G	G	0.2369	0.2369
2	68645870	68418738	rs12468278	A	G	G	0.2369	0.2369
2	68645911	68418779	rs55819863	G	A	A	0.2458	0.2458
2	68646279	68419147	rs12622659	G	A	A	0.2522	0.2522
2	74200959	73973832	rs10166873	G	A	A	0.0181	0.0181
2	74208362	73981235	rs6705628	C	T	T	0.0158	0.0158
2	74213245	73986118	rs2272165	G	A	A	0.0158	0.0158
2	74215701	73988574	rs12328448	C	T	T	0.0156	0.0156
2	74215977	73988850	rs10496194	C	G	G	0.0156	0.0156
2	74216515	73989388	rs10207954	A	T	T	0.0156	0.0156
2	74216755	73989628	rs10197238	T	C	C	0.0156	0.0156
2	74216764	73989637	rs10208256	A	G	A	0.0156	0.9844
2	74216775	74136140	rs67919009	NA	NA	NA	NA	NA
2	74217856	73990729	rs6546883	A	G	G	0.0156	0.0156
2	74219306	74138671	rs4852999	T	G	G	0.0149	0.0149
2	74219948	73992821	rs10207365	T	C	C	0.0156	0.0156
2	74246550	74019423	rs10184542	G	A	A	0.0167	0.0167
2	74264208	74037081	rs7595401	G	C	C	0.0167	0.0167
2	74268578	74041451	rs10198884	A	G	G	0.0167	0.0167
2	74294282	74067155	rs4338985	C	T	T	0.0167	0.0167
2	74309758	74082631	rs13396777	G	A	A	0.0167	0.0167
2	74312539	74085412	rs118138190	C	T	T	0.0153	0.0153
2	74315918	74088791	rs10192993	T	C	C	0.0167	0.0167
2	74317500	74090373	rs10186781	C	A	A	0.0167	0.0167
2	74318451	74091324	rs6546889	C	G	G	0.0167	0.0167
2	74319113	74091986	rs13387412	A	G	A	0.0167	0.9833
2	74319470	74092343	rs13426799	T	A	T	0.0167	0.9833
2	74319805	74092678	rs13413697	C	T	T	0.0167	0.0167
2	74325705	74098578	rs11903339	T	G	G	0.0153	0.0153
2	74327140	74100013	rs10201998	C	T	T	0.0153	0.0153
2	100641459	100024997	rs961788	T	C	T	0.4797	0.5203
2	100643464	100027002	rs11123805	A	G	A	0.4869	0.5131
2	100647552	100031090	rs7605430	C	G	C	0.4886	0.5114
2	100647872	100031410	rs1115910	A	G	A	0.4831	0.5169
2	100653047	100670153	rs34548598	NA	NA	NA	NA	NA
2	100659796	100043334	rs1062143	A	G	A	0.4858	0.5142
2	100662010	100045548	rs2871326	T	C	T	0.4858	0.5142
2	100666082	100049620	rs6733895	C	G	C	0.4858	0.5142
2	100672692	100056230	rs10209110	C	T	C	0.4669	0.5331
2	100686173	100069711	rs6714788	C	T	C	0.4667	0.5333
2	100686486	100070024	rs7582731	T	C	C	0.4667	0.4667
2	100687335	100704441	rs11294819	NA	NA	NA	NA	NA
2	100704810	100721916	rs2576678	T	C	T	0.4686	0.5314
2	100726476	100110014	rs10211595	G	C	G	0.4733	0.5267
2	100730111	100113649	rs6749757	C	A	C	0.4956	0.5044
2	100732845	100116383	rs11694875	C	T	C	0.4981	0.5019
2	100743492	100127030	rs6732141	G	C	G	0.4989	0.5011
2	100745404	100128942	rs2164712	C	G	C	0.3078	0.6922
2	100746395	100129933	rs2118280	G	A	G	0.3042	0.6958
2	100746642	100130180	rs1561230	A	G	A	0.4972	0.5028
2	100746935	100130473	rs11885529	A	G	A	0.4972	0.5028
2	100754997	100138535	rs11681227	A	G	A	0.2989	0.7011
2	100756009	100139547	rs13032454	T	C	C	0.2989	0.2989
2	100756548	100140086	rs12712064	C	T	T	0.2989	0.2989
2	100757280	100140818	rs4851252	C	T	T	0.2989	0.2989
2	100758137	100141675	rs11123809	C	T	C	0.305	0.695
2	100758709	100142247	rs11900482	G	C	G	0.2989	0.7011
2	100759078	100142616	rs13003982	T	C	C	0.2989	0.2989
2	100759285	100142823	rs11123810	T	C	T	0.2989	0.7011
2	100759457	100142995	rs11681966	C	A	A	0.2986	0.2986
2	100759476	100143014	rs6743875	T	C	T	0.4978	0.5022
2	100759477	100143015	rs11692867	G	A	A	0.2989	0.2989
2	100760172	100143710	rs11123811	T	C	T	0.4978	0.5022
2	100761105	100144643	rs12712065	C	G	C	0.4978	0.5022
2	100761148	100144686	rs12987209	C	T	T	0.2989	0.2989
2	100761156	100144694	rs12987212	C	T	T	0.2989	0.2989
2	100761473	100145011	rs11690905	A	G	A	0.2989	0.7011
2	100761548	100145086	rs11123812	T	C	T	0.2981	0.7019
2	100762699	100146237	rs4850921	G	T	T	0.3044	0.3044
2	100762786	100146324	rs4851253	T	G	T	0.3114	0.6886
2	100763900	100147438	rs12712067	G	T	T	0.2969	0.2969
2	100764004	100147542	rs13415465	T	G	G	0.2969	0.2969
2	100764087	100147625	rs13415583	T	G	T	0.2969	0.7031
2	100764439	100147977	rs12712068	A	G	A	0.2989	0.7011
2	100764711	100148249	rs1821826	C	T	T	0.3014	0.3014
2	100764717	100148255	rs1821827	T	C	T	0.3014	0.6986
2	100764824	100148362	rs1370353	G	C	C	0.3014	0.3014
2	100765077	100148615	rs2009094	G	A	G	0.3014	0.6986
2	100765081	100148619	rs2009095	C	T	T	0.3014	0.3014
2	100765692	100149230	rs11123813	C	T	C	0.3014	0.6986
2	100766253	100783359	rs11899489	A	C	C	0.2999	0.2999
2	100766711	100783817	rs4490209	C	G	G	0.3139	0.3139
2	100767082	100150620	rs11123814	A	G	A	0.3014	0.6986
2	100767232	100150770	rs6707067	G	A	G	0.3075	0.6925
2	100773609	100790715	rs4499444	C	G	G	0.3004	0.3004
2	100774773	100158311	rs7565895	G	A	G	0.3017	0.6983
2	100775297	100158835	rs4851257	C	T	T	0.3022	0.3022
2	100775920	100159458	rs2309753	C	A	C	0.3025	0.6975
2	100780269	100163807	rs2309756	G	C	C	0.3022	0.3022
2	100780830	100164368	rs4851258	T	C	C	0.3025	0.3025
2	100782256	100165794	rs4850923	A	C	A	0.3025	0.6975
2	100782273	100165811	rs4850924	A	G	A	0.3086	0.6914
2	100782827	100166365	rs10176782	C	A	A	0.3025	0.3025
2	100784190	100167728	rs13013594	A	G	G	0.3025	0.3025
2	100786717	100170255	rs4851261	A	G	G	0.3025	0.3025
2	100789346	100172884	rs11687586	A	G	A	0.3086	0.6914
2	100789490	100173028	rs7601892	G	A	G	0.3086	0.6914
2	100789877	100173415	rs7590378	A	G	A	0.3086	0.6914
2	100789907	100173445	rs7593261	T	C	T	0.3086	0.6914
2	100790172	100173710	rs10185059	C	T	T	0.3025	0.3025
2	100790581	100174119	rs10185510	C	T	T	0.3025	0.3025
2	100790783	100174321	rs10197987	A	T	A	0.3086	0.6914
2	100793876	100177414	rs12712071	G	A	A	0.3025	0.3025
2	100794402	100177940	rs11891046	C	G	C	0.3086	0.6914
2	100794940	100178478	rs56054309	T	C	T	0.3086	0.6914
2	100795207	100178745	rs11902705	G	A	G	0.3086	0.6914
2	100796543	100180081	rs7608424	G	T	G	0.5014	0.4986
2	100801198	100184736	rs11677053	T	C	T	0.3108	0.6892
2	100804992	100188530	rs10167029	T	C	T	0.3136	0.6864
2	100805128	100188666	rs12712073	T	C	C	0.3078	0.3078
2	100805273	100188811	rs10167279	T	A	T	0.3111	0.6889
2	100806514	100190052	rs6712515	T	C	T	0.52	0.48
2	100806940	100190478	rs11676922	T	A	T	0.52	0.48
2	100811903	100195441	rs7580200	A	C	A	0.5214	0.4786
2	100813331	100830437	rs6740612	T	C	T	0.5925	0.4075
2	100813499	100197037	rs6740838	T	G	T	0.5969	0.4031
2	100814893	100198431	rs893245	C	T	C	0.5967	0.4033
2	100825367	100208905	rs9653442	C	T	C	0.5314	0.4686
2	100827720	100211258	rs6754937	T	G	T	0.6092	0.3908
2	100830348	100213886	rs4851269	T	C	T	0.6092	0.3908
2	100832218	100849324	rs1160544	A	C	.	0.6079	NA
2	100834217	100217755	rs10194635	T	A	T	0.6089	0.3911
2	100835734	100219272	rs10865035	A	G	A	0.5283	0.4717
2	100837567	100221105	rs2309837	T	C	T	0.6089	0.3911
2	102651670	102035208	rs4851533	G	A	G	0.6289	0.3711
2	102654399	102037937	rs4851534	T	A	T	0.6289	0.3711
2	102662651	102046190	rs7588933	G	A	G	0.6297	0.3703
2	102662888	102046427	rs10185424	T	G	T	0.6292	0.3708
2	102663628	102047167	rs2310173	T	G	T	0.6189	0.3811
2	102858490	102242030	rs72998585	A	T	T	0.1786	0.1786
2	102858921	102242461	rs10178214	G	T	T	0.2056	0.2056
2	102860074	102243614	rs13027294	G	C	C	0.2056	0.2056
2	102865236	102248776	rs11677452	A	T	T	0.2022	0.2022
2	102865875	102249415	rs9646944	G	C	C	0.2022	0.2022
2	102866644	102250184	rs13406331	G	A	A	0.1753	0.1753
2	102875540	102259080	rs6719123	C	G	G	0.2033	0.2033
2	102878108	102261648	rs72820194	C	T	T	0.1714	0.1714
2	102879464	102263004	rs10189629	C	A	A	0.1756	0.1756
2	102882345	102899455	rs139210940	NA	NA	NA	NA	NA
2	102882351	102899461	rs143483913	NA	NA	NA	NA	NA
2	102882352	102265892	rs78545931	A	G	G	0.1764	0.1764
2	102883975	102267515	rs11692065	C	T	T	0.1756	0.1756
2	102887128	102270668	rs11674302	T	C	C	0.1714	0.1714
2	102892339	102275879	rs60227565	G	A	A	0.1689	0.1689
2	102897882	102281422	rs72823611	G	C	C	0.1436	0.1436
2	102914214	102297754	rs11690644	A	G	G	0.1714	0.1714
2	102917239	102300779	rs13418548	C	T	T	0.1731	0.1731
2	102924615	102308155	rs72823619	C	T	T	0.1731	0.1731
2	102925435	102308975	rs72823621	C	T	T	0.1728	0.1728
2	102931534	102315074	rs72823632	C	T	T	0.1731	0.1731
2	102931612	102315152	rs72823635	T	C	C	0.1728	0.1728
2	102932512	102316052	rs950881	G	T	T	0.1731	0.1731
2	102934974	102318514	rs10179458	C	T	T	0.1728	0.1728
2	102936159	102319699	rs72823641	T	A	A	0.1719	0.1719
2	102937544	102321084	rs10189154	C	T	T	0.1731	0.1731
2	102937883	102321423	rs10189526	C	T	T	0.1731	0.1731
2	102953617	102337157	rs3771180	G	T	T	0.1731	0.1731
2	102954213	102337753	rs72823646	G	A	A	0.1731	0.1731
2	102954653	102338193	rs13431828	C	T	T	0.1733	0.1733
2	102955056	102338596	rs13408569	G	C	C	0.1731	0.1731
2	102955082	102338622	rs13408661	G	A	A	0.1731	0.1731
2	102957348	102340888	rs10173081	C	T	C	0.1731	0.8269
2	102960210	102343750	rs3771175	T	A	A	0.1756	0.1756
2	102966549	102350089	rs10197862	A	G	G	0.1719	0.1719
2	102966783	102350323	rs1861246	T	C	T	0.7506	0.2494
2	102966790	102350330	rs10185897	C	A	A	0.1572	0.1572
2	102971865	102355405	rs13015714	G	T	G	0.7506	0.2494
2	102974328	102357868	rs56179005	G	A	A	0.1719	0.1719
2	102981644	102365184	rs6727306	A	C	A	0.7503	0.2497
2	102982033	102365573	rs72823669	G	T	T	0.1719	0.1719
2	102982466	102366006	rs11465583	C	G	C	0.7503	0.2497
2	102982703	102366243	rs10197284	G	A	G	0.7503	0.2497
2	102982876	102366416	rs1573895	T	C	T	0.7503	0.2497
2	102984684	102368224	rs1558627	G	A	G	0.7503	0.2497
2	102985424	102368964	rs2058622	A	G	A	0.7503	0.2497
2	102985980	102369520	rs3771170	T	A	T	0.7503	0.2497
2	102986170	102369710	rs2058623	C	T	C	0.7503	0.2497
2	102986618	102370158	rs1465321	T	C	T	0.7503	0.2497
2	102990648	102374188	rs17027029	G	C	C	0.1994	0.1994
2	102991786	102375326	rs3771164	A	T	T	0.1997	0.1997
2	102992675	102376215	rs2270297	T	C	C	0.7494	0.7494
2	102993161	102376701	rs6753717	A	C	A	0.7494	0.2506
2	102994714	102378254	rs6750020	G	A	G	0.7494	0.2506
2	102995600	102379140	rs12712144	C	G	G	0.1997	0.1997
2	102996022	102379562	rs6729638	C	T	C	0.7494	0.2506
2	102997051	102380591	rs72823677	C	T	T	0.1725	0.1725
2	102997884	102381424	rs3213733	C	A	A	0.1997	0.1997
2	103002395	102385935	rs3755274	A	G	A	0.7494	0.2506
2	103003043	102386583	rs2241117	T	C	T	0.7494	0.2506
2	103003961	102387501	rs3771161	C	A	A	0.1997	0.1997
2	103008710	102392250	rs12712145	T	C	T	0.7494	0.2506
2	103009412	102392952	rs11679146	A	G	G	0.1725	0.1725
2	103009894	102393434	rs3771158	A	G	G	0.1997	0.1997
2	103012781	102396321	rs10174323	C	A	A	0.1997	0.1997
2	103013750	102397290	rs3732127	G	C	C	0.1997	0.1997
2	103014696	102398236	rs1568681	C	T	C	0.7494	0.2506
2	103018128	102401668	rs12991737	T	A	A	0.1997	0.1997
2	103019740	102403280	rs10202813	G	T	T	0.1997	0.1997
2	103019919	102403459	rs1035127	A	G	G	0.7494	0.7494
2	103020030	102403570	rs10197310	T	A	A	0.1997	0.1997
2	103024813	102408353	rs4851007	T	G	T	0.7494	0.2506
2	103025203	102408743	rs4851575	G	A	G	0.7494	0.2506
2	103025274	102408814	rs10181785	C	T	T	0.1997	0.1997
2	103025738	102409278	rs11687768	A	G	G	0.1997	0.1997
2	103026611	102410151	rs4851008	G	C	G	0.7494	0.2506
2	103028066	102411606	rs7586983	C	T	T	0.1997	0.1997
2	103029410	102412950	rs6543132	A	G	A	0.7494	0.2506
2	103033147	102416687	rs1807782	C	T	C	0.7494	0.2506
2	103035044	102418584	rs1420106	A	G	A	0.7494	0.2506
2	103035468	102419008	rs2293223	C	T	T	0.1997	0.1997
2	103038527	102422067	rs3755268	C	G	C	0.7494	0.2506
2	103039584	102423124	rs3817465	A	T	A	0.7494	0.2506
2	103039873	102423413	rs2272127	C	G	G	0.2011	0.2011
2	103039929	102423469	rs2272128	G	A	G	0.7494	0.2506
[truncated: 8,488 more rows]
