# Supplementary material for: Prioritizing autoimmunity risk variants for functional analyses by fine-mapping mutations under natural selection
Source: Nat Commun. 2022 Nov 18;13:7069. doi: 10.1038/s41467-022-34461-9 (PMC9674589; doi:10.1038/s41467-022-34461-9)
Supplement: Supplementary file 5 — Supplementary Data 2 [file 41467_2022_34461_MOESM5_ESM.xlsx]

## Sheet: Legend - Supplementary Data 2
Supplementary Data 2	CLUES-based selection tests for 9102 candidate SNPs mapped on RELATE trees with VEP annotations. Note that 9102 unique SNPs have 9235 entries (rows) in this table. This is because some SNPs can be associated with multiple diseases. As a result, such SNPs would have distinct PICS scores for different diseases and multiple entries.

## Sheet: Supplementary Data 2
Chromosome	Position (GRCh37)	Position (GRCh38)	Candidate SNP rs ID	chr:position GRCh38	Reference allele	Alternative allele	Derived allele	Alternative allele frequency (AAF)	Derived allele frequency (DAF)	Index SNP rs ID	Index SNP position (GRCh37)	LD block	RELATE local tree	RELATE local tree branch	CLUES inferred SNP age (min, kya)	CLUES inferred SNP age (max, kya)	CLUES inferred SNP age (mean, kya)	CLUES logLR (min)	CLUES logLR (median)	CLUES logLR (max)	CLUES inferred selection coefficient (min)	CLUES inferred selection coefficient (median)	CLUES inferred selection coefficient (max)	SE	LD with index SNP (r2)	iHS score	iHS top 5% or 1%	PICS score	Risk allele	LD block with selection signal (A-B-C-D)	LD blocks (A-C) with top PICs logLR	Promising SNPs, SNPs on A-C LD-blocks (logLR >= 1.59 and PICS >= 0.1)	Deleteriousness score (CADD score)	Evolutionary conservation score (PhyloP)	VEP category - intergenic_variant	VEP category - upstream_gene_variant	VEP category - regulatory_region_variant	VEP category -downstream_gene_variant	VEP category -non_coding_transcript_exon_variant	VEP category - TF_binding_site_variant	VEP category - 5_prime_UTR_variant	VEP category - intron_variant	VEP category - intron_variant,non_coding_transcript_variant	VEP category - missense_variant	VEP category - 3_prime_UTR_variant	VEP category - splice_region_variant,intron_variant,non_coding_transcript_variant	VEP category - intron_variant,NMD_transcript_variant	VEP category - missense_variant,NMD_transcript_variant	VEP category - splice_region_variant,splice_polypyrimidine_tract_variant,intron_variant
1	2472081	2540642	rs1886731	1:2540642	T	C	T	0.4994	0.5006	rs10797432	2501338	1	502	7179	3584	5971	4777.5	0.0189	0.0403	0.4411	0.0003	0.0003	0.0011	0.0504	0.893322	0.4439	no	NA	NA	FALSE	FALSE	NA	6.045	-2.435	IMPACT=MODIFIER	NA	NA	NA	NA	NA	NA	NA	NA	NA	NA	NA	NA	NA	NA
1	2474205	2542766	rs942824	1:2542766	T	C	T	0.4972	0.5028	rs10797432	2501338	1	502	7179	3584	5971	4777.5	0.0189	0.0403	0.4411	0.0003	0.0003	0.0011	0.0504	0.905667	0.4991	no	NA	NA	FALSE	FALSE	NA	0.756	-0.909	NA	IMPACT=MODIFIER;SYMBOL=RP3-395M20.12;BIOTYPE=lincRNA;DISTANCE=3699;STRAND=1;SYMBOL_SOURCE=Clone_based_vega_gene;AF=0.655	NA	NA	NA	NA	NA	NA	NA	NA	NA	NA	NA	NA	NA
1	2475212	2543773	rs10797429	1:2543773	G	C	C	0.4808	0.4808	rs10797432	2501338	1	503	7196	12682.4	33019.5	22851	0.1402	0.2041	2.0308	0.0008	0.0007	0.0024	0.0504	0.946218	1.0164	no	NA	NA	FALSE	FALSE	NA	13.95	0.743	NA	IMPACT=MODIFIER;SYMBOL=RP3-395M20.12;BIOTYPE=lincRNA;DISTANCE=2692;STRAND=1;SYMBOL_SOURCE=Clone_based_vega_gene	IMPACT=MODIFIER;BIOTYPE=promoter	NA	NA	NA	NA	NA	NA	NA	NA	NA	NA	NA	NA
1	2477358	2545919	rs12097268	1:2545919	T	A	A	0.4831	0.4831	rs10797432	2501338	1	503	7196	12682.4	33019.5	22851	0.1402	0.2041	2.0308	0.0008	0.0007	0.0024	0.0504	0.916198	0.969	no	NA	NA	FALSE	FALSE	NA	0.79	-1.364	NA	IMPACT=MODIFIER;SYMBOL=RP3-395M20.12;BIOTYPE=lincRNA;DISTANCE=546;STRAND=1;SYMBOL_SOURCE=Clone_based_vega_gene;AF=0.5891	IMPACT=MODIFIER;BIOTYPE=promoter;AF=0.5891	IMPACT=MODIFIER;SYMBOL=RP3-395M20.8;BIOTYPE=antisense;DISTANCE=4001;STRAND=-1;SYMBOL_SOURCE=Clone_based_vega_gene;AF=0.5891	NA	NA	NA	NA	NA	NA	NA	NA	NA	NA	NA
1	2478511	2547072	rs2477678	1:2547072	T	A	T	0.4989	0.5011	rs10797432	2501338	1	503	7119	3333.5	6984	5158.8	0.0008	0.5403	1.1842	0.0001	0.0013	0.0018	0.0504	0.914384	0.718	no	NA	NA	FALSE	FALSE	NA	7.46	-0.061	NA	NA	IMPACT=MODIFIER;BIOTYPE=promoter	IMPACT=MODIFIER;SYMBOL=RP3-395M20.8;BIOTYPE=antisense;DISTANCE=2848;STRAND=-1;SYMBOL_SOURCE=Clone_based_vega_gene	IMPACT=MODIFIER;SYMBOL=RP3-395M20.12;BIOTYPE=lincRNA;EXON=1/1;STRAND=1;SYMBOL_SOURCE=Clone_based_vega_gene	IMPACT=MODIFIER;STRAND=1;MOTIF_NAME=ENSPFM0381;MOTIF_POS=12;HIGH_INF_POS=N;MOTIF_SCORE_CHANGE=-0.048;TRANSCRIPTION_FACTORS=MGA::DLX2	NA	NA	NA	NA	NA	NA	NA	NA	NA
1	2479983	2548544	rs1974044	1:2548544	A	G	A	0.4983	0.5017	rs10797432	2501338	1	503	7119	3333.5	6984	5158.8	0.0008	0.5403	1.1842	0.0001	0.0013	0.0018	0.0504	0.918563	NA	NA	NA	NA	FALSE	FALSE	NA	4.604	-1.116	NA	NA	IMPACT=MODIFIER;BIOTYPE=promoter;AF=0.6254	IMPACT=MODIFIER;SYMBOL=RP3-395M20.8;BIOTYPE=antisense;DISTANCE=1376;STRAND=-1;SYMBOL_SOURCE=Clone_based_vega_gene;AF=0.6254	NA	IMPACT=MODIFIER;STRAND=1;AF=0.6254;MOTIF_NAME=ENSPFM0385;MOTIF_POS=7;HIGH_INF_POS=Y;MOTIF_SCORE_CHANGE=-0.044;TRANSCRIPTION_FACTORS=TBX5,TBX2,TBX4,MGA	NA	NA	NA	NA	NA	NA	NA	NA	NA
1	2487663	2556224	rs2227312	1:2556224	C	A	C	0.4797	0.5203	rs10797432	2501338	1	504	7197	32851.9	50411.3	41631.6	0.0525	0.1265	0.7272	-0.0004	-0.0009	-0.0015	0.0504	0.972371	0.1233	no	NA	NA	FALSE	FALSE	NA	1.287	-2.863	NA	IMPACT=MODIFIER;SYMBOL=TNFRSF14;BIOTYPE=protein_coding;DISTANCE=142;STRAND=1;SYMBOL_SOURCE=HGNC;HGNC_ID=11912;PHENO=1;PUBMED=30595370	IMPACT=MODIFIER;BIOTYPE=promoter;PHENO=1;PUBMED=30595370	NA	IMPACT=MODIFIER;SYMBOL=RP3-395M20.8;BIOTYPE=antisense;EXON=2/6;STRAND=-1;SYMBOL_SOURCE=Clone_based_vega_gene;PHENO=1;PUBMED=30595370	NA	IMPACT=MODIFIER;SYMBOL=TNFRSF14;BIOTYPE=protein_coding;EXON=1/7;STRAND=1;SYMBOL_SOURCE=HGNC;HGNC_ID=11912;PHENO=1;PUBMED=30595370	IMPACT=MODIFIER;SYMBOL=TNFRSF14;BIOTYPE=protein_coding;INTRON=1/5;STRAND=1;FLAGS=cds_end_NF;SYMBOL_SOURCE=HGNC;HGNC_ID=11912;PHENO=1;PUBMED=30595370	IMPACT=MODIFIER;SYMBOL=RP3-395M20.8;BIOTYPE=antisense;INTRON=2/3;STRAND=-1;SYMBOL_SOURCE=Clone_based_vega_gene;PHENO=1;PUBMED=30595370	NA	NA	NA	NA	NA	NA
1	2487766	2556327	rs2227313	1:2556327	T	C	C	0.4936	0.4936	rs10797432	2501338	1	505	7197	12862.7	61708.7	37285.7	0.0092	0.0151	0.1533	-0.0002	0.0002	0.0006	0.0504	0.919044	1.2621	no	NA	NA	FALSE	FALSE	NA	0.403	-3.03	NA	IMPACT=MODIFIER;SYMBOL=TNFRSF14;BIOTYPE=protein_coding;DISTANCE=39;STRAND=1;SYMBOL_SOURCE=HGNC;HGNC_ID=11912;SOMATIC=0,1;PHENO=0,1	IMPACT=MODIFIER;BIOTYPE=promoter;SOMATIC=0,1;PHENO=0,1	NA	IMPACT=MODIFIER;SYMBOL=RP3-395M20.8;BIOTYPE=antisense;EXON=2/6;STRAND=-1;SYMBOL_SOURCE=Clone_based_vega_gene;SOMATIC=0,1;PHENO=0,1	NA	NA	IMPACT=MODIFIER;SYMBOL=TNFRSF14;BIOTYPE=protein_coding;INTRON=1/6;STRAND=1;SYMBOL_SOURCE=HGNC;HGNC_ID=11912;SOMATIC=0,1;PHENO=0,1	IMPACT=MODIFIER;SYMBOL=RP3-395M20.8;BIOTYPE=antisense;INTRON=2/3;STRAND=-1;SYMBOL_SOURCE=Clone_based_vega_gene;SOMATIC=0,1;PHENO=0,1	NA	NA	NA	NA	NA	NA
1	2488153	2556714	rs4870	1:2556714	A	G	G	0.4797	0.4797	rs10797432	2501338	1	505	7196	5640.5	12862.7	9251.6	0.0647	0.5373	0.73	0.0004	0.0013	0.0014	0.0504	0.972371	0.9023	no	NA	NA	FALSE	FALSE	NA	10.77	-0.251	NA	IMPACT=MODIFIER;SYMBOL=RP3-395M20.8;BIOTYPE=lincRNA;DISTANCE=2564;STRAND=-1;SYMBOL_SOURCE=Clone_based_vega_gene;AF=0.6148;CLIN_SIG=not_provided;SOMATIC=0,1;PHENO=1,1;PUBMED=24728327,19825846,32888493	IMPACT=MODIFIER;BIOTYPE=promoter;AF=0.6148;CLIN_SIG=not_provided;SOMATIC=0,1;PHENO=1,1;PUBMED=24728327,19825846,32888493	NA	IMPACT=MODIFIER;SYMBOL=TNFRSF14;BIOTYPE=processed_transcript;EXON=1/4;STRAND=1;SYMBOL_SOURCE=HGNC;HGNC_ID=11912;AF=0.6148;CLIN_SIG=not_provided;SOMATIC=0,1;PHENO=1,1;PUBMED=24728327,19825846,32888493	NA	NA	NA	IMPACT=MODIFIER;SYMBOL=RP3-395M20.8;BIOTYPE=antisense;INTRON=1/5;STRAND=-1;SYMBOL_SOURCE=Clone_based_vega_gene;AF=0.6148;CLIN_SIG=not_provided;SOMATIC=0,1;PHENO=1,1;PUBMED=24728327,19825846,32888493	IMPACT=MODERATE;SYMBOL=TNFRSF14;BIOTYPE=protein_coding;EXON=1/8;STRAND=1;SYMBOL_SOURCE=HGNC;HGNC_ID=11912;SIFT=tolerated(0.26);PolyPhen=benign(0.159);AF=0.6148;CLIN_SIG=not_provided;SOMATIC=0,1;PHENO=1,1;PUBMED=24728327,19825846,32888493	NA	NA	NA	NA	NA
1	2488930	2557491	rs2495366	1:2557491	G	A	A	0.4903	0.4903	rs10797432	2501338	1	507	7196	18889.2	31055.1	24972.2	0.0885	0.4067	0.7141	0.0005	0.0011	0.0015	0.0504	0.933715	1.2489	no	NA	NA	FALSE	FALSE	NA	3.103	0.156	NA	IMPACT=MODIFIER;SYMBOL=RP3-395M20.8;BIOTYPE=antisense;DISTANCE=480;STRAND=-1;SYMBOL_SOURCE=Clone_based_vega_gene	IMPACT=MODIFIER;BIOTYPE=CTCF_binding_site	NA	NA	NA	NA	IMPACT=MODIFIER;SYMBOL=TNFRSF14;BIOTYPE=protein_coding;INTRON=1/7;STRAND=1;SYMBOL_SOURCE=HGNC;HGNC_ID=11912	IMPACT=MODIFIER;SYMBOL=TNFRSF14;BIOTYPE=processed_transcript;INTRON=1/3;STRAND=1;SYMBOL_SOURCE=HGNC;HGNC_ID=11912	NA	NA	NA	NA	NA	NA
1	2490898	2559459	rs2257763	1:2559459	C	A	C	0.4931	0.5069	rs10797432	2501338	1	508	7195	5207.8	10685.9	7946.9	0.0185	0.157	0.3552	0.0002	0.001	0.0011	0.0504	0.94259	0.4801	no	NA	NA	FALSE	FALSE	NA	0.577	-0.299	NA	IMPACT=MODIFIER;SYMBOL=RP3-395M20.8;BIOTYPE=antisense;DISTANCE=2448;STRAND=-1;SYMBOL_SOURCE=Clone_based_vega_gene;CLIN_SIG=not_provided;SOMATIC=0,1;PHENO=1,1;PUBMED=24728327	IMPACT=MODIFIER;BIOTYPE=promoter;CLIN_SIG=not_provided;SOMATIC=0,1;PHENO=1,1;PUBMED=24728327	IMPACT=MODIFIER;SYMBOL=TNFRSF14;BIOTYPE=processed_transcript;DISTANCE=303;STRAND=1;SYMBOL_SOURCE=HGNC;HGNC_ID=11912;CLIN_SIG=not_provided;SOMATIC=0,1;PHENO=1,1;PUBMED=24728327	IMPACT=MODIFIER;SYMBOL=TNFRSF14;BIOTYPE=retained_intron;EXON=3/5;STRAND=1;SYMBOL_SOURCE=HGNC;HGNC_ID=11912;CLIN_SIG=not_provided;SOMATIC=0,1;PHENO=1,1;PUBMED=24728327	NA	NA	IMPACT=MODIFIER;SYMBOL=TNFRSF14;BIOTYPE=protein_coding;INTRON=3/7;STRAND=1;SYMBOL_SOURCE=HGNC;HGNC_ID=11912;CLIN_SIG=not_provided;SOMATIC=0,1;PHENO=1,1;PUBMED=24728327	IMPACT=MODIFIER;SYMBOL=TNFRSF14;BIOTYPE=retained_intron;INTRON=3/4;STRAND=1;SYMBOL_SOURCE=HGNC;HGNC_ID=11912;CLIN_SIG=not_provided;SOMATIC=0,1;PHENO=1,1;PUBMED=24728327	NA	NA	NA	NA	NA	NA
1	2490942	2559503	rs2281852	1:2559503	C	A	C	0.49	0.51	rs10797432	2501338	1	508	7197	21077.8	46085.3	33581.6	0.0454	0.0544	0.7917	-0.0004	0.0004	0.0014	0.0504	0.934767	0.2188	no	NA	NA	FALSE	FALSE	NA	0.702	-3.015	NA	IMPACT=MODIFIER;SYMBOL=RP3-395M20.8;BIOTYPE=antisense;DISTANCE=2492;STRAND=-1;SYMBOL_SOURCE=Clone_based_vega_gene;CLIN_SIG=not_provided;SOMATIC=0,1;PHENO=1,1;PUBMED=24728327,23976978	IMPACT=MODIFIER;BIOTYPE=promoter;CLIN_SIG=not_provided;SOMATIC=0,1;PHENO=1,1;PUBMED=24728327,23976978	IMPACT=MODIFIER;SYMBOL=TNFRSF14;BIOTYPE=processed_transcript;DISTANCE=347;STRAND=1;SYMBOL_SOURCE=HGNC;HGNC_ID=11912;CLIN_SIG=not_provided;SOMATIC=0,1;PHENO=1,1;PUBMED=24728327,23976978	IMPACT=MODIFIER;SYMBOL=TNFRSF14;BIOTYPE=retained_intron;EXON=3/5;STRAND=1;SYMBOL_SOURCE=HGNC;HGNC_ID=11912;CLIN_SIG=not_provided;SOMATIC=0,1;PHENO=1,1;PUBMED=24728327,23976978	NA	NA	IMPACT=MODIFIER;SYMBOL=TNFRSF14;BIOTYPE=protein_coding;INTRON=3/7;STRAND=1;SYMBOL_SOURCE=HGNC;HGNC_ID=11912;CLIN_SIG=not_provided;SOMATIC=0,1;PHENO=1,1;PUBMED=24728327,23976978	IMPACT=MODIFIER;SYMBOL=TNFRSF14;BIOTYPE=retained_intron;INTRON=3/4;STRAND=1;SYMBOL_SOURCE=HGNC;HGNC_ID=11912;CLIN_SIG=not_provided;SOMATIC=0,1;PHENO=1,1;PUBMED=24728327,23976978	NA	NA	NA	NA	NA	NA
1	2491205	2559766	rs2234161	1:2559766	C	T	C	0.4919	0.5081	rs10797432	2501338	1	508	7195	5207.8	10685.9	7946.9	0.0185	0.157	0.3552	0.0002	0.001	0.0011	0.0504	0.946803	NA	NA	NA	NA	FALSE	FALSE	NA	1.559	-1.664	NA	IMPACT=MODIFIER;SYMBOL=RP3-395M20.8;BIOTYPE=antisense;DISTANCE=2755;STRAND=-1;SYMBOL_SOURCE=Clone_based_vega_gene;CLIN_SIG=not_provided;SOMATIC=0,1;PHENO=1,1;PUBMED=24728327,26974007	IMPACT=MODIFIER;BIOTYPE=promoter;CLIN_SIG=not_provided;SOMATIC=0,1;PHENO=1,1;PUBMED=24728327,26974007	IMPACT=MODIFIER;SYMBOL=TNFRSF14;BIOTYPE=processed_transcript;DISTANCE=610;STRAND=1;SYMBOL_SOURCE=HGNC;HGNC_ID=11912;CLIN_SIG=not_provided;SOMATIC=0,1;PHENO=1,1;PUBMED=24728327,26974007	IMPACT=MODIFIER;SYMBOL=TNFRSF14;BIOTYPE=retained_intron;EXON=3/5;STRAND=1;SYMBOL_SOURCE=HGNC;HGNC_ID=11912;CLIN_SIG=not_provided;SOMATIC=0,1;PHENO=1,1;PUBMED=24728327,26974007	NA	NA	IMPACT=MODIFIER;SYMBOL=TNFRSF14;BIOTYPE=protein_coding;INTRON=3/7;STRAND=1;SYMBOL_SOURCE=HGNC;HGNC_ID=11912;CLIN_SIG=not_provided;SOMATIC=0,1;PHENO=1,1;PUBMED=24728327,26974007	IMPACT=MODIFIER;SYMBOL=TNFRSF14;BIOTYPE=retained_intron;INTRON=3/4;STRAND=1;SYMBOL_SOURCE=HGNC;HGNC_ID=11912;CLIN_SIG=not_provided;SOMATIC=0,1;PHENO=1,1;PUBMED=24728327,26974007	NA	NA	NA	NA	NA	NA
1	2494785	2563346	rs8725	1:2563346	G	A	A	0.4956	0.4956	rs10797432	2501338	1	509	7196	30154.1	55714.4	42934.3	0.0205	0.0573	0.3251	-0.0002	-0.0005	0.0009	0.0504	0.93103	1.4825	no	NA	NA	FALSE	FALSE	NA	0.24	-0.972	NA	IMPACT=MODIFIER;SYMBOL=RP3-395M20.7;BIOTYPE=antisense;DISTANCE=3064;STRAND=1;SYMBOL_SOURCE=Clone_based_vega_gene;SOMATIC=0,1;PHENO=0,1;PUBMED=19825846	NA	IMPACT=MODIFIER;SYMBOL=TNFRSF14;BIOTYPE=protein_coding;DISTANCE=1628;STRAND=1;SYMBOL_SOURCE=HGNC;HGNC_ID=11912;SOMATIC=0,1;PHENO=0,1;PUBMED=19825846	IMPACT=MODIFIER;SYMBOL=TNFRSF14;BIOTYPE=retained_intron;EXON=5/5;STRAND=1;SYMBOL_SOURCE=HGNC;HGNC_ID=11912;SOMATIC=0,1;PHENO=0,1;PUBMED=19825846	NA	NA	NA	IMPACT=MODIFIER;SYMBOL=TNFRSF14;BIOTYPE=processed_transcript;INTRON=3/3;STRAND=1;SYMBOL_SOURCE=HGNC;HGNC_ID=11912;SOMATIC=0,1;PHENO=0,1;PUBMED=19825846	NA	IMPACT=MODIFIER;SYMBOL=TNFRSF14;BIOTYPE=protein_coding;EXON=8/8;STRAND=1;SYMBOL_SOURCE=HGNC;HGNC_ID=11912;SOMATIC=0,1;PHENO=0,1;PUBMED=19825846	NA	NA	NA	NA
1	2496214	2564775	rs10910090	1:2564775	C	T	T	0.4958	0.4958	rs10797432	2501338	1	509	7196	30154.1	55714.4	42934.3	0.0205	0.0573	0.3251	-0.0002	-0.0005	0.0009	0.0504	0.932138	1.4825	no	NA	NA	FALSE	FALSE	NA	1.584	-0.881	NA	IMPACT=MODIFIER;SYMBOL=RP3-395M20.7;BIOTYPE=antisense;DISTANCE=1635;STRAND=1;SYMBOL_SOURCE=Clone_based_vega_gene	IMPACT=MODIFIER;BIOTYPE=promoter_flanking_region	IMPACT=MODIFIER;SYMBOL=TNFRSF14;BIOTYPE=protein_coding;DISTANCE=946;STRAND=1;SYMBOL_SOURCE=HGNC;HGNC_ID=11912	NA	IMPACT=MODIFIER;STRAND=1;MOTIF_NAME=ENSPFM0257;MOTIF_POS=4;HIGH_INF_POS=N;MOTIF_SCORE_CHANGE=-0.014;TRANSCRIPTION_FACTORS=GCM2::E2F8	NA	NA	IMPACT=MODIFIER;SYMBOL=TNFRSF14;BIOTYPE=processed_transcript;INTRON=3/3;STRAND=1;SYMBOL_SOURCE=HGNC;HGNC_ID=11912	NA	NA	NA	NA	NA	NA
1	2497678	2566239	rs11577783	1:2566239	A	G	G	0.4964	0.4964	rs10797432	2501338	1	509	7197	30154.1	55714.4	42934.3	0.0301	0.0741	0.6303	0.0003	-0.0004	0.0013	0.0504	0.932208	1.4839	no	NA	NA	FALSE	FALSE	NA	0.814	-4.01	NA	IMPACT=MODIFIER;SYMBOL=RP3-395M20.7;BIOTYPE=antisense;DISTANCE=171;STRAND=1;SYMBOL_SOURCE=Clone_based_vega_gene	IMPACT=MODIFIER;BIOTYPE=promoter_flanking_region	IMPACT=MODIFIER;SYMBOL=TNFRSF14;BIOTYPE=protein_coding;DISTANCE=2410;STRAND=1;SYMBOL_SOURCE=HGNC;HGNC_ID=11912	NA	NA	NA	NA	NA	NA	NA	NA	NA	NA	NA
1	2498027	2566588	rs2495365	1:2566588	A	G	A	0.4956	0.5044	rs10797432	2501338	1	509	7183	13953.9	55714.4	34834.2	0.0574	0.0687	0.3656	-0.0004	0.0004	-0.0012	0.0504	0.935327	0.6426	no	NA	NA	FALSE	FALSE	NA	3.634	0.019	NA	NA	IMPACT=MODIFIER;BIOTYPE=promoter_flanking_region;AF=0.6697	IMPACT=MODIFIER;SYMBOL=TNFRSF14;BIOTYPE=protein_coding;DISTANCE=2759;STRAND=1;SYMBOL_SOURCE=HGNC;HGNC_ID=11912;AF=0.6697	IMPACT=MODIFIER;SYMBOL=RP3-395M20.7;BIOTYPE=antisense;EXON=1/3;STRAND=1;SYMBOL_SOURCE=Clone_based_vega_gene;AF=0.6697	NA	NA	NA	NA	NA	NA	NA	NA	NA	NA
1	2498052	2566613	rs61054170	1:2566613	C	T	T	0.4956	0.4956	rs10797432	2501338	1	509	7197	30154.1	55714.4	42934.3	0.0301	0.0741	0.6303	0.0003	-0.0004	0.0013	0.0504	0.935327	1.4379	no	NA	NA	FALSE	FALSE	NA	0.023	-0.94	NA	NA	IMPACT=MODIFIER;BIOTYPE=promoter_flanking_region	IMPACT=MODIFIER;SYMBOL=TNFRSF14;BIOTYPE=protein_coding;DISTANCE=2784;STRAND=1;SYMBOL_SOURCE=HGNC;HGNC_ID=11912	NA	NA	NA	NA	NA	NA	NA	IMPACT=LOW;SYMBOL=RP3-395M20.7;BIOTYPE=antisense;INTRON=1/2;STRAND=1;SYMBOL_SOURCE=Clone_based_vega_gene	NA	NA	NA
1	2498618	2567179	rs10910089	1:2567179	G	T	G	0.4961	0.5039	rs10797432	2501338	1	509	7182	13953.9	55714.4	34834.2	0.0157	0.0312	0.2002	0.0002	-0.0003	0.0007	0.0504	0.937548	0.6426	no	NA	NA	FALSE	FALSE	NA	1.329	-1.955	NA	NA	NA	IMPACT=MODIFIER;SYMBOL=TNFRSF14;BIOTYPE=protein_coding;DISTANCE=3350;STRAND=1;SYMBOL_SOURCE=HGNC;HGNC_ID=11912	NA	NA	NA	NA	IMPACT=MODIFIER;SYMBOL=RP3-395M20.7;BIOTYPE=antisense;INTRON=1/2;STRAND=1;SYMBOL_SOURCE=Clone_based_vega_gene	NA	NA	NA	NA	NA	NA
1	2498862	2567423	rs1555791	1:2567423	G	C	C	0.4961	0.4961	rs10797432	2501338	1	510	7197	29569.4	48129.9	38849.7	0.061	0.2327	0.6753	0.0004	-0.0009	0.0014	0.0504	0.937548	1.4379	no	NA	NA	FALSE	FALSE	NA	0.352	-0.94	NA	NA	NA	IMPACT=MODIFIER;SYMBOL=TNFRSF14;BIOTYPE=protein_coding;DISTANCE=3594;STRAND=1;SYMBOL_SOURCE=HGNC;HGNC_ID=11912;PHENO=1;PUBMED=26398853	NA	NA	NA	NA	IMPACT=MODIFIER;SYMBOL=RP3-395M20.7;BIOTYPE=antisense;INTRON=1/2;STRAND=1;SYMBOL_SOURCE=Clone_based_vega_gene;PHENO=1;PUBMED=26398853	NA	NA	NA	NA	NA	NA
1	2502010	2570571	rs10797433	1:2570571	T	C	T	0.4967	0.5033	rs10797432	2501338	1	510	7191	6983.7	48129.9	27556.8	0.0152	0.0754	0.1689	-0.0002	-0.0004	0.001	0.0504	0.935467	0.6466	no	NA	NA	FALSE	FALSE	NA	0.751	-2.324	NA	NA	IMPACT=MODIFIER;BIOTYPE=promoter_flanking_region;AF=0.6118	IMPACT=MODIFIER;SYMBOL=RP3-395M20.7;BIOTYPE=antisense;DISTANCE=683;STRAND=1;SYMBOL_SOURCE=Clone_based_vega_gene;AF=0.6118	NA	NA	NA	NA	NA	NA	NA	NA	NA	NA	NA
1	2502780	2571341	rs6667605	1:2571341	C	T	T	0.4958	0.4958	rs10797432	2501338	1	510	7197	29569.4	48129.9	38849.7	0.061	0.2327	0.6753	0.0004	-0.0009	0.0014	0.0504	0.938591	1.4572	no	NA	NA	FALSE	FALSE	NA	0.36	-0.777	NA	NA	NA	IMPACT=MODIFIER;SYMBOL=RP3-395M20.7;BIOTYPE=antisense;DISTANCE=1453;STRAND=1;SYMBOL_SOURCE=Clone_based_vega_gene;AF=0.5901;PHENO=1;PUBMED=24727690,30239722,26192919,26898941	NA	NA	NA	NA	NA	NA	NA	NA	NA	NA	NA
1	2502834	2571395	rs6672381	1:2571395	A	G	A	0.4958	0.5042	rs10797432	2501338	1	510	7191	6983.7	48129.9	27556.8	0.0152	0.0754	0.1689	-0.0002	-0.0004	0.001	0.0504	0.938591	0.6488	no	NA	NA	FALSE	FALSE	NA	0.034	-4.998	NA	NA	NA	IMPACT=MODIFIER;SYMBOL=RP3-395M20.7;BIOTYPE=antisense;DISTANCE=1507;STRAND=1;SYMBOL_SOURCE=Clone_based_vega_gene	NA	NA	NA	NA	NA	NA	NA	NA	NA	NA	NA
1	2504234	2572795	rs6671426	1:2572795	C	A	A	0.48	0.48	rs10797432	2501338	1	510	7195	14622.4	29569.4	22095.9	0.1682	0.6808	1.095	0.0007	0.0013	0.0017	0.0504	1	1.0011	no	0.0527	C	FALSE	FALSE	FALSE	0.875	0.279	NA	NA	NA	IMPACT=MODIFIER;SYMBOL=RP3-395M20.7;BIOTYPE=antisense;DISTANCE=2907;STRAND=1;SYMBOL_SOURCE=Clone_based_vega_gene;PHENO=1;PUBMED=24968232,32888493	NA	NA	NA	NA	NA	NA	NA	NA	NA	NA	NA
1	2511280	2579841	rs10797434	1:2579841	C	T	C	0.4956	0.5044	rs10797432	2501338	1	510	7191	6983.7	48129.9	27556.8	0.0152	0.0754	0.1689	-0.0002	-0.0004	0.001	0.0504	0.93748	0.0594	no	NA	NA	FALSE	FALSE	NA	3.119	-1.07	NA	IMPACT=MODIFIER;SYMBOL=RP3-395M20.9;BIOTYPE=antisense;DISTANCE=1719;STRAND=1;SYMBOL_SOURCE=Clone_based_vega_gene	NA	NA	NA	NA	NA	NA	NA	NA	NA	NA	NA	NA	NA
1	2512452	2581013	rs4648648	1:2581013	G	A	G	0.4964	0.5036	rs10797432	2501338	1	511	7187	4968.3	8880	6924.2	0	0.1693	0.4241	0	-0.0007	0.001	0.0504	0.934356	0.0389	no	NA	NA	FALSE	FALSE	NA	0.123	-2.549	NA	IMPACT=MODIFIER;SYMBOL=RP3-395M20.9;BIOTYPE=antisense;DISTANCE=547;STRAND=1;SYMBOL_SOURCE=Clone_based_vega_gene;AF=0.6538	NA	NA	NA	NA	NA	NA	NA	NA	NA	NA	NA	NA	NA
1	2513055	2581616	rs4486391	1:2581616	A	T	A	0.4964	0.5036	rs10797432	2501338	1	511	7187	4968.3	8880	6924.2	0	0.1693	0.4241	0	-0.0007	0.001	0.0504	0.934356	0.0423	no	NA	NA	FALSE	FALSE	NA	4.726	-0.979	NA	IMPACT=MODIFIER;SYMBOL=FAM213B;BIOTYPE=processed_transcript;DISTANCE=4924;STRAND=1;SYMBOL_SOURCE=HGNC;HGNC_ID=28390;AF=0.6538	NA	NA	IMPACT=MODIFIER;SYMBOL=RP3-395M20.9;BIOTYPE=antisense;EXON=1/3;STRAND=1;SYMBOL_SOURCE=Clone_based_vega_gene;AF=0.6538	NA	NA	NA	NA	NA	NA	NA	NA	NA	NA
1	2520302	2588863	rs6667564	1:2588863	T	C	T	0.3369	0.6631	rs3748816	2526746	2	511	7195	13616.8	21444.1	17530.5	0.0406	0.2795	0.5202	-0.0003	-0.0009	-0.0012	0.2704	0.912732	1.0131	no	0.0295	NA	TRUE	TRUE	FALSE	5.834	-1.108	NA	NA	IMPACT=MODIFIER;BIOTYPE=promoter;AF=0.5607;SOMATIC=0,1;PHENO=0,1	IMPACT=MODIFIER;SYMBOL=MMEL1;BIOTYPE=protein_coding;DISTANCE=1779;STRAND=-1;SYMBOL_SOURCE=HGNC;HGNC_ID=14668;AF=0.5607;SOMATIC=0,1;PHENO=0,1	IMPACT=MODIFIER;SYMBOL=FAM213B;BIOTYPE=processed_transcript;EXON=1/2;STRAND=1;SYMBOL_SOURCE=HGNC;HGNC_ID=28390;AF=0.5607;SOMATIC=0,1;PHENO=0,1	NA	NA	IMPACT=MODIFIER;SYMBOL=FAM213B;BIOTYPE=protein_coding;INTRON=5/6;STRAND=1;SYMBOL_SOURCE=HGNC;HGNC_ID=28390;AF=0.5607;SOMATIC=0,1;PHENO=0,1	IMPACT=MODIFIER;SYMBOL=FAM213B;BIOTYPE=processed_transcript;INTRON=5/6;STRAND=1;SYMBOL_SOURCE=HGNC;HGNC_ID=28390;AF=0.5607;SOMATIC=0,1;PHENO=0,1	NA	NA	NA	NA	NA	NA
1	2520500	2589061	rs6701238	1:2589061	G	A	G	0.3369	0.6631	rs3748816	2526746	2	511	7195	13616.8	21444.1	17530.5	0.0406	0.2795	0.5202	-0.0003	-0.0009	-0.0012	0.2704	0.912732	1.0131	no	NA	NA	TRUE	TRUE	NA	5.446	-0.743	NA	NA	IMPACT=MODIFIER;BIOTYPE=promoter;SOMATIC=0,1;PHENO=0,1	IMPACT=MODIFIER;SYMBOL=MMEL1;BIOTYPE=protein_coding;DISTANCE=1581;STRAND=-1;SYMBOL_SOURCE=HGNC;HGNC_ID=14668;SOMATIC=0,1;PHENO=0,1	NA	NA	NA	IMPACT=MODIFIER;SYMBOL=FAM213B;BIOTYPE=protein_coding;INTRON=6/6;STRAND=1;SYMBOL_SOURCE=HGNC;HGNC_ID=28390;SOMATIC=0,1;PHENO=0,1	IMPACT=MODIFIER;SYMBOL=FAM213B;BIOTYPE=processed_transcript;INTRON=6/6;STRAND=1;SYMBOL_SOURCE=HGNC;HGNC_ID=28390;SOMATIC=0,1;PHENO=0,1	NA	NA	NA	NA	NA	NA
1	2520527	2589088	rs6670198	1:2589088	T	C	T	0.3369	0.6631	rs3748816	2526746	2	511	7195	13616.8	21444.1	17530.5	0.0406	0.2795	0.5202	-0.0003	-0.0009	-0.0012	0.2704	0.912732	1.0131	no	NA	NA	TRUE	TRUE	NA	4.4	-0.345	NA	NA	IMPACT=MODIFIER;BIOTYPE=promoter;PHENO=1;PUBMED=31110181,30653506,31604244	IMPACT=MODIFIER;SYMBOL=MMEL1;BIOTYPE=protein_coding;DISTANCE=1554;STRAND=-1;SYMBOL_SOURCE=HGNC;HGNC_ID=14668;PHENO=1;PUBMED=31110181,30653506,31604244	NA	NA	NA	IMPACT=MODIFIER;SYMBOL=FAM213B;BIOTYPE=protein_coding;INTRON=6/6;STRAND=1;SYMBOL_SOURCE=HGNC;HGNC_ID=28390;PHENO=1;PUBMED=31110181,30653506,31604244	IMPACT=MODIFIER;SYMBOL=FAM213B;BIOTYPE=processed_transcript;INTRON=6/6;STRAND=1;SYMBOL_SOURCE=HGNC;HGNC_ID=28390;PHENO=1;PUBMED=31110181,30653506,31604244	NA	NA	NA	NA	NA	NA
1	2523212	2591773	rs876938	1:2591773	G	C	C	0.3206	0.3206	rs3748816	2526746	2	513	7197	8908.2	109621	59264.6	1.1461	1.1769	2.002	0.0019	0.0019	0.0025	0.2704	0.993632	0.6121	no	NA	NA	TRUE	TRUE	NA	0.113	-0.775	NA	NA	NA	IMPACT=MODIFIER;SYMBOL=FAM213B;BIOTYPE=protein_coding;DISTANCE=306;STRAND=1;SYMBOL_SOURCE=HGNC;HGNC_ID=28390;AF=0.4988;SOMATIC=0,1;PHENO=0,1	IMPACT=MODIFIER;SYMBOL=MMEL1;BIOTYPE=retained_intron;EXON=2/2;STRAND=-1;SYMBOL_SOURCE=HGNC;HGNC_ID=14668;AF=0.4988;SOMATIC=0,1;PHENO=0,1	NA	NA	IMPACT=MODIFIER;SYMBOL=MMEL1;BIOTYPE=protein_coding;INTRON=22/23;STRAND=-1;SYMBOL_SOURCE=HGNC;HGNC_ID=14668;AF=0.4988;SOMATIC=0,1;PHENO=0,1	NA	NA	NA	NA	IMPACT=MODIFIER;SYMBOL=MMEL1;BIOTYPE=nonsense_mediated_decay;INTRON=21/22;STRAND=-1;SYMBOL_SOURCE=HGNC;HGNC_ID=14668;AF=0.4988;SOMATIC=0,1;PHENO=0,1	NA	NA
1	2524205	2592766	rs745368	1:2592766	C	T	T	0.32	0.32	rs3748816	2526746	2	513	7197	8908.2	109621	59264.6	1.1461	1.1769	2.002	0.0019	0.0019	0.0025	0.2704	0.991087	0.5769	no	NA	NA	TRUE	TRUE	NA	1.057	-0.336	NA	IMPACT=MODIFIER;SYMBOL=MMEL1;BIOTYPE=protein_coding;DISTANCE=88;STRAND=-1;FLAGS=cds_start_NF;SYMBOL_SOURCE=HGNC;HGNC_ID=14668;AF=0.4974;SOMATIC=0,1;PHENO=0,1	NA	IMPACT=MODIFIER;SYMBOL=FAM213B;BIOTYPE=protein_coding;DISTANCE=1299;STRAND=1;SYMBOL_SOURCE=HGNC;HGNC_ID=28390;AF=0.4974;SOMATIC=0,1;PHENO=0,1	IMPACT=MODIFIER;SYMBOL=MMEL1;BIOTYPE=retained_intron;EXON=1/2;STRAND=-1;SYMBOL_SOURCE=HGNC;HGNC_ID=14668;AF=0.4974;SOMATIC=0,1;PHENO=0,1	IMPACT=MODIFIER;STRAND=-1;AF=0.4974;SOMATIC=0,1;PHENO=0,1;MOTIF_NAME=ENSPFM0305;MOTIF_POS=15;HIGH_INF_POS=N;MOTIF_SCORE_CHANGE=0.024;TRANSCRIPTION_FACTORS=HOXB2::ELF1	NA	IMPACT=MODIFIER;SYMBOL=MMEL1;BIOTYPE=protein_coding;INTRON=20/23;STRAND=-1;SYMBOL_SOURCE=HGNC;HGNC_ID=14668;AF=0.4974;SOMATIC=0,1;PHENO=0,1	IMPACT=MODIFIER;SYMBOL=MMEL1;BIOTYPE=retained_intron;INTRON=2/2;STRAND=-1;SYMBOL_SOURCE=HGNC;HGNC_ID=14668;AF=0.4974;SOMATIC=0,1;PHENO=0,1	NA	NA	NA	IMPACT=MODIFIER;SYMBOL=MMEL1;BIOTYPE=nonsense_mediated_decay;INTRON=19/22;STRAND=-1;SYMBOL_SOURCE=HGNC;HGNC_ID=14668;AF=0.4974;SOMATIC=0,1;PHENO=0,1	NA	NA
1	2524457	2593018	rs745367	1:2593018	T	C	T	0.3364	0.6636	rs3748816	2526746	2	513	7179	24615.2	83434.4	54024.8	0.0486	0.7658	0.993	-0.0004	-0.0015	-0.0017	0.2704	0.924685	0.9639	no	0.0324	NA	TRUE	TRUE	FALSE	5.897	-2.858	NA	IMPACT=MODIFIER;SYMBOL=MMEL1;BIOTYPE=retained_intron;DISTANCE=139;STRAND=-1;SYMBOL_SOURCE=HGNC;HGNC_ID=14668;AF=0.5393;SOMATIC=0,1;PHENO=0,1	NA	IMPACT=MODIFIER;SYMBOL=FAM213B;BIOTYPE=protein_coding;DISTANCE=1551;STRAND=1;SYMBOL_SOURCE=HGNC;HGNC_ID=28390;AF=0.5393;SOMATIC=0,1;PHENO=0,1	NA	NA	NA	IMPACT=MODIFIER;SYMBOL=MMEL1;BIOTYPE=protein_coding;INTRON=19/23;STRAND=-1;SYMBOL_SOURCE=HGNC;HGNC_ID=14668;AF=0.5393;SOMATIC=0,1;PHENO=0,1	IMPACT=MODIFIER;SYMBOL=MMEL1;BIOTYPE=retained_intron;INTRON=1/2;STRAND=-1;SYMBOL_SOURCE=HGNC;HGNC_ID=14668;AF=0.5393;SOMATIC=0,1;PHENO=0,1	NA	NA	NA	IMPACT=MODIFIER;SYMBOL=MMEL1;BIOTYPE=nonsense_mediated_decay;INTRON=18/22;STRAND=-1;SYMBOL_SOURCE=HGNC;HGNC_ID=14668;AF=0.5393;SOMATIC=0,1;PHENO=0,1	NA	NA
1	2524457	2593018	rs745367	1:2593018	T	C	T	0.3364	0.6636	rs3748816	2526746	2	513	7179	24615.2	83434.4	54024.8	0.0486	0.7658	0.993	-0.0004	-0.0015	-0.0017	0.2704	0.924685	0.9639	no	0.0423	NA	TRUE	TRUE	FALSE	5.897	-2.858	NA	IMPACT=MODIFIER;SYMBOL=MMEL1;BIOTYPE=retained_intron;DISTANCE=139;STRAND=-1;SYMBOL_SOURCE=HGNC;HGNC_ID=14668;AF=0.5393;SOMATIC=0,1;PHENO=0,1	NA	IMPACT=MODIFIER;SYMBOL=FAM213B;BIOTYPE=protein_coding;DISTANCE=1551;STRAND=1;SYMBOL_SOURCE=HGNC;HGNC_ID=28390;AF=0.5393;SOMATIC=0,1;PHENO=0,1	NA	NA	NA	IMPACT=MODIFIER;SYMBOL=MMEL1;BIOTYPE=protein_coding;INTRON=19/23;STRAND=-1;SYMBOL_SOURCE=HGNC;HGNC_ID=14668;AF=0.5393;SOMATIC=0,1;PHENO=0,1	IMPACT=MODIFIER;SYMBOL=MMEL1;BIOTYPE=retained_intron;INTRON=1/2;STRAND=-1;SYMBOL_SOURCE=HGNC;HGNC_ID=14668;AF=0.5393;SOMATIC=0,1;PHENO=0,1	NA	NA	NA	IMPACT=MODIFIER;SYMBOL=MMEL1;BIOTYPE=nonsense_mediated_decay;INTRON=18/22;STRAND=-1;SYMBOL_SOURCE=HGNC;HGNC_ID=14668;AF=0.5393;SOMATIC=0,1;PHENO=0,1	NA	NA
1	2524915	2593476	rs10752747	1:2593476	G	T	T	0.3206	0.3206	rs3748816	2526746	2	513	7197	8908.2	109621	59264.6	1.1461	1.1769	2.002	0.0019	0.0019	0.0025	0.2704	0.993632	0.5552	no	NA	NA	TRUE	TRUE	NA	0.423	-0.317	NA	IMPACT=MODIFIER;SYMBOL=MMEL1;BIOTYPE=retained_intron;DISTANCE=597;STRAND=-1;SYMBOL_SOURCE=HGNC;HGNC_ID=14668;AF=0.4974;PUBMED=21383967,22936693,21399635	IMPACT=MODIFIER;BIOTYPE=CTCF_binding_site;AF=0.4974;PUBMED=21383967,22936693,21399635	IMPACT=MODIFIER;SYMBOL=FAM213B;BIOTYPE=protein_coding;DISTANCE=2009;STRAND=1;SYMBOL_SOURCE=HGNC;HGNC_ID=28390;AF=0.4974;PUBMED=21383967,22936693,21399635	NA	NA	NA	IMPACT=MODIFIER;SYMBOL=MMEL1;BIOTYPE=protein_coding;INTRON=19/23;STRAND=-1;SYMBOL_SOURCE=HGNC;HGNC_ID=14668;AF=0.4974;PUBMED=21383967,22936693,21399635	IMPACT=MODIFIER;SYMBOL=MMEL1;BIOTYPE=retained_intron;INTRON=1/2;STRAND=-1;SYMBOL_SOURCE=HGNC;HGNC_ID=14668;AF=0.4974;PUBMED=21383967,22936693,21399635	NA	NA	NA	IMPACT=MODIFIER;SYMBOL=MMEL1;BIOTYPE=nonsense_mediated_decay;INTRON=18/22;STRAND=-1;SYMBOL_SOURCE=HGNC;HGNC_ID=14668;AF=0.4974;PUBMED=21383967,22936693,21399635	NA	NA
1	2524943	2593504	rs3828154	1:2593504	G	A	G	0.3364	0.6636	rs3748816	2526746	2	513	7179	24615.2	83434.4	54024.8	0.0486	0.7658	0.993	-0.0004	-0.0015	-0.0017	0.2704	0.924685	0.9413	no	0.0324	NA	TRUE	TRUE	FALSE	0.222	-1.434	NA	IMPACT=MODIFIER;SYMBOL=MMEL1;BIOTYPE=retained_intron;DISTANCE=625;STRAND=-1;SYMBOL_SOURCE=HGNC;HGNC_ID=14668	IMPACT=MODIFIER;BIOTYPE=CTCF_binding_site	IMPACT=MODIFIER;SYMBOL=FAM213B;BIOTYPE=protein_coding;DISTANCE=2037;STRAND=1;SYMBOL_SOURCE=HGNC;HGNC_ID=28390	NA	NA	NA	IMPACT=MODIFIER;SYMBOL=MMEL1;BIOTYPE=protein_coding;INTRON=19/23;STRAND=-1;SYMBOL_SOURCE=HGNC;HGNC_ID=14668	IMPACT=MODIFIER;SYMBOL=MMEL1;BIOTYPE=retained_intron;INTRON=1/2;STRAND=-1;SYMBOL_SOURCE=HGNC;HGNC_ID=14668	NA	NA	NA	IMPACT=MODIFIER;SYMBOL=MMEL1;BIOTYPE=nonsense_mediated_decay;INTRON=18/22;STRAND=-1;SYMBOL_SOURCE=HGNC;HGNC_ID=14668	NA	NA
1	2524943	2593504	rs3828154	1:2593504	G	A	G	0.3364	0.6636	rs3748816	2526746	2	513	7179	24615.2	83434.4	54024.8	0.0486	0.7658	0.993	-0.0004	-0.0015	-0.0017	0.2704	0.924685	0.9413	no	0.0423	G	TRUE	TRUE	FALSE	0.222	-1.434	NA	IMPACT=MODIFIER;SYMBOL=MMEL1;BIOTYPE=retained_intron;DISTANCE=625;STRAND=-1;SYMBOL_SOURCE=HGNC;HGNC_ID=14668	IMPACT=MODIFIER;BIOTYPE=CTCF_binding_site	IMPACT=MODIFIER;SYMBOL=FAM213B;BIOTYPE=protein_coding;DISTANCE=2037;STRAND=1;SYMBOL_SOURCE=HGNC;HGNC_ID=28390	NA	NA	NA	IMPACT=MODIFIER;SYMBOL=MMEL1;BIOTYPE=protein_coding;INTRON=19/23;STRAND=-1;SYMBOL_SOURCE=HGNC;HGNC_ID=14668	IMPACT=MODIFIER;SYMBOL=MMEL1;BIOTYPE=retained_intron;INTRON=1/2;STRAND=-1;SYMBOL_SOURCE=HGNC;HGNC_ID=14668	NA	NA	NA	IMPACT=MODIFIER;SYMBOL=MMEL1;BIOTYPE=nonsense_mediated_decay;INTRON=18/22;STRAND=-1;SYMBOL_SOURCE=HGNC;HGNC_ID=14668	NA	NA
1	2524966	2593527	rs3748819	1:2593527	C	T	T	0.3206	0.3206	rs3748816	2526746	2	513	7197	8908.2	109621	59264.6	1.1461	1.1769	2.002	0.0019	0.0019	0.0025	0.2704	0.993632	0.5549	no	NA	NA	TRUE	TRUE	NA	2.798	-1.859	NA	IMPACT=MODIFIER;SYMBOL=MMEL1;BIOTYPE=retained_intron;DISTANCE=648;STRAND=-1;SYMBOL_SOURCE=HGNC;HGNC_ID=14668;AF=0.5258	IMPACT=MODIFIER;BIOTYPE=CTCF_binding_site;AF=0.5258	IMPACT=MODIFIER;SYMBOL=FAM213B;BIOTYPE=protein_coding;DISTANCE=2060;STRAND=1;SYMBOL_SOURCE=HGNC;HGNC_ID=28390;AF=0.5258	NA	NA	NA	IMPACT=MODIFIER;SYMBOL=MMEL1;BIOTYPE=protein_coding;INTRON=19/23;STRAND=-1;SYMBOL_SOURCE=HGNC;HGNC_ID=14668;AF=0.5258	IMPACT=MODIFIER;SYMBOL=MMEL1;BIOTYPE=retained_intron;INTRON=1/2;STRAND=-1;SYMBOL_SOURCE=HGNC;HGNC_ID=14668;AF=0.5258	NA	NA	NA	IMPACT=MODIFIER;SYMBOL=MMEL1;BIOTYPE=nonsense_mediated_decay;INTRON=18/22;STRAND=-1;SYMBOL_SOURCE=HGNC;HGNC_ID=14668;AF=0.5258	NA	NA
1	2525660	2594221	rs3748818	1:2594221	G	A	A	0.3206	0.3206	rs3748816	2526746	2	513	7197	8908.2	109621	59264.6	1.1461	1.1769	2.002	0.0019	0.0019	0.0025	0.2704	0.993632	0.5549	no	NA	NA	TRUE	TRUE	NA	0.119	-1.546	NA	IMPACT=MODIFIER;SYMBOL=MMEL1;BIOTYPE=retained_intron;DISTANCE=1342;STRAND=-1;SYMBOL_SOURCE=HGNC;HGNC_ID=14668;AF=0.4838;SOMATIC=0,1;PHENO=0,1	IMPACT=MODIFIER;BIOTYPE=promoter;AF=0.4838;SOMATIC=0,1;PHENO=0,1	IMPACT=MODIFIER;SYMBOL=FAM213B;BIOTYPE=protein_coding;DISTANCE=2754;STRAND=1;SYMBOL_SOURCE=HGNC;HGNC_ID=28390;AF=0.4838;SOMATIC=0,1;PHENO=0,1	NA	NA	NA	IMPACT=MODIFIER;SYMBOL=MMEL1;BIOTYPE=protein_coding;INTRON=18/23;STRAND=-1;SYMBOL_SOURCE=HGNC;HGNC_ID=14668;AF=0.4838;SOMATIC=0,1;PHENO=0,1	NA	NA	NA	NA	IMPACT=MODIFIER;SYMBOL=MMEL1;BIOTYPE=nonsense_mediated_decay;INTRON=17/22;STRAND=-1;SYMBOL_SOURCE=HGNC;HGNC_ID=14668;AF=0.4838;SOMATIC=0,1;PHENO=0,1	NA	NA
1	2525665	2594226	rs3748817	1:2594226	T	C	T	0.3364	0.6636	rs3748816	2526746	2	513	7179	24615.2	83434.4	54024.8	0.0486	0.7658	0.993	-0.0004	-0.0015	-0.0017	0.2704	0.924685	0.9423	no	0.0324	NA	TRUE	TRUE	FALSE	1.149	-2.317	NA	IMPACT=MODIFIER;SYMBOL=MMEL1;BIOTYPE=retained_intron;DISTANCE=1347;STRAND=-1;SYMBOL_SOURCE=HGNC;HGNC_ID=14668;AF=0.5397;SOMATIC=0,1;PHENO=1,1;PUBMED=25818868,24076602	IMPACT=MODIFIER;BIOTYPE=promoter;AF=0.5397;SOMATIC=0,1;PHENO=1,1;PUBMED=25818868,24076602	IMPACT=MODIFIER;SYMBOL=FAM213B;BIOTYPE=protein_coding;DISTANCE=2759;STRAND=1;SYMBOL_SOURCE=HGNC;HGNC_ID=28390;AF=0.5397;SOMATIC=0,1;PHENO=1,1;PUBMED=25818868,24076602	NA	NA	NA	IMPACT=MODIFIER;SYMBOL=MMEL1;BIOTYPE=protein_coding;INTRON=18/23;STRAND=-1;SYMBOL_SOURCE=HGNC;HGNC_ID=14668;AF=0.5397;SOMATIC=0,1;PHENO=1,1;PUBMED=25818868,24076602	NA	NA	NA	NA	IMPACT=MODIFIER;SYMBOL=MMEL1;BIOTYPE=nonsense_mediated_decay;INTRON=17/22;STRAND=-1;SYMBOL_SOURCE=HGNC;HGNC_ID=14668;AF=0.5397;SOMATIC=0,1;PHENO=1,1;PUBMED=25818868,24076602	NA	NA
1	2525665	2594226	rs3748817	1:2594226	T	C	T	0.3364	0.6636	rs3748816	2526746	2	513	7179	24615.2	83434.4	54024.8	0.0486	0.7658	0.993	-0.0004	-0.0015	-0.0017	0.2704	0.924685	0.9423	no	0.0423	T	TRUE	TRUE	FALSE	1.149	-2.317	NA	IMPACT=MODIFIER;SYMBOL=MMEL1;BIOTYPE=retained_intron;DISTANCE=1347;STRAND=-1;SYMBOL_SOURCE=HGNC;HGNC_ID=14668;AF=0.5397;SOMATIC=0,1;PHENO=1,1;PUBMED=25818868,24076602	IMPACT=MODIFIER;BIOTYPE=promoter;AF=0.5397;SOMATIC=0,1;PHENO=1,1;PUBMED=25818868,24076602	IMPACT=MODIFIER;SYMBOL=FAM213B;BIOTYPE=protein_coding;DISTANCE=2759;STRAND=1;SYMBOL_SOURCE=HGNC;HGNC_ID=28390;AF=0.5397;SOMATIC=0,1;PHENO=1,1;PUBMED=25818868,24076602	NA	NA	NA	IMPACT=MODIFIER;SYMBOL=MMEL1;BIOTYPE=protein_coding;INTRON=18/23;STRAND=-1;SYMBOL_SOURCE=HGNC;HGNC_ID=14668;AF=0.5397;SOMATIC=0,1;PHENO=1,1;PUBMED=25818868,24076602	NA	NA	NA	NA	IMPACT=MODIFIER;SYMBOL=MMEL1;BIOTYPE=nonsense_mediated_decay;INTRON=17/22;STRAND=-1;SYMBOL_SOURCE=HGNC;HGNC_ID=14668;AF=0.5397;SOMATIC=0,1;PHENO=1,1;PUBMED=25818868,24076602	NA	NA
1	2526746	2595307	rs3748816	1:2595307	A	G	A	0.3364	0.6636	rs3748816	2526746	2	513	7179	24615.2	83434.4	54024.8	0.0486	0.7658	0.993	-0.0004	-0.0015	-0.0017	0.2704	0.924685	0.9433	no	0.0508	NA	TRUE	TRUE	FALSE	0.671	-3.199	NA	IMPACT=MODIFIER;SYMBOL=MMEL1;BIOTYPE=retained_intron;DISTANCE=2428;STRAND=-1;SYMBOL_SOURCE=HGNC;HGNC_ID=14668;SOMATIC=0,0,1;PHENO=1,1,1;PUBMED=21498636,20190752,27417569,21383967,22190364,20639879,22936693,20574445,22922229,21858034,26843707,22521342,22365150,24727690,30123242,31127932,23603763,28166722,27992413,23731539,18057020	NA	IMPACT=MODIFIER;SYMBOL=FAM213B;BIOTYPE=protein_coding;DISTANCE=3840;STRAND=1;SYMBOL_SOURCE=HGNC;HGNC_ID=28390;SOMATIC=0,0,1;PHENO=1,1,1;PUBMED=21498636,20190752,27417569,21383967,22190364,20639879,22936693,20574445,22922229,21858034,26843707,22521342,22365150,24727690,30123242,31127932,23603763,28166722,27992413,23731539,18057020	NA	NA	NA	NA	NA	IMPACT=MODERATE;SYMBOL=MMEL1;BIOTYPE=protein_coding;EXON=16/24;STRAND=-1;SYMBOL_SOURCE=HGNC;HGNC_ID=14668;SIFT=tolerated(0.59);PolyPhen=benign(0);SOMATIC=0,0,1;PHENO=1,1,1;PUBMED=21498636,20190752,27417569,21383967,22190364,20639879,22936693,20574445,22922229,21858034,26843707,22521342,22365150,24727690,30123242,31127932,23603763,28166722,27992413,23731539,18057020	NA	NA	NA	IMPACT=MODERATE;SYMBOL=MMEL1;BIOTYPE=nonsense_mediated_decay;EXON=15/23;STRAND=-1;SYMBOL_SOURCE=HGNC;HGNC_ID=14668;SIFT=tolerated(0.59);PolyPhen=benign(0);SOMATIC=0,0,1;PHENO=1,1,1;PUBMED=21498636,20190752,27417569,21383967,22190364,20639879,22936693,20574445,22922229,21858034,26843707,22521342,22365150,24727690,30123242,31127932,23603763,28166722,27992413,23731539,18057020	NA
1	2526746	2595307	rs3748816	1:2595307	A	G	A	0.3364	0.6636	rs3748816	2526746	2	513	7179	24615.2	83434.4	54024.8	0.0486	0.7658	0.993	-0.0004	-0.0015	-0.0017	0.2704	0.924685	0.9433	no	0.0721	A	TRUE	TRUE	FALSE	0.671	-3.199	NA	IMPACT=MODIFIER;SYMBOL=MMEL1;BIOTYPE=retained_intron;DISTANCE=2428;STRAND=-1;SYMBOL_SOURCE=HGNC;HGNC_ID=14668;SOMATIC=0,0,1;PHENO=1,1,1;PUBMED=21498636,20190752,27417569,21383967,22190364,20639879,22936693,20574445,22922229,21858034,26843707,22521342,22365150,24727690,30123242,31127932,23603763,28166722,27992413,23731539,18057020	NA	IMPACT=MODIFIER;SYMBOL=FAM213B;BIOTYPE=protein_coding;DISTANCE=3840;STRAND=1;SYMBOL_SOURCE=HGNC;HGNC_ID=28390;SOMATIC=0,0,1;PHENO=1,1,1;PUBMED=21498636,20190752,27417569,21383967,22190364,20639879,22936693,20574445,22922229,21858034,26843707,22521342,22365150,24727690,30123242,31127932,23603763,28166722,27992413,23731539,18057020	NA	NA	NA	NA	NA	IMPACT=MODERATE;SYMBOL=MMEL1;BIOTYPE=protein_coding;EXON=16/24;STRAND=-1;SYMBOL_SOURCE=HGNC;HGNC_ID=14668;SIFT=tolerated(0.59);PolyPhen=benign(0);SOMATIC=0,0,1;PHENO=1,1,1;PUBMED=21498636,20190752,27417569,21383967,22190364,20639879,22936693,20574445,22922229,21858034,26843707,22521342,22365150,24727690,30123242,31127932,23603763,28166722,27992413,23731539,18057020	NA	NA	NA	IMPACT=MODERATE;SYMBOL=MMEL1;BIOTYPE=nonsense_mediated_decay;EXON=15/23;STRAND=-1;SYMBOL_SOURCE=HGNC;HGNC_ID=14668;SIFT=tolerated(0.59);PolyPhen=benign(0);SOMATIC=0,0,1;PHENO=1,1,1;PUBMED=21498636,20190752,27417569,21383967,22190364,20639879,22936693,20574445,22922229,21858034,26843707,22521342,22365150,24727690,30123242,31127932,23603763,28166722,27992413,23731539,18057020	NA
1	2527678	2596239	rs2260976	1:2596239	A	G	A	0.6844	0.3156	rs3748816	2526746	2	514	7197	8338.4	111111	59724.7	0.7793	1.3082	1.7305	0.0016	0.0021	0.0023	0.2704	0.97087	0.5633	no	NA	NA	TRUE	TRUE	NA	1.409	-1.627	NA	IMPACT=MODIFIER;SYMBOL=MMEL1;BIOTYPE=retained_intron;DISTANCE=3360;STRAND=-1;SYMBOL_SOURCE=HGNC;HGNC_ID=14668;AF=0.5022;SOMATIC=0,1;PHENO=0,1	NA	IMPACT=MODIFIER;SYMBOL=FAM213B;BIOTYPE=protein_coding;DISTANCE=4772;STRAND=1;SYMBOL_SOURCE=HGNC;HGNC_ID=28390;AF=0.5022;SOMATIC=0,1;PHENO=0,1	NA	NA	NA	IMPACT=MODIFIER;SYMBOL=MMEL1;BIOTYPE=protein_coding;INTRON=14/23;STRAND=-1;SYMBOL_SOURCE=HGNC;HGNC_ID=14668;AF=0.5022;SOMATIC=0,1;PHENO=0,1	NA	NA	NA	NA	IMPACT=MODIFIER;SYMBOL=MMEL1;BIOTYPE=nonsense_mediated_decay;INTRON=13/22;STRAND=-1;SYMBOL_SOURCE=HGNC;HGNC_ID=14668;AF=0.5022;SOMATIC=0,1;PHENO=0,1	NA	NA
1	2528133	2596694	rs2843401	1:2596694	T	C	T	0.6797	0.3203	rs3748816	2526746	2	514	7197	8338.4	111111	59724.7	0.7793	1.3082	1.7305	0.0016	0.0021	0.0023	0.2704	0.992359	0.5325	no	NA	NA	TRUE	TRUE	NA	0.199	-3.589	NA	IMPACT=MODIFIER;SYMBOL=MMEL1;BIOTYPE=retained_intron;DISTANCE=3815;STRAND=-1;SYMBOL_SOURCE=HGNC;HGNC_ID=14668;AF=0.5016;SOMATIC=0,1;PHENO=1,1;PUBMED=24532676,25239882,23143596	NA	NA	NA	NA	NA	NA	NA	NA	NA	NA	NA	NA	IMPACT=LOW;SYMBOL=MMEL1;BIOTYPE=protein_coding;INTRON=13/23;STRAND=-1;SYMBOL_SOURCE=HGNC;HGNC_ID=14668;AF=0.5016;SOMATIC=0,1;PHENO=1,1;PUBMED=24532676,25239882,23143596
1	2528682	2597243	rs2843402	1:2597243	T	C	T	0.6794	0.3206	rs3748816	2526746	2	514	7197	8338.4	111111	59724.7	0.7793	1.3082	1.7305	0.0016	0.0021	0.0023	0.2704	0.993632	0.5019	no	NA	NA	TRUE	TRUE	NA	1.221	-2.377	NA	IMPACT=MODIFIER;SYMBOL=MMEL1;BIOTYPE=retained_intron;DISTANCE=4364;STRAND=-1;SYMBOL_SOURCE=HGNC;HGNC_ID=14668;AF=0.4960	IMPACT=MODIFIER;BIOTYPE=open_chromatin_region;AF=0.4960	NA	NA	NA	NA	IMPACT=MODIFIER;SYMBOL=MMEL1;BIOTYPE=protein_coding;INTRON=13/23;STRAND=-1;SYMBOL_SOURCE=HGNC;HGNC_ID=14668;AF=0.4960	NA	NA	NA	NA	IMPACT=MODIFIER;SYMBOL=MMEL1;BIOTYPE=nonsense_mediated_decay;INTRON=12/22;STRAND=-1;SYMBOL_SOURCE=HGNC;HGNC_ID=14668;AF=0.4960	NA	NA
1	2528999	2597560	rs2764845	1:2597560	G	T	T	0.6636	0.6636	rs3748816	2526746	2	514	7164	6363.3	78095.5	42229.4	0.0682	0.2932	0.861	-0.0004	-0.0009	-0.0016	0.2704	0.924685	0.9153	no	0.0324	NA	TRUE	TRUE	FALSE	0.747	-0.221	NA	IMPACT=MODIFIER;SYMBOL=MMEL1;BIOTYPE=retained_intron;DISTANCE=4681;STRAND=-1;SYMBOL_SOURCE=HGNC;HGNC_ID=14668;AF=0.4599	IMPACT=MODIFIER;BIOTYPE=open_chromatin_region;AF=0.4599	NA	NA	NA	NA	IMPACT=MODIFIER;SYMBOL=MMEL1;BIOTYPE=protein_coding;INTRON=13/23;STRAND=-1;SYMBOL_SOURCE=HGNC;HGNC_ID=14668;AF=0.4599	NA	NA	NA	NA	IMPACT=MODIFIER;SYMBOL=MMEL1;BIOTYPE=nonsense_mediated_decay;INTRON=12/22;STRAND=-1;SYMBOL_SOURCE=HGNC;HGNC_ID=14668;AF=0.4599	NA	NA
1	2528999	2597560	rs2764845	1:2597560	G	T	T	0.6636	0.6636	rs3748816	2526746	2	514	7164	6363.3	78095.5	42229.4	0.0682	0.2932	0.861	-0.0004	-0.0009	-0.0016	0.2704	0.924685	0.9153	no	0.0423	T	TRUE	TRUE	FALSE	0.747	-0.221	NA	IMPACT=MODIFIER;SYMBOL=MMEL1;BIOTYPE=retained_intron;DISTANCE=4681;STRAND=-1;SYMBOL_SOURCE=HGNC;HGNC_ID=14668;AF=0.4599	IMPACT=MODIFIER;BIOTYPE=open_chromatin_region;AF=0.4599	NA	NA	NA	NA	IMPACT=MODIFIER;SYMBOL=MMEL1;BIOTYPE=protein_coding;INTRON=13/23;STRAND=-1;SYMBOL_SOURCE=HGNC;HGNC_ID=14668;AF=0.4599	NA	NA	NA	NA	IMPACT=MODIFIER;SYMBOL=MMEL1;BIOTYPE=nonsense_mediated_decay;INTRON=12/22;STRAND=-1;SYMBOL_SOURCE=HGNC;HGNC_ID=14668;AF=0.4599	NA	NA
1	2529097	2597658	rs2843403	1:2597658	T	C	C	0.6636	0.6636	rs3748816	2526746	2	514	7164	6363.3	78095.5	42229.4	0.0682	0.2932	0.861	-0.0004	-0.0009	-0.0016	0.2704	0.924685	0.9153	no	0.0324	NA	TRUE	TRUE	FALSE	6.243	-1.063	NA	IMPACT=MODIFIER;SYMBOL=MMEL1;BIOTYPE=retained_intron;DISTANCE=4779;STRAND=-1;SYMBOL_SOURCE=HGNC;HGNC_ID=14668;AF=0.4601;PHENO=1;PUBMED=22922229,28922436	IMPACT=MODIFIER;BIOTYPE=open_chromatin_region;AF=0.4601;PHENO=1;PUBMED=22922229,28922436	NA	NA	NA	NA	IMPACT=MODIFIER;SYMBOL=MMEL1;BIOTYPE=protein_coding;INTRON=13/23;STRAND=-1;SYMBOL_SOURCE=HGNC;HGNC_ID=14668;AF=0.4601;PHENO=1;PUBMED=22922229,28922436	NA	NA	NA	NA	IMPACT=MODIFIER;SYMBOL=MMEL1;BIOTYPE=nonsense_mediated_decay;INTRON=12/22;STRAND=-1;SYMBOL_SOURCE=HGNC;HGNC_ID=14668;AF=0.4601;PHENO=1;PUBMED=22922229,28922436	NA	NA
1	2529097	2597658	rs2843403	1:2597658	T	C	C	0.6636	0.6636	rs3748816	2526746	2	514	7164	6363.3	78095.5	42229.4	0.0682	0.2932	0.861	-0.0004	-0.0009	-0.0016	0.2704	0.924685	0.9153	no	0.0423	C	TRUE	TRUE	FALSE	6.243	-1.063	NA	IMPACT=MODIFIER;SYMBOL=MMEL1;BIOTYPE=retained_intron;DISTANCE=4779;STRAND=-1;SYMBOL_SOURCE=HGNC;HGNC_ID=14668;AF=0.4601;PHENO=1;PUBMED=22922229,28922436	IMPACT=MODIFIER;BIOTYPE=open_chromatin_region;AF=0.4601;PHENO=1;PUBMED=22922229,28922436	NA	NA	NA	NA	IMPACT=MODIFIER;SYMBOL=MMEL1;BIOTYPE=protein_coding;INTRON=13/23;STRAND=-1;SYMBOL_SOURCE=HGNC;HGNC_ID=14668;AF=0.4601;PHENO=1;PUBMED=22922229,28922436	NA	NA	NA	NA	IMPACT=MODIFIER;SYMBOL=MMEL1;BIOTYPE=nonsense_mediated_decay;INTRON=12/22;STRAND=-1;SYMBOL_SOURCE=HGNC;HGNC_ID=14668;AF=0.4601;PHENO=1;PUBMED=22922229,28922436	NA	NA
1	2529192	2597753	rs2764842	1:2597753	A	G	A	0.6794	0.3206	rs3748816	2526746	2	514	7197	8338.4	111111	59724.7	0.7793	1.3082	1.7305	0.0016	0.0021	0.0023	0.2704	0.993632	0.5268	no	NA	NA	TRUE	TRUE	NA	1.017	-0.713	NA	IMPACT=MODIFIER;SYMBOL=MMEL1;BIOTYPE=retained_intron;DISTANCE=4874;STRAND=-1;SYMBOL_SOURCE=HGNC;HGNC_ID=14668;AF=0.4972	IMPACT=MODIFIER;BIOTYPE=open_chromatin_region;AF=0.4972	NA	NA	NA	NA	IMPACT=MODIFIER;SYMBOL=MMEL1;BIOTYPE=protein_coding;INTRON=13/23;STRAND=-1;SYMBOL_SOURCE=HGNC;HGNC_ID=14668;AF=0.4972	NA	NA	NA	NA	IMPACT=MODIFIER;SYMBOL=MMEL1;BIOTYPE=nonsense_mediated_decay;INTRON=12/22;STRAND=-1;SYMBOL_SOURCE=HGNC;HGNC_ID=14668;AF=0.4972	NA	NA
1	2529360	2597921	rs2764841	1:2597921	G	A	A	0.6636	0.6636	rs3748816	2526746	2	514	7164	6363.3	78095.5	42229.4	0.0682	0.2932	0.861	-0.0004	-0.0009	-0.0016	0.2704	0.924685	0.9157	no	0.0324	NA	TRUE	TRUE	FALSE	0.005	-1.524	NA	IMPACT=MODIFIER;SYMBOL=MMEL1;BIOTYPE=retained_intron;DISTANCE=3848;STRAND=-1;SYMBOL_SOURCE=HGNC;HGNC_ID=14668;AF=0.4599	IMPACT=MODIFIER;BIOTYPE=open_chromatin_region;AF=0.4599	NA	NA	NA	NA	IMPACT=MODIFIER;SYMBOL=MMEL1;BIOTYPE=protein_coding;INTRON=13/23;STRAND=-1;SYMBOL_SOURCE=HGNC;HGNC_ID=14668;AF=0.4599	NA	NA	NA	NA	IMPACT=MODIFIER;SYMBOL=MMEL1;BIOTYPE=nonsense_mediated_decay;INTRON=12/22;STRAND=-1;SYMBOL_SOURCE=HGNC;HGNC_ID=14668;AF=0.4599	NA	NA
1	2529360	2597921	rs2764841	1:2597921	G	A	A	0.6636	0.6636	rs3748816	2526746	2	514	7164	6363.3	78095.5	42229.4	0.0682	0.2932	0.861	-0.0004	-0.0009	-0.0016	0.2704	0.924685	0.9157	no	0.0423	A	TRUE	TRUE	FALSE	0.005	-1.524	NA	IMPACT=MODIFIER;SYMBOL=MMEL1;BIOTYPE=retained_intron;DISTANCE=3848;STRAND=-1;SYMBOL_SOURCE=HGNC;HGNC_ID=14668;AF=0.4599	IMPACT=MODIFIER;BIOTYPE=open_chromatin_region;AF=0.4599	NA	NA	NA	NA	IMPACT=MODIFIER;SYMBOL=MMEL1;BIOTYPE=protein_coding;INTRON=13/23;STRAND=-1;SYMBOL_SOURCE=HGNC;HGNC_ID=14668;AF=0.4599	NA	NA	NA	NA	IMPACT=MODIFIER;SYMBOL=MMEL1;BIOTYPE=nonsense_mediated_decay;INTRON=12/22;STRAND=-1;SYMBOL_SOURCE=HGNC;HGNC_ID=14668;AF=0.4599	NA	NA
1	2529437	2597998	rs2764840	1:2597998	C	T	T	0.6636	0.6636	rs3748816	2526746	2	514	7164	6363.3	78095.5	42229.4	0.0682	0.2932	0.861	-0.0004	-0.0009	-0.0016	0.2704	0.924685	0.9157	no	0.0328	NA	TRUE	TRUE	FALSE	1.413	-2.294	NA	IMPACT=MODIFIER;SYMBOL=MMEL1;BIOTYPE=retained_intron;DISTANCE=3925;STRAND=-1;SYMBOL_SOURCE=HGNC;HGNC_ID=14668;AF=0.4599;SOMATIC=0,1;PHENO=0,1	NA	NA	NA	NA	NA	IMPACT=MODIFIER;SYMBOL=MMEL1;BIOTYPE=protein_coding;INTRON=13/23;STRAND=-1;SYMBOL_SOURCE=HGNC;HGNC_ID=14668;AF=0.4599;SOMATIC=0,1;PHENO=0,1	NA	NA	NA	NA	IMPACT=MODIFIER;SYMBOL=MMEL1;BIOTYPE=nonsense_mediated_decay;INTRON=12/22;STRAND=-1;SYMBOL_SOURCE=HGNC;HGNC_ID=14668;AF=0.4599;SOMATIC=0,1;PHENO=0,1	NA	NA
1	2530558	2599119	rs2843404	1:2599119	T	C	T	0.6794	0.3206	rs3748816	2526746	2	514	7197	8338.4	111111	59724.7	0.7793	1.3082	1.7305	0.0016	0.0021	0.0023	0.2704	0.993632	0.5248	no	NA	NA	TRUE	TRUE	NA	0.595	-2.229	NA	NA	NA	NA	NA	NA	NA	IMPACT=MODIFIER;SYMBOL=MMEL1;BIOTYPE=protein_coding;INTRON=11/23;STRAND=-1;SYMBOL_SOURCE=HGNC;HGNC_ID=14668;AF=0.4990	NA	NA	NA	NA	IMPACT=MODIFIER;SYMBOL=MMEL1;BIOTYPE=nonsense_mediated_decay;INTRON=10/22;STRAND=-1;SYMBOL_SOURCE=HGNC;HGNC_ID=14668;AF=0.4990	NA	NA
1	2530694	2599255	rs2764848	1:2599255	G	A	G	0.6794	0.3206	rs3748816	2526746	2	514	7197	8338.4	111111	59724.7	0.7793	1.3082	1.7305	0.0016	0.0021	0.0023	0.2704	0.993632	0.5248	no	NA	NA	TRUE	TRUE	NA	2.195	0.318	NA	NA	NA	NA	NA	NA	NA	IMPACT=MODIFIER;SYMBOL=MMEL1;BIOTYPE=protein_coding;INTRON=11/23;STRAND=-1;SYMBOL_SOURCE=HGNC;HGNC_ID=14668;AF=0.5044	NA	NA	NA	NA	IMPACT=MODIFIER;SYMBOL=MMEL1;BIOTYPE=nonsense_mediated_decay;INTRON=10/22;STRAND=-1;SYMBOL_SOURCE=HGNC;HGNC_ID=14668;AF=0.5044	NA	NA
1	2531372	2599933	rs2985855	1:2599933	A	C	A	0.6794	0.3206	rs3748816	2526746	2	514	7197	8338.4	111111	59724.7	0.7793	1.3082	1.7305	0.0016	0.0021	0.0023	0.2704	0.993632	0.5248	no	NA	NA	TRUE	TRUE	NA	2.068	-0.766	NA	NA	NA	NA	NA	NA	NA	IMPACT=MODIFIER;SYMBOL=MMEL1;BIOTYPE=protein_coding;INTRON=11/23;STRAND=-1;SYMBOL_SOURCE=HGNC;HGNC_ID=14668;AF=0.4986	NA	NA	NA	NA	IMPACT=MODIFIER;SYMBOL=MMEL1;BIOTYPE=nonsense_mediated_decay;INTRON=10/22;STRAND=-1;SYMBOL_SOURCE=HGNC;HGNC_ID=14668;AF=0.4986	NA	NA
1	2531467	2600028	rs6689711	1:2600028	T	C	T	0.6794	0.3206	rs3748816	2526746	2	514	7197	8338.4	111111	59724.7	0.7793	1.3082	1.7305	0.0016	0.0021	0.0023	0.2704	0.993632	0.5248	no	NA	NA	TRUE	TRUE	NA	1.824	-1.012	NA	NA	NA	NA	NA	NA	NA	IMPACT=MODIFIER;SYMBOL=MMEL1;BIOTYPE=protein_coding;INTRON=11/23;STRAND=-1;SYMBOL_SOURCE=HGNC;HGNC_ID=14668;AF=0.4988	NA	NA	NA	NA	IMPACT=MODIFIER;SYMBOL=MMEL1;BIOTYPE=nonsense_mediated_decay;INTRON=10/22;STRAND=-1;SYMBOL_SOURCE=HGNC;HGNC_ID=14668;AF=0.4988	NA	NA
1	2532416	2600977	rs2985859	1:2600977	T	C	T	0.6794	0.3206	rs3748816	2526746	2	514	7197	8338.4	111111	59724.7	0.7793	1.3082	1.7305	0.0016	0.0021	0.0023	0.2704	0.993632	0.5157	no	NA	NA	TRUE	TRUE	NA	1.683	-1.086	NA	NA	NA	NA	NA	NA	NA	IMPACT=MODIFIER;SYMBOL=MMEL1;BIOTYPE=protein_coding;INTRON=11/23;STRAND=-1;SYMBOL_SOURCE=HGNC;HGNC_ID=14668	NA	NA	NA	NA	IMPACT=MODIFIER;SYMBOL=MMEL1;BIOTYPE=nonsense_mediated_decay;INTRON=10/22;STRAND=-1;SYMBOL_SOURCE=HGNC;HGNC_ID=14668	NA	NA
1	2532506	2601067	rs3001837	1:2601067	G	A	A	0.6794	0.6794	rs3748816	2526746	2	514	7165	78095.5	111111	94603.3	0.7382	1.5304	2.246	-0.0015	-0.0022	-0.0027	0.2704	0.993632	1.1239	no	NA	NA	TRUE	TRUE	NA	0.323	-1.484	NA	NA	NA	NA	NA	NA	NA	IMPACT=MODIFIER;SYMBOL=MMEL1;BIOTYPE=protein_coding;INTRON=11/23;STRAND=-1;SYMBOL_SOURCE=HGNC;HGNC_ID=14668	NA	NA	NA	NA	IMPACT=MODIFIER;SYMBOL=MMEL1;BIOTYPE=nonsense_mediated_decay;INTRON=10/22;STRAND=-1;SYMBOL_SOURCE=HGNC;HGNC_ID=14668	NA	NA
1	2532624	2601185	rs2985857	1:2601185	C	T	T	0.6803	0.6803	rs3748816	2526746	2	514	7165	78095.5	111111	94603.3	0.7382	1.5304	2.246	-0.0015	-0.0022	-0.0027	0.2704	0.989815	1.1239	no	NA	NA	TRUE	TRUE	NA	1.858	-0.169	NA	NA	NA	NA	NA	NA	NA	IMPACT=MODIFIER;SYMBOL=MMEL1;BIOTYPE=protein_coding;INTRON=11/23;STRAND=-1;SYMBOL_SOURCE=HGNC;HGNC_ID=14668;AF=0.5014	NA	NA	NA	NA	IMPACT=MODIFIER;SYMBOL=MMEL1;BIOTYPE=nonsense_mediated_decay;INTRON=10/22;STRAND=-1;SYMBOL_SOURCE=HGNC;HGNC_ID=14668;AF=0.5014	NA	NA
1	2532899	2601460	rs6424092	1:2601460	C	A	C	0.6794	0.3206	rs3748816	2526746	2	514	7197	8338.4	111111	59724.7	0.7793	1.3082	1.7305	0.0016	0.0021	0.0023	0.2704	0.993632	0.5157	no	NA	NA	TRUE	TRUE	NA	0.533	-0.719	NA	NA	NA	IMPACT=MODIFIER;SYMBOL=MMEL1;BIOTYPE=retained_intron;DISTANCE=4821;STRAND=-1;SYMBOL_SOURCE=HGNC;HGNC_ID=14668	NA	NA	NA	IMPACT=MODIFIER;SYMBOL=MMEL1;BIOTYPE=protein_coding;INTRON=11/23;STRAND=-1;SYMBOL_SOURCE=HGNC;HGNC_ID=14668	NA	NA	NA	NA	IMPACT=MODIFIER;SYMBOL=MMEL1;BIOTYPE=nonsense_mediated_decay;INTRON=10/22;STRAND=-1;SYMBOL_SOURCE=HGNC;HGNC_ID=14668	NA	NA
1	2533706	2602267	rs60520190	1:2602267	G	A	A	0.3206	0.3206	rs3748816	2526746	2	514	7197	8338.4	111111	59724.7	0.7793	1.3082	1.7305	0.0016	0.0021	0.0023	0.2704	0.993632	0.5157	no	NA	NA	TRUE	TRUE	NA	0.074	-2.126	NA	NA	NA	IMPACT=MODIFIER;SYMBOL=MMEL1;BIOTYPE=retained_intron;DISTANCE=4014;STRAND=-1;SYMBOL_SOURCE=HGNC;HGNC_ID=14668;AF=0.4960	NA	NA	NA	IMPACT=MODIFIER;SYMBOL=MMEL1;BIOTYPE=protein_coding;INTRON=11/23;STRAND=-1;SYMBOL_SOURCE=HGNC;HGNC_ID=14668;AF=0.4960	NA	NA	NA	NA	IMPACT=MODIFIER;SYMBOL=MMEL1;BIOTYPE=nonsense_mediated_decay;INTRON=10/22;STRAND=-1;SYMBOL_SOURCE=HGNC;HGNC_ID=14668;AF=0.4960	NA	NA
1	2534087	2602648	rs11585048	1:2602648	C	T	T	0.3206	0.3206	rs3748816	2526746	2	514	7197	8338.4	111111	59724.7	0.7793	1.3082	1.7305	0.0016	0.0021	0.0023	0.2704	0.993632	0.5157	no	NA	NA	TRUE	TRUE	NA	0.096	-0.185	NA	NA	NA	IMPACT=MODIFIER;SYMBOL=MMEL1;BIOTYPE=retained_intron;DISTANCE=3633;STRAND=-1;SYMBOL_SOURCE=HGNC;HGNC_ID=14668;AF=0.4806	NA	NA	NA	IMPACT=MODIFIER;SYMBOL=MMEL1;BIOTYPE=protein_coding;INTRON=11/23;STRAND=-1;SYMBOL_SOURCE=HGNC;HGNC_ID=14668;AF=0.4806	NA	NA	NA	NA	IMPACT=MODIFIER;SYMBOL=MMEL1;BIOTYPE=nonsense_mediated_decay;INTRON=10/22;STRAND=-1;SYMBOL_SOURCE=HGNC;HGNC_ID=14668;AF=0.4806	NA	NA
1	2534801	2603362	rs10797435	1:2603362	G	C	C	0.3208	0.3208	rs3748816	2526746	2	514	7197	8338.4	111111	59724.7	0.7793	1.3082	1.7305	0.0016	0.0021	0.0023	0.2704	0.992364	0.4883	no	NA	NA	TRUE	TRUE	NA	0.402	-0.177	NA	NA	NA	IMPACT=MODIFIER;SYMBOL=MMEL1;BIOTYPE=retained_intron;DISTANCE=2919;STRAND=-1;SYMBOL_SOURCE=HGNC;HGNC_ID=14668;AF=0.4960	NA	NA	NA	IMPACT=MODIFIER;SYMBOL=MMEL1;BIOTYPE=protein_coding;INTRON=11/23;STRAND=-1;SYMBOL_SOURCE=HGNC;HGNC_ID=14668;AF=0.4960	NA	NA	NA	NA	IMPACT=MODIFIER;SYMBOL=MMEL1;BIOTYPE=nonsense_mediated_decay;INTRON=10/22;STRAND=-1;SYMBOL_SOURCE=HGNC;HGNC_ID=14668;AF=0.4960	NA	NA
1	2534978	2603539	rs6664969	1:2603539	G	A	A	0.3206	0.3206	rs3748816	2526746	2	514	7197	8338.4	111111	59724.7	0.7793	1.3082	1.7305	0.0016	0.0021	0.0023	0.2704	0.993632	0.4883	no	NA	NA	TRUE	TRUE	NA	4.418	1.136	NA	NA	NA	IMPACT=MODIFIER;SYMBOL=MMEL1;BIOTYPE=retained_intron;DISTANCE=2742;STRAND=-1;SYMBOL_SOURCE=HGNC;HGNC_ID=14668;AF=0.4782;PHENO=1;PUBMED=30572963	NA	NA	NA	IMPACT=MODIFIER;SYMBOL=MMEL1;BIOTYPE=protein_coding;INTRON=11/23;STRAND=-1;SYMBOL_SOURCE=HGNC;HGNC_ID=14668;AF=0.4782;PHENO=1;PUBMED=30572963	NA	NA	NA	NA	IMPACT=MODIFIER;SYMBOL=MMEL1;BIOTYPE=nonsense_mediated_decay;INTRON=10/22;STRAND=-1;SYMBOL_SOURCE=HGNC;HGNC_ID=14668;AF=0.4782;PHENO=1;PUBMED=30572963	NA	NA
1	2535613	2604174	rs4648562	1:2604174	C	A	A	0.3206	0.3206	rs3748816	2526746	2	514	7197	8338.4	111111	59724.7	0.7793	1.3082	1.7305	0.0016	0.0021	0.0023	0.2704	0.993632	0.5464	no	NA	NA	TRUE	TRUE	NA	1.331	0.37	NA	NA	NA	IMPACT=MODIFIER;SYMBOL=MMEL1;BIOTYPE=retained_intron;DISTANCE=2107;STRAND=-1;SYMBOL_SOURCE=HGNC;HGNC_ID=14668;AF=0.4960;SOMATIC=0,1;PHENO=0,1;PUBMED=26843707	NA	NA	NA	IMPACT=MODIFIER;SYMBOL=MMEL1;BIOTYPE=protein_coding;INTRON=5/18;STRAND=-1;SYMBOL_SOURCE=HGNC;HGNC_ID=14668;AF=0.4960;SOMATIC=0,1;PHENO=0,1;PUBMED=26843707	NA	NA	NA	NA	NA	NA	NA
1	2535758	2604319	rs4648652	1:2604319	A	G	A	0.3367	0.6633	rs3748816	2526746	2	514	7164	6363.3	78095.5	42229.4	0.0682	0.2932	0.861	-0.0004	-0.0009	-0.0016	0.2704	0.923534	0.941	no	NA	NA	TRUE	TRUE	NA	5.946	-0.181	NA	NA	NA	IMPACT=MODIFIER;SYMBOL=MMEL1;BIOTYPE=retained_intron;DISTANCE=1962;STRAND=-1;SYMBOL_SOURCE=HGNC;HGNC_ID=14668;SOMATIC=0,1;PHENO=0,1	NA	NA	NA	IMPACT=MODIFIER;SYMBOL=MMEL1;BIOTYPE=protein_coding;INTRON=9/23;STRAND=-1;SYMBOL_SOURCE=HGNC;HGNC_ID=14668;SOMATIC=0,1;PHENO=0,1	NA	NA	NA	NA	IMPACT=MODIFIER;SYMBOL=MMEL1;BIOTYPE=nonsense_mediated_decay;INTRON=8/22;STRAND=-1;SYMBOL_SOURCE=HGNC;HGNC_ID=14668;SOMATIC=0,1;PHENO=0,1	NA	NA
1	2535895	2604456	rs4648653	1:2604456	C	T	T	0.3206	0.3206	rs3748816	2526746	2	514	7197	8338.4	111111	59724.7	0.7793	1.3082	1.7305	0.0016	0.0021	0.0023	0.2704	0.993632	0.5523	no	NA	NA	TRUE	TRUE	NA	0.382	-2.832	NA	NA	NA	IMPACT=MODIFIER;SYMBOL=MMEL1;BIOTYPE=retained_intron;DISTANCE=1825;STRAND=-1;SYMBOL_SOURCE=HGNC;HGNC_ID=14668;AF=0.4946;SOMATIC=0,1;PHENO=0,1	NA	NA	NA	IMPACT=MODIFIER;SYMBOL=MMEL1;BIOTYPE=protein_coding;INTRON=9/23;STRAND=-1;SYMBOL_SOURCE=HGNC;HGNC_ID=14668;AF=0.4946;SOMATIC=0,1;PHENO=0,1	NA	NA	NA	NA	IMPACT=MODIFIER;SYMBOL=MMEL1;BIOTYPE=nonsense_mediated_decay;INTRON=8/22;STRAND=-1;SYMBOL_SOURCE=HGNC;HGNC_ID=14668;AF=0.4946;SOMATIC=0,1;PHENO=0,1	NA	NA
1	2536002	2604563	rs4648563	1:2604563	C	G	C	0.3206	0.6794	rs3748816	2526746	2	514	7165	78095.5	111111	94603.3	0.7382	1.5304	2.246	-0.0015	-0.0022	-0.0027	0.2704	0.993632	1.1573	no	NA	NA	TRUE	TRUE	NA	1.645	-2.224	NA	NA	NA	IMPACT=MODIFIER;SYMBOL=MMEL1;BIOTYPE=retained_intron;DISTANCE=1718;STRAND=-1;SYMBOL_SOURCE=HGNC;HGNC_ID=14668;AF=0.4968;SOMATIC=0,1;PHENO=0,1	NA	NA	NA	IMPACT=MODIFIER;SYMBOL=MMEL1;BIOTYPE=protein_coding;INTRON=9/23;STRAND=-1;SYMBOL_SOURCE=HGNC;HGNC_ID=14668;AF=0.4968;SOMATIC=0,1;PHENO=0,1	NA	NA	NA	NA	IMPACT=MODIFIER;SYMBOL=MMEL1;BIOTYPE=nonsense_mediated_decay;INTRON=8/22;STRAND=-1;SYMBOL_SOURCE=HGNC;HGNC_ID=14668;AF=0.4968;SOMATIC=0,1;PHENO=0,1	NA	NA
1	2537095	2605656	rs78506337	1:2605656	G	A	A	0.3208	0.3208	rs3748816	2526746	2	514	7197	8338.4	111111	59724.7	0.7793	1.3082	1.7305	0.0016	0.0021	0.0023	0.2704	0.994907	0.5512	no	NA	NA	TRUE	TRUE	NA	6.628	-0.192	NA	NA	NA	IMPACT=MODIFIER;SYMBOL=MMEL1;BIOTYPE=retained_intron;DISTANCE=625;STRAND=-1;SYMBOL_SOURCE=HGNC;HGNC_ID=14668;AF=0.5084;SOMATIC=0,1;PHENO=0,1	NA	NA	NA	IMPACT=MODIFIER;SYMBOL=MMEL1;BIOTYPE=protein_coding;INTRON=8/23;STRAND=-1;SYMBOL_SOURCE=HGNC;HGNC_ID=14668;AF=0.5084;SOMATIC=0,1;PHENO=0,1	NA	NA	NA	NA	IMPACT=MODIFIER;SYMBOL=MMEL1;BIOTYPE=nonsense_mediated_decay;INTRON=7/22;STRAND=-1;SYMBOL_SOURCE=HGNC;HGNC_ID=14668;AF=0.5084;SOMATIC=0,1;PHENO=0,1	NA	NA
1	2537464	2606025	rs4074789	1:2606025	A	G	A	0.3367	0.6633	rs3748816	2526746	2	514	7164	6363.3	78095.5	42229.4	0.0682	0.2932	0.861	-0.0004	-0.0009	-0.0016	0.2704	0.925957	0.919	no	NA	NA	TRUE	TRUE	NA	0.826	-1.181	NA	NA	NA	IMPACT=MODIFIER;SYMBOL=MMEL1;BIOTYPE=retained_intron;DISTANCE=256;STRAND=-1;SYMBOL_SOURCE=HGNC;HGNC_ID=14668;AF=0.5403	NA	NA	NA	IMPACT=MODIFIER;SYMBOL=MMEL1;BIOTYPE=protein_coding;INTRON=8/23;STRAND=-1;SYMBOL_SOURCE=HGNC;HGNC_ID=14668;AF=0.5403	NA	NA	NA	NA	IMPACT=MODIFIER;SYMBOL=MMEL1;BIOTYPE=nonsense_mediated_decay;INTRON=7/22;STRAND=-1;SYMBOL_SOURCE=HGNC;HGNC_ID=14668;AF=0.5403	NA	NA
1	2537838	2606399	rs41300092	1:2606399	C	T	T	0.3208	0.3208	rs3748816	2526746	2	514	7197	8338.4	111111	59724.7	0.7793	1.3082	1.7305	0.0016	0.0021	0.0023	0.2704	0.994907	0.4843	no	NA	NA	TRUE	TRUE	NA	0.237	0.182	NA	NA	NA	NA	NA	NA	NA	IMPACT=MODIFIER;SYMBOL=MMEL1;BIOTYPE=protein_coding;INTRON=7/23;STRAND=-1;SYMBOL_SOURCE=HGNC;HGNC_ID=14668;AF=0.4760;SOMATIC=0,1;PHENO=0,1	IMPACT=MODIFIER;SYMBOL=MMEL1;BIOTYPE=retained_intron;INTRON=4/4;STRAND=-1;SYMBOL_SOURCE=HGNC;HGNC_ID=14668;AF=0.4760;SOMATIC=0,1;PHENO=0,1	NA	NA	NA	IMPACT=MODIFIER;SYMBOL=MMEL1;BIOTYPE=nonsense_mediated_decay;INTRON=6/22;STRAND=-1;SYMBOL_SOURCE=HGNC;HGNC_ID=14668;AF=0.4760;SOMATIC=0,1;PHENO=0,1	NA	NA
1	2538209	2606770	rs10910105	1:2606770	G	A	A	0.3208	0.3208	rs3748816	2526746	2	514	7197	8338.4	111111	59724.7	0.7793	1.3082	1.7305	0.0016	0.0021	0.0023	0.2704	0.994907	0.4843	no	NA	NA	TRUE	TRUE	NA	0.122	-3.571	NA	NA	NA	NA	NA	NA	NA	IMPACT=MODIFIER;SYMBOL=MMEL1;BIOTYPE=protein_coding;INTRON=7/23;STRAND=-1;SYMBOL_SOURCE=HGNC;HGNC_ID=14668;AF=0.4756	IMPACT=MODIFIER;SYMBOL=MMEL1;BIOTYPE=retained_intron;INTRON=4/4;STRAND=-1;SYMBOL_SOURCE=HGNC;HGNC_ID=14668;AF=0.4756	NA	NA	NA	IMPACT=MODIFIER;SYMBOL=MMEL1;BIOTYPE=nonsense_mediated_decay;INTRON=6/22;STRAND=-1;SYMBOL_SOURCE=HGNC;HGNC_ID=14668;AF=0.4756	NA	NA
1	2538349	2606910	rs10797436	1:2606910	G	A	A	0.3208	0.3208	rs28532547	2561286	2	515	7182	8032	41909	24970.5	0.9505	1.4732	2.5699	0.002	0.0022	0.0029	0.2704	0.994907	0.4843	no	0.0367	G	TRUE	TRUE	FALSE	1.755	-1.803	NA	NA	NA	NA	NA	NA	NA	IMPACT=MODIFIER;SYMBOL=MMEL1;BIOTYPE=protein_coding;INTRON=7/23;STRAND=-1;SYMBOL_SOURCE=HGNC;HGNC_ID=14668;AF=0.4760;SOMATIC=0,1;PHENO=0,1	IMPACT=MODIFIER;SYMBOL=MMEL1;BIOTYPE=retained_intron;INTRON=4/4;STRAND=-1;SYMBOL_SOURCE=HGNC;HGNC_ID=14668;AF=0.4760;SOMATIC=0,1;PHENO=0,1	NA	NA	NA	IMPACT=MODIFIER;SYMBOL=MMEL1;BIOTYPE=nonsense_mediated_decay;INTRON=6/22;STRAND=-1;SYMBOL_SOURCE=HGNC;HGNC_ID=14668;AF=0.4760;SOMATIC=0,1;PHENO=0,1	NA	NA
1	2538886	2607447	rs10910106	1:2607447	G	T	T	0.3208	0.3208	rs28532547	2561286	2	515	7182	8032	41909	24970.5	0.9505	1.4732	2.5699	0.002	0.0022	0.0029	0.2704	0.994907	0.4944	no	0.0367	G	TRUE	TRUE	FALSE	1.548	-1.366	NA	NA	IMPACT=MODIFIER;BIOTYPE=enhancer;AF=0.4756	NA	NA	NA	NA	IMPACT=MODIFIER;SYMBOL=MMEL1;BIOTYPE=protein_coding;INTRON=6/23;STRAND=-1;SYMBOL_SOURCE=HGNC;HGNC_ID=14668;AF=0.4756	IMPACT=MODIFIER;SYMBOL=MMEL1;BIOTYPE=retained_intron;INTRON=3/4;STRAND=-1;SYMBOL_SOURCE=HGNC;HGNC_ID=14668;AF=0.4756	NA	NA	NA	IMPACT=MODIFIER;SYMBOL=MMEL1;BIOTYPE=nonsense_mediated_decay;INTRON=5/22;STRAND=-1;SYMBOL_SOURCE=HGNC;HGNC_ID=14668;AF=0.4756	NA	NA
1	2539006	2607567	rs10797437	1:2607567	T	C	T	0.3367	0.6633	rs3748816	2526746	2	515	7196	5644.7	41909	23776.9	1.5783	1.9632	3.8981	-0.0022	-0.0025	-0.0037	0.2704	0.925957	0.9254	no	NA	NA	TRUE	TRUE	NA	0.883	-1.69	NA	NA	IMPACT=MODIFIER;BIOTYPE=enhancer;AF=0.5313;SOMATIC=0,1;PHENO=0,1;PUBMED=26546613	NA	NA	NA	NA	IMPACT=MODIFIER;SYMBOL=MMEL1;BIOTYPE=protein_coding;INTRON=6/23;STRAND=-1;SYMBOL_SOURCE=HGNC;HGNC_ID=14668;AF=0.5313;SOMATIC=0,1;PHENO=0,1;PUBMED=26546613	IMPACT=MODIFIER;SYMBOL=MMEL1;BIOTYPE=retained_intron;INTRON=3/4;STRAND=-1;SYMBOL_SOURCE=HGNC;HGNC_ID=14668;AF=0.5313;SOMATIC=0,1;PHENO=0,1;PUBMED=26546613	NA	NA	NA	IMPACT=MODIFIER;SYMBOL=MMEL1;BIOTYPE=nonsense_mediated_decay;INTRON=5/22;STRAND=-1;SYMBOL_SOURCE=HGNC;HGNC_ID=14668;AF=0.5313;SOMATIC=0,1;PHENO=0,1;PUBMED=26546613	NA	NA
1	2539181	2607742	rs10910107	1:2607742	C	T	C	0.3369	0.6631	rs3748816	2526746	2	515	7196	5644.7	41909	23776.9	1.5783	1.9632	3.8981	-0.0022	-0.0025	-0.0037	0.2704	0.924805	0.9254	no	NA	NA	TRUE	TRUE	NA	0.379	-0.107	NA	NA	IMPACT=MODIFIER;BIOTYPE=enhancer	NA	NA	NA	NA	IMPACT=MODIFIER;SYMBOL=MMEL1;BIOTYPE=protein_coding;INTRON=6/23;STRAND=-1;SYMBOL_SOURCE=HGNC;HGNC_ID=14668	IMPACT=MODIFIER;SYMBOL=MMEL1;BIOTYPE=retained_intron;INTRON=3/4;STRAND=-1;SYMBOL_SOURCE=HGNC;HGNC_ID=14668	NA	NA	NA	IMPACT=MODIFIER;SYMBOL=MMEL1;BIOTYPE=nonsense_mediated_decay;INTRON=5/22;STRAND=-1;SYMBOL_SOURCE=HGNC;HGNC_ID=14668	NA	NA
1	2539532	2608093	rs10910108	1:2608093	A	G	A	0.3367	0.6633	rs4445406	2539400	2	515	7196	5644.7	41909	23776.9	1.5783	1.9632	3.8981	-0.0022	-0.0025	-0.0037	0.2704	0.925957	0.9254	no	0.0399	A	TRUE	TRUE	FALSE	6.377	-0.175	NA	NA	NA	NA	NA	NA	NA	IMPACT=MODIFIER;SYMBOL=MMEL1;BIOTYPE=protein_coding;INTRON=6/23;STRAND=-1;SYMBOL_SOURCE=HGNC;HGNC_ID=14668;SOMATIC=0,1;PHENO=0,1;PUBMED=22936693	IMPACT=MODIFIER;SYMBOL=MMEL1;BIOTYPE=retained_intron;INTRON=3/4;STRAND=-1;SYMBOL_SOURCE=HGNC;HGNC_ID=14668;SOMATIC=0,1;PHENO=0,1;PUBMED=22936693	NA	NA	NA	IMPACT=MODIFIER;SYMBOL=MMEL1;BIOTYPE=nonsense_mediated_decay;INTRON=5/22;STRAND=-1;SYMBOL_SOURCE=HGNC;HGNC_ID=14668;SOMATIC=0,1;PHENO=0,1;PUBMED=22936693	NA	NA
1	2539796	2608357	rs4073285	1:2608357	C	T	T	0.3319	0.3319	rs3748816	2526746	2	515	7182	8032	41909	24970.5	0.9505	1.4732	2.5699	0.002	0.0022	0.0029	0.2704	0.945832	0.4044	no	NA	NA	TRUE	TRUE	NA	3.346	-2.759	NA	NA	NA	NA	NA	NA	NA	IMPACT=MODIFIER;SYMBOL=MMEL1;BIOTYPE=protein_coding;INTRON=6/23;STRAND=-1;SYMBOL_SOURCE=HGNC;HGNC_ID=14668;AF=0.4810;PHENO=1;PUBMED=26546613	IMPACT=MODIFIER;SYMBOL=MMEL1;BIOTYPE=retained_intron;INTRON=3/4;STRAND=-1;SYMBOL_SOURCE=HGNC;HGNC_ID=14668;AF=0.4810;PHENO=1;PUBMED=26546613	NA	NA	NA	IMPACT=MODIFIER;SYMBOL=MMEL1;BIOTYPE=nonsense_mediated_decay;INTRON=5/22;STRAND=-1;SYMBOL_SOURCE=HGNC;HGNC_ID=14668;AF=0.4810;PHENO=1;PUBMED=26546613	NA	NA
1	2541269	2609830	rs10797440	1:2609830	A	G	A	0.3367	0.6633	rs4445406	2539400	2	515	7196	5644.7	41909	23776.9	1.5783	1.9632	3.8981	-0.0022	-0.0025	-0.0037	0.2704	0.925957	0.9542	no	0.0289	A	TRUE	TRUE	FALSE	13.86	-0.291	NA	NA	NA	NA	NA	NA	NA	NA	NA	NA	NA	NA	NA	NA	NA
1	2542653	2611214	rs10910111	1:2611214	A	G	A	0.3367	0.6633	rs3748816	2526746	2	515	7196	5644.7	41909	23776.9	1.5783	1.9632	3.8981	-0.0022	-0.0025	-0.0037	0.2704	0.925957	0.9496	no	NA	NA	TRUE	TRUE	NA	5.88	-0.578	NA	NA	IMPACT=MODIFIER;BIOTYPE=promoter;AF=0.5389;SOMATIC=0,1;PHENO=0,1	NA	NA	NA	NA	IMPACT=MODIFIER;SYMBOL=MMEL1;BIOTYPE=protein_coding;INTRON=4/23;STRAND=-1;SYMBOL_SOURCE=HGNC;HGNC_ID=14668;AF=0.5389;SOMATIC=0,1;PHENO=0,1	IMPACT=MODIFIER;SYMBOL=MMEL1;BIOTYPE=retained_intron;INTRON=1/4;STRAND=-1;SYMBOL_SOURCE=HGNC;HGNC_ID=14668;AF=0.5389;SOMATIC=0,1;PHENO=0,1	NA	NA	NA	IMPACT=MODIFIER;SYMBOL=MMEL1;BIOTYPE=nonsense_mediated_decay;INTRON=3/22;STRAND=-1;SYMBOL_SOURCE=HGNC;HGNC_ID=14668;AF=0.5389;SOMATIC=0,1;PHENO=0,1	NA	NA
1	2544640	2613201	rs10752748	1:2613201	G	A	A	0.3208	0.3208	rs3748816	2526746	2	515	7182	8032	41909	24970.5	0.9505	1.4732	2.5699	0.002	0.0022	0.0029	0.2704	0.994907	0.4934	no	NA	NA	TRUE	TRUE	NA	1.093	-0.184	NA	IMPACT=MODIFIER;SYMBOL=MMEL1;BIOTYPE=retained_intron;DISTANCE=1800;STRAND=-1;SYMBOL_SOURCE=HGNC;HGNC_ID=14668;AF=0.4734	NA	NA	NA	NA	NA	IMPACT=MODIFIER;SYMBOL=MMEL1;BIOTYPE=protein_coding;INTRON=2/23;STRAND=-1;SYMBOL_SOURCE=HGNC;HGNC_ID=14668;AF=0.4734	NA	NA	NA	NA	IMPACT=MODIFIER;SYMBOL=MMEL1;BIOTYPE=nonsense_mediated_decay;INTRON=1/22;STRAND=-1;SYMBOL_SOURCE=HGNC;HGNC_ID=14668;AF=0.4734	NA	NA
1	2546229	2614790	rs6684865	1:2614790	G	A	A	0.3208	0.3208	rs3748816	2526746	2	515	7182	8032	41909	24970.5	0.9505	1.4732	2.5699	0.002	0.0022	0.0029	0.2704	0.994907	0.4934	no	NA	NA	TRUE	TRUE	NA	0.041	-0.497	NA	IMPACT=MODIFIER;SYMBOL=MMEL1;BIOTYPE=retained_intron;DISTANCE=3389;STRAND=-1;SYMBOL_SOURCE=HGNC;HGNC_ID=14668;AF=0.4780;PUBMED=29285231,20439292,19644859,18794857,20017963,20187130,20962851	NA	NA	NA	NA	NA	IMPACT=MODIFIER;SYMBOL=MMEL1;BIOTYPE=protein_coding;INTRON=2/23;STRAND=-1;SYMBOL_SOURCE=HGNC;HGNC_ID=14668;AF=0.4780;PUBMED=29285231,20439292,19644859,18794857,20017963,20187130,20962851	NA	NA	NA	NA	IMPACT=MODIFIER;SYMBOL=MMEL1;BIOTYPE=nonsense_mediated_decay;INTRON=1/22;STRAND=-1;SYMBOL_SOURCE=HGNC;HGNC_ID=14668;AF=0.4780;PUBMED=29285231,20439292,19644859,18794857,20017963,20187130,20962851	NA	NA
1	2551660	2620221	rs10797441	1:2620221	T	G	G	0.3208	0.3208	rs3748816	2526746	2	516	7167	7989.8	33494.1	20741.9	1.003	1.3476	1.5019	0.0017	0.002	0.0022	0.2704	0.994907	0.4994	no	NA	NA	TRUE	TRUE	NA	1.394	0.196	NA	NA	NA	NA	NA	NA	NA	IMPACT=MODIFIER;SYMBOL=MMEL1;BIOTYPE=protein_coding;INTRON=2/23;STRAND=-1;SYMBOL_SOURCE=HGNC;HGNC_ID=14668;AF=0.4744	NA	NA	NA	NA	IMPACT=MODIFIER;SYMBOL=MMEL1;BIOTYPE=nonsense_mediated_decay;INTRON=1/22;STRAND=-1;SYMBOL_SOURCE=HGNC;HGNC_ID=14668;AF=0.4744	NA	NA
1	2552071	2620632	rs6673993	1:2620632	T	C	T	0.3367	0.6633	rs4445406	2539400	2	517	7197	7192.2	59403.4	33297.8	0.3651	1.607	2.5537	-0.0011	-0.0022	-0.0028	0.2704	0.925957	0.9902	no	0.0283	T	TRUE	TRUE	FALSE	1.055	-1.022	NA	NA	NA	NA	NA	NA	NA	IMPACT=MODIFIER;SYMBOL=MMEL1;BIOTYPE=protein_coding;INTRON=2/23;STRAND=-1;SYMBOL_SOURCE=HGNC;HGNC_ID=14668;AF=0.5357	NA	NA	NA	NA	IMPACT=MODIFIER;SYMBOL=MMEL1;BIOTYPE=nonsense_mediated_decay;INTRON=1/22;STRAND=-1;SYMBOL_SOURCE=HGNC;HGNC_ID=14668;AF=0.5357	NA	NA
1	2553624	2622185	rs3890745	1:2622185	T	C	T	0.3208	0.6792	rs3748816	2526746	2	518	7197	30067.6	69813.8	49940.7	0.4976	0.9741	1.8331	-0.0013	-0.0018	-0.0024	0.2704	0.994907	1.2592	no	NA	NA	TRUE	TRUE	NA	0.945	-1.654	NA	NA	NA	NA	NA	NA	NA	IMPACT=MODIFIER;SYMBOL=MMEL1;BIOTYPE=protein_coding;INTRON=2/23;STRAND=-1;SYMBOL_SOURCE=HGNC;HGNC_ID=14668;AF=0.4846;PHENO=1;PUBMED=20833654,20933377,21595938,21765104,20453842,20510233,21931699,22661644,24068971,26843965,20007504,21383967,18794853,19898481,20075733,20233754,20309874,20805105,21120996,21156761,23121884,24449572,24917882,22355377,19644859,20639879,20574445,22922229,20639398,268437…	NA	NA	NA	NA	IMPACT=MODIFIER;SYMBOL=MMEL1;BIOTYPE=nonsense_mediated_decay;INTRON=1/22;STRAND=-1;SYMBOL_SOURCE=HGNC;HGNC_ID=14668;AF=0.4846;PHENO=1;PUBMED=20833654,20933377,21595938,21765104,20453842,20510233,21931699,22661644,24068971,26843965,20007504,21383967,18794853,19898481,20075733,20233754,20309874,20805105,21120996,21156761,23121884,24449572,24917882,22355377,19644859,20639879,20574445,22922229,206393…	NA	NA
1	2553758	2622319	rs4474198	1:2622319	C	T	C	0.3367	0.6633	rs3748816	2526746	2	518	7196	6016.7	30067.6	18042.1	0.4062	0.4399	0.5939	-0.0011	-0.0012	-0.0014	0.2704	0.925957	1.0015	no	NA	NA	TRUE	TRUE	NA	2.083	-0.457	NA	NA	NA	NA	NA	NA	NA	IMPACT=MODIFIER;SYMBOL=MMEL1;BIOTYPE=protein_coding;INTRON=2/23;STRAND=-1;SYMBOL_SOURCE=HGNC;HGNC_ID=14668;AF=0.5361	NA	NA	NA	NA	IMPACT=MODIFIER;SYMBOL=MMEL1;BIOTYPE=nonsense_mediated_decay;INTRON=1/22;STRAND=-1;SYMBOL_SOURCE=HGNC;HGNC_ID=14668;AF=0.5361	NA	NA
1	2555640	2624201	rs28568531	1:2624201	T	A	T	0.3208	0.6792	rs3748816	2526746	2	518	7197	30067.6	69813.8	49940.7	0.4976	0.9741	1.8331	-0.0013	-0.0018	-0.0024	0.2704	0.994907	1.3051	no	NA	NA	TRUE	TRUE	NA	2.356	-1.338	NA	NA	NA	NA	NA	NA	NA	IMPACT=MODIFIER;SYMBOL=MMEL1;BIOTYPE=protein_coding;INTRON=2/23;STRAND=-1;SYMBOL_SOURCE=HGNC;HGNC_ID=14668	NA	NA	NA	NA	IMPACT=MODIFIER;SYMBOL=MMEL1;BIOTYPE=nonsense_mediated_decay;INTRON=1/22;STRAND=-1;SYMBOL_SOURCE=HGNC;HGNC_ID=14668	NA	NA
1	2556125	2624686	rs7368072	1:2624686	C	T	T	0.3208	0.3208	rs3748816	2526746	2	518	7162	7964.9	69813.8	38889.4	1.0208	3.1059	3.4439	0.0018	0.0031	0.0033	0.2704	0.994907	0.7145	no	NA	NA	TRUE	TRUE	NA	2.26	-1.021	NA	NA	NA	NA	NA	NA	NA	IMPACT=MODIFIER;SYMBOL=MMEL1;BIOTYPE=protein_coding;INTRON=2/23;STRAND=-1;SYMBOL_SOURCE=HGNC;HGNC_ID=14668;AF=0.4764	NA	NA	NA	NA	IMPACT=MODIFIER;SYMBOL=MMEL1;BIOTYPE=nonsense_mediated_decay;INTRON=1/22;STRAND=-1;SYMBOL_SOURCE=HGNC;HGNC_ID=14668;AF=0.4764	NA	NA
1	2556548	2625109	rs7368105	1:2625109	C	T	T	0.3206	0.3206	rs3748816	2526746	2	518	7162	7964.9	69813.8	38889.4	1.0208	3.1059	3.4439	0.0018	0.0031	0.0033	0.2704	0.993632	0.7145	no	NA	NA	TRUE	TRUE	NA	0.117	-0.716	NA	NA	NA	IMPACT=MODIFIER;SYMBOL=MMEL1;BIOTYPE=processed_transcript;DISTANCE=4649;STRAND=-1;SYMBOL_SOURCE=HGNC;HGNC_ID=14668;AF=0.4850;SOMATIC=0,1;PHENO=0,1	NA	NA	NA	IMPACT=MODIFIER;SYMBOL=MMEL1;BIOTYPE=protein_coding;INTRON=2/23;STRAND=-1;SYMBOL_SOURCE=HGNC;HGNC_ID=14668;AF=0.4850;SOMATIC=0,1;PHENO=0,1	NA	NA	NA	NA	IMPACT=MODIFIER;SYMBOL=MMEL1;BIOTYPE=nonsense_mediated_decay;INTRON=1/22;STRAND=-1;SYMBOL_SOURCE=HGNC;HGNC_ID=14668;AF=0.4850;SOMATIC=0,1;PHENO=0,1	NA	NA
1	2556709	2625270	rs7364820	1:2625270	G	A	A	0.3206	0.3206	rs28532547	2561286	2	518	7162	7964.9	69813.8	38889.4	1.0208	3.1059	3.4439	0.0018	0.0031	0.0033	0.2704	0.993632	0.7145	no	0.0367	NA	TRUE	TRUE	FALSE	0.298	-0.593	NA	NA	NA	IMPACT=MODIFIER;SYMBOL=MMEL1;BIOTYPE=processed_transcript;DISTANCE=4488;STRAND=-1;SYMBOL_SOURCE=HGNC;HGNC_ID=14668;AF=0.4850	NA	NA	NA	IMPACT=MODIFIER;SYMBOL=MMEL1;BIOTYPE=protein_coding;INTRON=2/23;STRAND=-1;SYMBOL_SOURCE=HGNC;HGNC_ID=14668;AF=0.4850	NA	NA	NA	NA	IMPACT=MODIFIER;SYMBOL=MMEL1;BIOTYPE=nonsense_mediated_decay;INTRON=1/22;STRAND=-1;SYMBOL_SOURCE=HGNC;HGNC_ID=14668;AF=0.4850	NA	NA
1	2557531	2626092	rs6422657	1:2626092	C	T	T	0.6794	0.6794	rs3748816	2526746	2	518	7197	30067.6	69813.8	49940.7	0.4976	0.9741	1.8331	-0.0013	-0.0018	-0.0024	0.2704	0.993632	1.3051	no	NA	NA	TRUE	TRUE	NA	0.026	-3.743	NA	NA	NA	IMPACT=MODIFIER;SYMBOL=MMEL1;BIOTYPE=processed_transcript;DISTANCE=3666;STRAND=-1;SYMBOL_SOURCE=HGNC;HGNC_ID=14668	NA	NA	NA	IMPACT=MODIFIER;SYMBOL=MMEL1;BIOTYPE=protein_coding;INTRON=2/23;STRAND=-1;SYMBOL_SOURCE=HGNC;HGNC_ID=14668	NA	NA	NA	NA	IMPACT=MODIFIER;SYMBOL=MMEL1;BIOTYPE=nonsense_mediated_decay;INTRON=1/22;STRAND=-1;SYMBOL_SOURCE=HGNC;HGNC_ID=14668	NA	NA
1	2558308	2626869	rs6668149	1:2626869	A	C	A	0.6792	0.3208	rs3748816	2526746	2	519	7177	6822.4	37328.2	22075.3	1.6001	2.4446	3.945	0.0023	0.0028	0.0036	0.2704	0.994907	0.7145	no	NA	NA	TRUE	TRUE	NA	4.933	-1.643	NA	NA	NA	IMPACT=MODIFIER;SYMBOL=MMEL1;BIOTYPE=processed_transcript;DISTANCE=2889;STRAND=-1;SYMBOL_SOURCE=HGNC;HGNC_ID=14668	NA	NA	NA	IMPACT=MODIFIER;SYMBOL=MMEL1;BIOTYPE=protein_coding;INTRON=2/23;STRAND=-1;SYMBOL_SOURCE=HGNC;HGNC_ID=14668	NA	NA	NA	NA	IMPACT=MODIFIER;SYMBOL=MMEL1;BIOTYPE=nonsense_mediated_decay;INTRON=1/22;STRAND=-1;SYMBOL_SOURCE=HGNC;HGNC_ID=14668	NA	NA
1	2558740	2627301	rs12748729	1:2627301	C	T	C	0.6792	0.3208	rs3748816	2526746	2	519	7177	6822.4	37328.2	22075.3	1.6001	2.4446	3.945	0.0023	0.0028	0.0036	0.2704	0.994907	0.7145	no	NA	NA	TRUE	TRUE	NA	0.003	-2.8	NA	NA	NA	IMPACT=MODIFIER;SYMBOL=MMEL1;BIOTYPE=processed_transcript;DISTANCE=2457;STRAND=-1;SYMBOL_SOURCE=HGNC;HGNC_ID=14668;AF=0.518	NA	NA	NA	IMPACT=MODIFIER;SYMBOL=MMEL1;BIOTYPE=protein_coding;INTRON=2/23;STRAND=-1;SYMBOL_SOURCE=HGNC;HGNC_ID=14668;AF=0.518	NA	NA	NA	NA	IMPACT=MODIFIER;SYMBOL=MMEL1;BIOTYPE=nonsense_mediated_decay;INTRON=1/22;STRAND=-1;SYMBOL_SOURCE=HGNC;HGNC_ID=14668;AF=0.518	NA	NA
1	2559589	2628150	rs12730932	1:2628150	T	G	T	0.6794	0.3206	rs3748816	2526746	2	519	7177	6822.4	37328.2	22075.3	1.6001	2.4446	3.945	0.0023	0.0028	0.0036	0.2704	0.996177	0.7145	no	NA	NA	TRUE	TRUE	NA	6.925	-0.36	NA	IMPACT=MODIFIER;SYMBOL=RP13-436F16.1;BIOTYPE=antisense;DISTANCE=4418;STRAND=1;SYMBOL_SOURCE=Clone_based_vega_gene;AF=0.5204	NA	IMPACT=MODIFIER;SYMBOL=MMEL1;BIOTYPE=processed_transcript;DISTANCE=1608;STRAND=-1;SYMBOL_SOURCE=HGNC;HGNC_ID=14668;AF=0.5204	NA	NA	NA	IMPACT=MODIFIER;SYMBOL=MMEL1;BIOTYPE=protein_coding;INTRON=2/23;STRAND=-1;SYMBOL_SOURCE=HGNC;HGNC_ID=14668;AF=0.5204	NA	NA	NA	NA	IMPACT=MODIFIER;SYMBOL=MMEL1;BIOTYPE=nonsense_mediated_decay;INTRON=1/22;STRAND=-1;SYMBOL_SOURCE=HGNC;HGNC_ID=14668;AF=0.5204	NA	NA
1	2564183	2632744	rs6698817	1:2632744	T	C	T	0.6794	0.3206	rs3748816	2526746	2	521	7168	2760.8	20004	11382.4	3.1371	3.6342	5.3153	0.0032	0.0034	0.0043	0.2704	0.996177	0.7154	no	NA	NA	TRUE	TRUE	NA	1.685	-2.064	NA	IMPACT=MODIFIER;SYMBOL=MMEL1;BIOTYPE=protein_coding;DISTANCE=3250;STRAND=-1;SYMBOL_SOURCE=HGNC;HGNC_ID=14668	IMPACT=MODIFIER;BIOTYPE=promoter_flanking_region	IMPACT=MODIFIER;SYMBOL=TTC34;BIOTYPE=protein_coding;DISTANCE=3232;STRAND=-1;SYMBOL_SOURCE=HGNC;HGNC_ID=34297	NA	NA	NA	IMPACT=MODIFIER;SYMBOL=MMEL1;BIOTYPE=protein_coding;INTRON=1/23;STRAND=-1;SYMBOL_SOURCE=HGNC;HGNC_ID=14668	IMPACT=MODIFIER;SYMBOL=RP13-436F16.1;BIOTYPE=antisense;INTRON=1/1;STRAND=1;SYMBOL_SOURCE=Clone_based_vega_gene	NA	NA	NA	NA	NA	NA
1	2570023	2638584	rs4648565	1:2638584	A	G	A	0.6797	0.3203	rs3748816	2526746	2	521	7168	2760.8	20004	11382.4	3.1371	3.6342	5.3153	0.0032	0.0034	0.0043	0.2704	0.99745	0.5905	no	NA	NA	TRUE	TRUE	NA	5.514	-1.866	NA	NA	NA	IMPACT=MODIFIER;SYMBOL=TTC34;BIOTYPE=protein_coding;DISTANCE=2784;STRAND=-1;SYMBOL_SOURCE=HGNC;HGNC_ID=34297	IMPACT=MODIFIER;SYMBOL=TTC34;BIOTYPE=retained_intron;EXON=1/1;STRAND=-1;SYMBOL_SOURCE=HGNC;HGNC_ID=34297	NA	NA	IMPACT=MODIFIER;SYMBOL=TTC34;BIOTYPE=protein_coding;INTRON=8/8;STRAND=-1;SYMBOL_SOURCE=HGNC;HGNC_ID=34297	NA	NA	NA	NA	NA	NA	NA
1	2571823	2640384	rs28690427	1:2640384	A	G	A	0.6797	0.3203	rs3748816	2526746	2	523	7123	3636.5	5975.2	4805.8	4.1191	5.3093	6.9263	0.0038	0.0043	0.005	0.2704	1	0.5905	no	NA	NA	TRUE	TRUE	NA	1.279	-0.349	NA	IMPACT=MODIFIER;SYMBOL=TTC34;BIOTYPE=retained_intron;DISTANCE=672;STRAND=-1;SYMBOL_SOURCE=HGNC;HGNC_ID=34297	NA	IMPACT=MODIFIER;SYMBOL=TTC34;BIOTYPE=protein_coding;DISTANCE=984;STRAND=-1;SYMBOL_SOURCE=HGNC;HGNC_ID=34297	NA	NA	NA	IMPACT=MODIFIER;SYMBOL=TTC34;BIOTYPE=protein_coding;INTRON=7/8;STRAND=-1;SYMBOL_SOURCE=HGNC;HGNC_ID=34297	NA	NA	NA	NA	NA	NA	NA
1	2574078	2642639	rs9970196	1:2642639	T	C	T	0.6789	0.3211	rs3748816	2526746	2	523	7123	3636.5	5975.2	4805.8	4.1191	5.3093	6.9263	0.0038	0.0043	0.005	0.2704	0.988561	0.7207	no	NA	NA	TRUE	TRUE	NA	10.87	-0.037	NA	IMPACT=MODIFIER;SYMBOL=TTC34;BIOTYPE=retained_intron;DISTANCE=2927;STRAND=-1;SYMBOL_SOURCE=HGNC;HGNC_ID=34297	NA	NA	NA	NA	NA	IMPACT=MODIFIER;SYMBOL=TTC34;BIOTYPE=protein_coding;INTRON=6/8;STRAND=-1;SYMBOL_SOURCE=HGNC;HGNC_ID=34297	NA	NA	NA	NA	NA	NA	NA
1	2708430	2791865	rs10909839	1:2791865	G	A	A	0.3167	0.3167	rs3748816	2526746	2	524	7166	3857.5	7921.2	5889.3	2.4467	3.5432	4.7745	0.0028	0.0033	0.0039	0.2704	0.950777	0.7023	no	NA	NA	TRUE	TRUE	NA	3.007	0.256	NA	IMPACT=MODIFIER;SYMBOL=TTC34;BIOTYPE=protein_coding;DISTANCE=2194;STRAND=-1;SYMBOL_SOURCE=HGNC;HGNC_ID=34297;AF=0.4722	NA	NA	NA	NA	NA	IMPACT=MODIFIER;SYMBOL=TTC34;BIOTYPE=protein_coding;INTRON=2/8;STRAND=-1;SYMBOL_SOURCE=HGNC;HGNC_ID=34297;AF=0.4722	NA	NA	NA	NA	NA	NA	NA
1	2709164	2792599	rs4648356	1:2792599	C	A	A	0.3206	0.3206	rs3748816	2526746	2	524	7166	3857.5	7921.2	5889.3	2.4467	3.5432	4.7745	0.0028	0.0033	0.0039	0.2704	0.968363	0.3169	no	NA	NA	TRUE	TRUE	NA	1.875	1.039	NA	IMPACT=MODIFIER;SYMBOL=TTC34;BIOTYPE=protein_coding;DISTANCE=2928;STRAND=-1;SYMBOL_SOURCE=HGNC;HGNC_ID=34297;AF=0.4681;PHENO=1;PUBMED=21383967,22164203,22396755,23730204,27802296,24727690,24234648,21833088	NA	NA	NA	NA	NA	IMPACT=MODIFIER;SYMBOL=TTC34;BIOTYPE=protein_coding;INTRON=2/8;STRAND=-1;SYMBOL_SOURCE=HGNC;HGNC_ID=34297;AF=0.4681;PHENO=1;PUBMED=21383967,22164203,22396755,23730204,27802296,24727690,24234648,21833088	NA	NA	NA	NA	NA	NA	NA
1	2716624	2800059	rs897628	1:2800059	C	T	T	0.3197	0.3197	rs3748816	2526746	2	525	7091	8726.8	15825.2	12276	0.8939	1.3345	1.5115	0.0017	0.0021	0.0021	0.2704	0.959569	0.0637	no	NA	NA	TRUE	TRUE	NA	7.104	0.99	NA	NA	NA	NA	NA	NA	NA	IMPACT=MODIFIER;SYMBOL=TTC34;BIOTYPE=protein_coding;INTRON=2/8;STRAND=-1;SYMBOL_SOURCE=HGNC;HGNC_ID=34297;AF=0.4673;SOMATIC=0,1;PHENO=0,1	NA	NA	NA	NA	NA	NA	NA
1	2717470	2800905	rs60389769	1:2800905	G	A	A	0.3183	0.3183	rs3748816	2526746	2	525	7090	2835.8	8726.8	5781.3	0.7574	1.54	2.8209	0.0016	0.0023	0.003	0.2704	0.955789	0.0883	no	NA	NA	TRUE	TRUE	NA	0.229	-2.424	NA	NA	IMPACT=MODIFIER;BIOTYPE=CTCF_binding_site;AF=0.4371	NA	NA	NA	NA	IMPACT=MODIFIER;SYMBOL=TTC34;BIOTYPE=protein_coding;INTRON=1/8;STRAND=-1;SYMBOL_SOURCE=HGNC;HGNC_ID=34297;AF=0.4371	NA	NA	NA	NA	NA	NA	NA
1	2720173	2803608	rs897625	1:2803608	A	G	G	0.3208	0.3208	rs3748816	2526746	2	527	7196	21458	51738	36598	0.2302	0.2509	0.5772	0.0009	0.001	0.0014	0.2704	0.96461	0.1097	no	NA	NA	TRUE	TRUE	NA	3.691	-0.931	NA	IMPACT=MODIFIER;SYMBOL=TTC34;BIOTYPE=protein_coding;DISTANCE=1887;STRAND=-1;SYMBOL_SOURCE=HGNC;HGNC_ID=34297;AF=0.4870	NA	NA	NA	NA	NA	NA	NA	NA	NA	NA	NA	NA	NA
1	2720175	2803610	rs897624	1:2803610	T	C	T	0.3208	0.6792	rs3748816	2526746	2	528	7182	18011.1	49536.2	33773.7	0.3489	1.2271	1.4058	-0.0011	-0.0021	-0.0021	0.2704	0.96461	0.5541	no	NA	NA	TRUE	TRUE	NA	0.882	0.079	NA	IMPACT=MODIFIER;SYMBOL=TTC34;BIOTYPE=protein_coding;DISTANCE=1889;STRAND=-1;SYMBOL_SOURCE=HGNC;HGNC_ID=34297;AF=0.4870	NA	NA	NA	NA	NA	NA	NA	NA	NA	NA	NA	NA	NA
1	2721149	2804584	rs2100574	1:2804584	G	A	A	0.32	0.32	rs3748816	2526746	2	528	7196	8335.4	21663.3	14999.4	0.4468	0.7222	0.8993	0.0013	0.0015	0.0017	0.2704	0.963331	0.0915	no	NA	NA	TRUE	TRUE	NA	0.282	-0.854	NA	IMPACT=MODIFIER;SYMBOL=TTC34;BIOTYPE=protein_coding;DISTANCE=2863;STRAND=-1;SYMBOL_SOURCE=HGNC;HGNC_ID=34297;AF=0.4677	NA	NA	NA	NA	NA	NA	NA	NA	NA	NA	NA	NA	NA
1	7822723	7762663	rs41402249	1:7762663	G	C	C	0.1383	0.1383	rs2797685	7879063	3	2657	7172	1925.5	3151.5	2538.5	0.7488	1.3247	1.8689	0.0021	0.003	0.0035	0.1561	1	0.3589	no	NA	NA	FALSE	FALSE	NA	0.342	-0.191	NA	NA	NA	NA	NA	NA	NA	IMPACT=MODIFIER;SYMBOL=CAMTA1;BIOTYPE=protein_coding;INTRON=22/22;STRAND=1;SYMBOL_SOURCE=HGNC;HGNC_ID=18806;AF=0.1552	NA	NA	NA	NA	NA	NA	NA
1	7834026	7773966	rs2071987	1:7773966	G	A	A	0.1417	0.1417	rs2797685	7879063	3	2661	7196	3410	33920.3	18665.2	0.0152	0.1998	0.4355	-0.0002	0.001	0.0016	0.1561	0.950071	1.4799	no	NA	NA	FALSE	FALSE	NA	0.373	-0.502	NA	IMPACT=MODIFIER;SYMBOL=VAMP3;BIOTYPE=retained_intron;DISTANCE=3131;STRAND=1;SYMBOL_SOURCE=HGNC;HGNC_ID=12644;AF=0.3025	NA	IMPACT=MODIFIER;SYMBOL=CAMTA1;BIOTYPE=protein_coding;DISTANCE=4260;STRAND=1;SYMBOL_SOURCE=HGNC;HGNC_ID=18806;AF=0.3025	NA	NA	NA	IMPACT=MODIFIER;SYMBOL=VAMP3;BIOTYPE=protein_coding;INTRON=2/4;STRAND=1;SYMBOL_SOURCE=HGNC;HGNC_ID=12644;AF=0.3025	NA	NA	NA	NA	NA	NA	NA
1	7841971	7781911	rs3753503	1:7781911	G	A	A	0.1411	0.1411	rs2797685	7879063	3	2664	7120	1210.7	1563	1386.8	0.5359	0.7565	0.8126	0.0018	0.0021	0.0022	0.1561	0.940944	1.2697	no	NA	NA	FALSE	FALSE	NA	3.453	-0.759	NA	IMPACT=MODIFIER;SYMBOL=PER3;BIOTYPE=protein_coding;DISTANCE=2792;STRAND=1;SYMBOL_SOURCE=HGNC;HGNC_ID=8847;AF=0.2766;PUBMED=20174623	NA	IMPACT=MODIFIER;SYMBOL=VAMP3;BIOTYPE=protein_coding;DISTANCE=479;STRAND=1;SYMBOL_SOURCE=HGNC;HGNC_ID=12644;AF=0.2766;PUBMED=20174623	NA	NA	NA	NA	NA	NA	NA	NA	NA	NA	NA
1	7847529	7787469	rs2859390	1:7787469	A	G	G	0.1333	0.1333	rs2797685	7879063	3	2666	7154	5629.2	11851.7	8740.4	0.1834	0.2033	0.4927	0.001	0.001	0.0016	0.1561	0.863453	1.5927	no	NA	NA	FALSE	FALSE	NA	3.533	-0.748	NA	NA	NA	NA	IMPACT=MODIFIER;SYMBOL=PER3;BIOTYPE=retained_intron;EXON=1/1;STRAND=1;SYMBOL_SOURCE=HGNC;HGNC_ID=8847;AF=0.3007;SOMATIC=0,1;PHENO=0,1;PUBMED=26927666	NA	NA	IMPACT=MODIFIER;SYMBOL=PER3;BIOTYPE=protein_coding;INTRON=3/20;STRAND=1;SYMBOL_SOURCE=HGNC;HGNC_ID=8847;AF=0.3007;SOMATIC=0,1;PHENO=0,1;PUBMED=26927666	IMPACT=MODIFIER;SYMBOL=PER3;BIOTYPE=retained_intron;INTRON=3/3;STRAND=1;SYMBOL_SOURCE=HGNC;HGNC_ID=8847;AF=0.3007;SOMATIC=0,1;PHENO=0,1;PUBMED=26927666	NA	NA	NA	NA	NA	NA
1	7861600	7801540	rs707466	1:7801540	C	A	A	0.1414	0.1414	rs2797685	7879063	3	2671	7134	3227.5	23464.8	13346.2	0.0384	0.5465	1.0233	0.0004	0.0017	0.0025	0.1561	0.805187	1.1987	no	0.0431	A	FALSE	FALSE	FALSE	2.939	-0.2	NA	IMPACT=MODIFIER;SYMBOL=PER3;BIOTYPE=retained_intron;DISTANCE=1511;STRAND=1;SYMBOL_SOURCE=HGNC;HGNC_ID=8847;AF=0.2901	NA	NA	NA	NA	NA	IMPACT=MODIFIER;SYMBOL=PER3;BIOTYPE=protein_coding;INTRON=7/20;STRAND=1;SYMBOL_SOURCE=HGNC;HGNC_ID=8847;AF=0.2901	NA	NA	NA	NA	NA	NA	NA
1	7861684	7801624	rs707467	1:7801624	A	C	C	0.1414	0.1414	rs2797685	7879063	3	2671	7134	3227.5	23464.8	13346.2	0.0384	0.5465	1.0233	0.0004	0.0017	0.0025	0.1561	0.805187	1.1987	no	0.0574	C	FALSE	FALSE	FALSE	4.035	-0.404	NA	IMPACT=MODIFIER;SYMBOL=PER3;BIOTYPE=retained_intron;DISTANCE=1427;STRAND=1;SYMBOL_SOURCE=HGNC;HGNC_ID=8847;AF=0.3043;PUBMED=27313610,21709609,24821610,29042894	NA	NA	NA	NA	NA	IMPACT=MODIFIER;SYMBOL=PER3;BIOTYPE=protein_coding;INTRON=7/20;STRAND=1;SYMBOL_SOURCE=HGNC;HGNC_ID=8847;AF=0.3043;PUBMED=27313610,21709609,24821610,29042894	NA	NA	NA	NA	NA	NA	NA
1	7879063	7819003	rs2797685	1:7819003	C	T	T	0.1411	0.1411	rs2797685	7879063	3	2676	7074	2634.8	6437.5	4536.2	0	0.3058	0.322	0	0.0014	0.0013	0.1561	0.802938	0.845	no	0.1104	T	FALSE	FALSE	FALSE	2.202	-0.23	NA	NA	NA	NA	NA	NA	NA	IMPACT=MODIFIER;SYMBOL=PER3;BIOTYPE=protein_coding;INTRON=12/20;STRAND=1;SYMBOL_SOURCE=HGNC;HGNC_ID=8847;AF=0.3157;PHENO=1;PUBMED=28296937,21102463,22881285,31328557,25501848,30344415	IMPACT=MODIFIER;SYMBOL=RP3-467L1.4;BIOTYPE=antisense;INTRON=1/2;STRAND=-1;SYMBOL_SOURCE=Clone_based_vega_gene;AF=0.3157;PHENO=1;PUBMED=28296937,21102463,22881285,31328557,25501848,30344415	NA	NA	NA	NA	NA	NA
1	7885354	7825294	rs697691	1:7825294	A	G	G	0.1411	0.1411	rs2797685	7879063	3	2678	7041	2920.2	17605.2	10262.7	0.0059	0.0108	0.0167	-0.0002	-0.0002	0.0003	0.1561	0.802938	0.7235	no	0.1104	G	FALSE	FALSE	FALSE	0.888	-0.08	NA	NA	NA	NA	NA	NA	NA	IMPACT=MODIFIER;SYMBOL=PER3;BIOTYPE=protein_coding;INTRON=15/20;STRAND=1;SYMBOL_SOURCE=HGNC;HGNC_ID=8847;AF=0.3163	IMPACT=MODIFIER;SYMBOL=RP3-467L1.4;BIOTYPE=antisense;INTRON=1/2;STRAND=-1;SYMBOL_SOURCE=Clone_based_vega_gene;AF=0.3163	NA	NA	NA	NA	NA	NA
1	7886424	7826364	rs697693	1:7826364	G	A	A	0.1433	0.1433	rs2797685	7879063	3	2678	7041	2920.2	17605.2	10262.7	0.0059	0.0108	0.0167	-0.0002	-0.0002	0.0003	0.1561	0.788022	0.6499	no	0.0436	A	FALSE	FALSE	FALSE	1.308	0.1	NA	NA	NA	NA	NA	NA	NA	IMPACT=MODIFIER;SYMBOL=PER3;BIOTYPE=protein_coding;INTRON=15/20;STRAND=1;SYMBOL_SOURCE=HGNC;HGNC_ID=8847;AF=0.3177	IMPACT=MODIFIER;SYMBOL=RP3-467L1.4;BIOTYPE=antisense;INTRON=1/2;STRAND=-1;SYMBOL_SOURCE=Clone_based_vega_gene;AF=0.3177	NA	NA	NA	NA	NA	NA
1	7889941	7829881	rs2640908	1:7829881	C	T	T	0.1411	0.1411	rs2797685	7879063	3	2679	7063	3623.9	22260.8	12942.3	0.0106	0.0448	0.3023	0.0002	0.0005	0.0014	0.1561	0.802938	0.7506	no	0.1104	T	FALSE	FALSE	FALSE	2.824	-0.377	NA	IMPACT=MODIFIER;SYMBOL=RP3-467L1.4;BIOTYPE=antisense;DISTANCE=2539;STRAND=-1;SYMBOL_SOURCE=Clone_based_vega_gene;AF=0.3043;SOMATIC=0,1;PHENO=0,1;PUBMED=26927666,25344870,24754267,26095787,22809120,26512752,26843619	NA	NA	NA	NA	NA	NA	NA	NA	NA	NA	NA	NA	NA
1	7890801	7830741	rs1689904	1:7830741	C	T	T	0.1411	0.1411	rs2797685	7879063	3	2679	7063	3623.9	22260.8	12942.3	0.0106	0.0448	0.3023	0.0002	0.0005	0.0014	0.1561	0.802938	0.7501	no	0.0574	T	FALSE	FALSE	FALSE	4.605	0.702	NA	IMPACT=MODIFIER;SYMBOL=RP3-467L1.4;BIOTYPE=antisense;DISTANCE=3399;STRAND=-1;SYMBOL_SOURCE=Clone_based_vega_gene;AF=0.3041;PUBMED=28296937	NA	NA	NA	NA	NA	IMPACT=MODIFIER;SYMBOL=PER3;BIOTYPE=protein_coding;INTRON=18/20;STRAND=1;SYMBOL_SOURCE=HGNC;HGNC_ID=8847;AF=0.3041;PUBMED=28296937	NA	NA	NA	NA	NA	NA	NA
1	7891797	7831737	rs1773138	1:7831737	C	T	T	0.1411	0.1411	rs2797685	7879063	3	2679	7063	3623.9	22260.8	12942.3	0.0106	0.0448	0.3023	0.0002	0.0005	0.0014	0.1561	0.802938	0.7511	no	0.0574	T	FALSE	FALSE	FALSE	6.051	-0.483	NA	IMPACT=MODIFIER;SYMBOL=RP3-467L1.4;BIOTYPE=antisense;DISTANCE=4395;STRAND=-1;SYMBOL_SOURCE=Clone_based_vega_gene;AF=0.3039;PUBMED=28296937	IMPACT=MODIFIER;BIOTYPE=promoter_flanking_region;AF=0.3039;PUBMED=28296937	NA	NA	NA	NA	IMPACT=MODIFIER;SYMBOL=PER3;BIOTYPE=protein_coding;INTRON=18/20;STRAND=1;SYMBOL_SOURCE=HGNC;HGNC_ID=8847;AF=0.3039;PUBMED=28296937	NA	NA	NA	NA	NA	NA	NA
1	7895069	7835009	rs56204811	1:7835009	A	G	G	0.1186	0.1186	rs2797685	7879063	3	2680	7031	978	1556.3	1267.2	1.1425	1.1449	1.8097	0.0029	0.0029	0.0038	NA	1	1.2439	no	NA	NA	FALSE	FALSE	NA	1.036	-0.178	NA	IMPACT=MODIFIER;SYMBOL=PER3;BIOTYPE=retained_intron;DISTANCE=1799;STRAND=1;SYMBOL_SOURCE=HGNC;HGNC_ID=8847;AF=0.1354	NA	NA	NA	NA	NA	IMPACT=MODIFIER;SYMBOL=PER3;BIOTYPE=protein_coding;INTRON=18/20;STRAND=1;SYMBOL_SOURCE=HGNC;HGNC_ID=8847;AF=0.1354	NA	NA	NA	NA	NA	NA	NA
1	7989022	7928962	rs9658012	1:7928962	C	T	T	0.1853	0.1853	rs9658012	7989022	4	2714	7088	1378	2064	1721	1.6773	1.8772	2.4438	0.0029	0.003	0.0036	0.5223	1	0.9438	no	0.0926	NA	TRUE	TRUE	FALSE	2.419	0.186	NA	NA	NA	IMPACT=MODIFIER;SYMBOL=TNFRSF9;BIOTYPE=nonsense_mediated_decay;DISTANCE=4165;STRAND=-1;FLAGS=cds_start_NF;SYMBOL_SOURCE=HGNC;HGNC_ID=11924;AF=0.0877	NA	NA	NA	IMPACT=MODIFIER;SYMBOL=TNFRSF9;BIOTYPE=protein_coding;INTRON=7/7;STRAND=-1;SYMBOL_SOURCE=HGNC;HGNC_ID=11924;AF=0.0877	NA	NA	NA	NA	NA	NA	NA
1	7994420	7934360	rs2493214	1:7934360	A	G	A	0.2106	0.7894	rs9658012	7989022	4	2715	7196	13408	23210.6	18309.3	0.0004	0.0876	1.1352	0.0001	-0.0006	-0.0022	NA	1	1.3784	no	NA	NA	TRUE	TRUE	NA	2.204	-0.806	NA	NA	NA	NA	NA	NA	NA	IMPACT=MODIFIER;SYMBOL=TNFRSF9;BIOTYPE=protein_coding;INTRON=6/7;STRAND=-1;SYMBOL_SOURCE=HGNC;HGNC_ID=11924;AF=0.4461	NA	NA	NA	NA	IMPACT=MODIFIER;SYMBOL=TNFRSF9;BIOTYPE=nonsense_mediated_decay;INTRON=4/4;STRAND=-1;FLAGS=cds_start_NF;SYMBOL_SOURCE=HGNC;HGNC_ID=11924;AF=0.4461	NA	NA
1	7997183	7937123	rs7545687	1:7937123	G	A	A	0.1872	0.1872	rs9658012	7989022	4	2715	7161	2917.5	23210.6	13064	0.7035	0.8326	2.5981	0.0019	0.002	0.0036	0.5223	0.983614	1.141	no	0.0673	NA	TRUE	TRUE	FALSE	3.65	-0.064	NA	IMPACT=MODIFIER;SYMBOL=TNFRSF9;BIOTYPE=protein_coding;DISTANCE=2023;STRAND=-1;FLAGS=cds_start_NF;SYMBOL_SOURCE=HGNC;HGNC_ID=11924;AF=0.1072	NA	NA	NA	NA	NA	IMPACT=MODIFIER;SYMBOL=TNFRSF9;BIOTYPE=protein_coding;INTRON=5/7;STRAND=-1;SYMBOL_SOURCE=HGNC;HGNC_ID=11924;AF=0.1072	NA	NA	NA	NA	IMPACT=MODIFIER;SYMBOL=TNFRSF9;BIOTYPE=nonsense_mediated_decay;INTRON=2/4;STRAND=-1;FLAGS=cds_start_NF;SYMBOL_SOURCE=HGNC;HGNC_ID=11924;AF=0.1072	NA	NA
1	8014568	7954508	rs35731977	1:7954508	G	A	A	0.1992	0.1992	rs9658012	7989022	4	2716	7187	3716.9	11161.6	7439.2	0.078	0.0891	2.4875	0.0006	0.0006	0.0037	0.6878	0.9077	1.3521	no	NA	NA	TRUE	TRUE	NA	7.588	-0.929	NA	NA	IMPACT=MODIFIER;BIOTYPE=promoter;AF=0.0511	NA	NA	NA	NA	IMPACT=MODIFIER;SYMBOL=PARK7;BIOTYPE=protein_coding;INTRON=1/6;STRAND=1;FLAGS=cds_end_NF;SYMBOL_SOURCE=HGNC;HGNC_ID=16369;AF=0.0511	NA	NA	NA	NA	NA	NA	NA
1	8021740	7961680	rs17523802	1:7961680	G	A	A	0.1942	0.1942	rs35675666	8021973	4	2716	7187	3716.9	11161.6	7439.2	0.078	0.0891	2.4875	0.0006	0.0006	0.0037	0.6878	0.971915	1.4023	no	0.0687	G	TRUE	TRUE	FALSE	10.74	1.519	NA	IMPACT=MODIFIER;SYMBOL=PARK7;BIOTYPE=protein_coding;DISTANCE=289;STRAND=1;SYMBOL_SOURCE=HGNC;HGNC_ID=16369;AF=0.1765;CLIN_SIG=likely_benign;PHENO=1;PUBMED=19968671,30863299,28928442,18403612	IMPACT=MODIFIER;BIOTYPE=promoter;AF=0.1765;CLIN_SIG=likely_benign;PHENO=1;PUBMED=19968671,30863299,28928442,18403612	NA	IMPACT=MODIFIER;SYMBOL=PARK7;BIOTYPE=retained_intron;EXON=1/6;STRAND=1;SYMBOL_SOURCE=HGNC;HGNC_ID=16369;AF=0.1765;CLIN_SIG=likely_benign;PHENO=1;PUBMED=19968671,30863299,28928442,18403612	NA	IMPACT=MODIFIER;SYMBOL=PARK7;BIOTYPE=protein_coding;EXON=1/7;STRAND=1;SYMBOL_SOURCE=HGNC;HGNC_ID=16369;AF=0.1765;CLIN_SIG=likely_benign;PHENO=1;PUBMED=19968671,30863299,28928442,18403612	IMPACT=MODIFIER;SYMBOL=PARK7;BIOTYPE=protein_coding;INTRON=1/6;STRAND=1;FLAGS=cds_end_NF;SYMBOL_SOURCE=HGNC;HGNC_ID=16369;AF=0.1765;CLIN_SIG=likely_benign;PHENO=1;PUBMED=19968671,30863299,28928442,18403612	NA	NA	NA	NA	NA	NA	NA
1	8021973	7961913	rs35675666	1:7961913	G	T	T	0.1953	0.1953	rs35675666	8021973	4	2716	7187	3716.9	11161.6	7439.2	0.078	0.0891	2.4875	0.0006	0.0006	0.0037	0.6878	0.989437	1.5973	no	0.1119	G	TRUE	TRUE	FALSE	7.947	1.794	NA	IMPACT=MODIFIER;SYMBOL=PARK7;BIOTYPE=protein_coding;DISTANCE=56;STRAND=1;SYMBOL_SOURCE=HGNC;HGNC_ID=16369;AF=0.1482;PHENO=1;PUBMED=24943399,21297633,27156530,24799394,22988944,30863299,26859295,25215613,23128233	IMPACT=MODIFIER;BIOTYPE=promoter;AF=0.1482;PHENO=1;PUBMED=24943399,21297633,27156530,24799394,22988944,30863299,26859295,25215613,23128233	NA	NA	NA	IMPACT=MODIFIER;SYMBOL=PARK7;BIOTYPE=protein_coding;EXON=1/7;STRAND=1;SYMBOL_SOURCE=HGNC;HGNC_ID=16369;AF=0.1482;PHENO=1;PUBMED=24943399,21297633,27156530,24799394,22988944,30863299,26859295,25215613,23128233	IMPACT=MODIFIER;SYMBOL=PARK7;BIOTYPE=protein_coding;INTRON=1/6;STRAND=1;SYMBOL_SOURCE=HGNC;HGNC_ID=16369;AF=0.1482;PHENO=1;PUBMED=24943399,21297633,27156530,24799394,22988944,30863299,26859295,25215613,23128233	IMPACT=MODIFIER;SYMBOL=PARK7;BIOTYPE=retained_intron;INTRON=1/5;STRAND=1;SYMBOL_SOURCE=HGNC;HGNC_ID=16369;AF=0.1482;PHENO=1;PUBMED=24943399,21297633,27156530,24799394,22988944,30863299,26859295,25215613,23128233	NA	NA	NA	NA	NA	NA
1	8022197	7962137	rs3766606	1:7962137	G	T	T	0.1953	0.1953	rs35675666	8021973	4	2717	7146	3759.4	8288.4	6023.9	2.0685	2.1027	2.8743	0.0032	0.0033	0.0041	0.6878	0.989437	1.5797	no	0.1119	G	TRUE	TRUE	TRUE	8.231	0.394	NA	IMPACT=MODIFIER;SYMBOL=PARK7;BIOTYPE=protein_coding;DISTANCE=3214;STRAND=1;FLAGS=cds_start_NF;SYMBOL_SOURCE=HGNC;HGNC_ID=16369;AF=0.1775;PHENO=1;PUBMED=26974007,22508400,27506385,21559414,18841573,19968671,28067908,26192919	IMPACT=MODIFIER;BIOTYPE=promoter;AF=0.1775;PHENO=1;PUBMED=26974007,22508400,27506385,21559414,18841573,19968671,28067908,26192919	NA	NA	NA	NA	IMPACT=MODIFIER;SYMBOL=PARK7;BIOTYPE=protein_coding;INTRON=1/6;STRAND=1;SYMBOL_SOURCE=HGNC;HGNC_ID=16369;AF=0.1775;PHENO=1;PUBMED=26974007,22508400,27506385,21559414,18841573,19968671,28067908,26192919	IMPACT=MODIFIER;SYMBOL=PARK7;BIOTYPE=retained_intron;INTRON=1/5;STRAND=1;SYMBOL_SOURCE=HGNC;HGNC_ID=16369;AF=0.1775;PHENO=1;PUBMED=26974007,22508400,27506385,21559414,18841573,19968671,28067908,26192919	NA	NA	NA	NA	NA	NA
1	8025275	7965215	rs7517357	1:7965215	C	T	T	0.1958	0.1958	rs35675666	8021973	4	2717	7145	3759.4	8288.4	6023.9	2.2768	3.0679	4.1408	0.0036	0.0041	0.005	0.6878	1	2.0194	top 5%	0.0687	NA	TRUE	TRUE	FALSE	0.796	-0.991	NA	IMPACT=MODIFIER;SYMBOL=PARK7;BIOTYPE=protein_coding;DISTANCE=136;STRAND=1;FLAGS=cds_start_NF;SYMBOL_SOURCE=HGNC;HGNC_ID=16369;AF=0.1014;PUBMED=22023810,21559414,19968671,22960331	NA	NA	NA	NA	NA	IMPACT=MODIFIER;SYMBOL=PARK7;BIOTYPE=protein_coding;INTRON=2/6;STRAND=1;SYMBOL_SOURCE=HGNC;HGNC_ID=16369;AF=0.1014;PUBMED=22023810,21559414,19968671,22960331	IMPACT=MODIFIER;SYMBOL=PARK7;BIOTYPE=retained_intron;INTRON=2/5;STRAND=1;SYMBOL_SOURCE=HGNC;HGNC_ID=16369;AF=0.1014;PUBMED=22023810,21559414,19968671,22960331	NA	NA	NA	NA	NA	NA
1	8028930	7968870	rs34124834	1:7968870	T	G	G	0.1956	0.1956	rs9658012	7989022	4	2718	7169	1593	3830.5	2711.8	2.6133	2.9405	4.2814	0.0037	0.004	0.005	0.6878	0.998237	1.9776	top 5%	0.0375	NA	TRUE	TRUE	FALSE	1.239	-0.544	NA	NA	NA	NA	NA	NA	NA	IMPACT=MODIFIER;SYMBOL=PARK7;BIOTYPE=protein_coding;INTRON=3/6;STRAND=1;SYMBOL_SOURCE=HGNC;HGNC_ID=16369;AF=0.0907	IMPACT=MODIFIER;SYMBOL=PARK7;BIOTYPE=retained_intron;INTRON=3/5;STRAND=1;SYMBOL_SOURCE=HGNC;HGNC_ID=16369;AF=0.0907	NA	NA	NA	NA	NA	NA
1	8041290	7981230	rs67717282	1:7981230	C	T	T	0.2072	0.2072	rs35675666	8021973	4	2720	7169	5129	26493.8	15811.4	2.7002	3.5483	3.8743	0.0038	0.0042	0.0045	0.394	0.946679	2.5231	top 5%	NA	NA	TRUE	TRUE	NA	0.743	-0.916	NA	NA	NA	IMPACT=MODIFIER;SYMBOL=Y_RNA;BIOTYPE=misc_RNA;DISTANCE=1651;STRAND=-1;SYMBOL_SOURCE=RFAM;AF=0.0904	NA	NA	NA	IMPACT=MODIFIER;SYMBOL=PARK7;BIOTYPE=protein_coding;INTRON=6/6;STRAND=1;SYMBOL_SOURCE=HGNC;HGNC_ID=16369;AF=0.0904	NA	NA	NA	NA	NA	NA	NA
1	8042826	7982766	rs161802	1:7982766	G	T	T	0.2144	0.2144	rs35675666	8021973	4	2720	7169	5129	26493.8	15811.4	2.7002	3.5483	3.8743	0.0038	0.0042	0.0045	0.394	0.902798	2.419	top 5%	NA	NA	TRUE	TRUE	NA	4.224	0.08	NA	NA	IMPACT=MODIFIER;BIOTYPE=CTCF_binding_site;AF=0.3291;PHENO=1;PUBMED=21559414,24262325	IMPACT=MODIFIER;SYMBOL=Y_RNA;BIOTYPE=misc_RNA;DISTANCE=115;STRAND=-1;SYMBOL_SOURCE=RFAM;AF=0.3291;PHENO=1;PUBMED=21559414,24262325	NA	NA	NA	IMPACT=MODIFIER;SYMBOL=PARK7;BIOTYPE=protein_coding;INTRON=6/6;STRAND=1;SYMBOL_SOURCE=HGNC;HGNC_ID=16369;AF=0.3291;PHENO=1;PUBMED=21559414,24262325	NA	NA	NA	NA	NA	NA	NA
1	8046378	7986318	rs225120	1:7986318	C	T	T	0.215	0.215	rs35675666	8021973	4	2720	7169	5129	26493.8	15811.4	2.7002	3.5483	3.8743	0.0038	0.0042	0.0045	0.394	0.909298	2.4254	top 5%	NA	NA	TRUE	TRUE	NA	1.133	-0.368	NA	IMPACT=MODIFIER;SYMBOL=Y_RNA;BIOTYPE=misc_RNA;DISTANCE=3335;STRAND=-1;SYMBOL_SOURCE=RFAM;AF=0.2740	NA	IMPACT=MODIFIER;SYMBOL=PARK7;BIOTYPE=protein_coding;DISTANCE=1039;STRAND=1;SYMBOL_SOURCE=HGNC;HGNC_ID=16369;AF=0.2740	NA	NA	NA	NA	NA	NA	NA	NA	NA	NA	NA
1	8046672	7986612	rs12727642	1:7986612	C	A	A	0.2072	0.2072	rs9658012	7989022	4	2720	7169	5129	26493.8	15811.4	2.7002	3.5483	3.8743	0.0038	0.0042	0.0045	0.394	0.949969	2.5294	top 5%	0.036	NA	TRUE	TRUE	FALSE	5.379	0.178	NA	IMPACT=MODIFIER;SYMBOL=Y_RNA;BIOTYPE=misc_RNA;DISTANCE=3629;STRAND=-1;SYMBOL_SOURCE=RFAM;AF=0.0823;PHENO=1;PUBMED=20190752,22508400,22988944,21559414	NA	IMPACT=MODIFIER;SYMBOL=PARK7;BIOTYPE=protein_coding;DISTANCE=1333;STRAND=1;SYMBOL_SOURCE=HGNC;HGNC_ID=16369;AF=0.0823;PHENO=1;PUBMED=20190752,22508400,22988944,21559414	NA	NA	NA	NA	NA	NA	NA	NA	NA	NA	NA
1	8051241	7991181	rs36016881	1:7991181	A	G	G	0.2092	0.2092	rs35675666	8021973	4	2720	7169	5129	26493.8	15811.4	2.7002	3.5483	3.8743	0.0038	0.0042	0.0045	0.394	0.964979	2.5097	top 5%	NA	NA	TRUE	TRUE	NA	1.87	1.331	IMPACT=MODIFIER;AF=0.0910	NA	NA	NA	NA	NA	NA	NA	NA	NA	NA	NA	NA	NA	NA
1	8053135	7993075	rs17367289	1:7993075	A	G	G	0.2161	0.2161	rs35675666	8021973	4	2720	7169	5129	26493.8	15811.4	2.7002	3.5483	3.8743	0.0038	0.0042	0.0045	0.394	0.925544	2.3243	top 5%	NA	NA	TRUE	TRUE	NA	0.749	0.499	IMPACT=MODIFIER;AF=0.2738;PUBMED=21559414	NA	NA	NA	NA	NA	NA	NA	NA	NA	NA	NA	NA	NA	NA
1	8074872	8014812	rs397349	1:8014812	A	C	C	0.2161	0.2161	rs9658012	7989022	4	2723	7195	13353	20157.4	16755.2	0.9153	1.0304	1.1965	0.002	0.0022	0.0025	0.394	0.935171	2.2945	top 5%	NA	NA	TRUE	TRUE	NA	4.877	-0.269	NA	NA	IMPACT=MODIFIER;BIOTYPE=CTCF_binding_site;AF=0.3289;PUBMED=21559414	NA	NA	NA	NA	IMPACT=MODIFIER;SYMBOL=ERRFI1;BIOTYPE=protein_coding;INTRON=3/3;STRAND=-1;SYMBOL_SOURCE=HGNC;HGNC_ID=18185;AF=0.3289;PUBMED=21559414	NA	NA	IMPACT=MODIFIER;SYMBOL=ERRFI1;BIOTYPE=protein_coding;EXON=2/2;STRAND=-1;SYMBOL_SOURCE=HGNC;HGNC_ID=18185;AF=0.3289;PUBMED=21559414	NA	IMPACT=MODIFIER;SYMBOL=ERRFI1;BIOTYPE=nonsense_mediated_decay;INTRON=3/3;STRAND=-1;SYMBOL_SOURCE=HGNC;HGNC_ID=18185;AF=0.3289;PUBMED=21559414	NA	NA
1	8075934	8015874	rs2294889	1:8015874	A	G	G	0.2083	0.2083	rs35675666	8021973	4	2723	7191	3596.5	12207.7	7902.1	1.597	3.8914	4.6459	0.0028	0.0047	0.0053	0.394	0.979875	2.4223	top 5%	NA	NA	TRUE	TRUE	NA	3.644	-0.072	NA	IMPACT=MODIFIER;SYMBOL=ERRFI1;BIOTYPE=protein_coding;DISTANCE=241;STRAND=-1;SYMBOL_SOURCE=HGNC;HGNC_ID=18185;AF=0.1050	IMPACT=MODIFIER;BIOTYPE=CTCF_binding_site;AF=0.1050	NA	NA	NA	NA	IMPACT=MODIFIER;SYMBOL=ERRFI1;BIOTYPE=protein_coding;INTRON=1/3;STRAND=-1;SYMBOL_SOURCE=HGNC;HGNC_ID=18185;AF=0.1050	NA	NA	NA	NA	IMPACT=MODIFIER;SYMBOL=ERRFI1;BIOTYPE=nonsense_mediated_decay;INTRON=1/3;STRAND=-1;SYMBOL_SOURCE=HGNC;HGNC_ID=18185;AF=0.1050	NA	NA
1	8078569	8018509	rs12735338	1:8018509	T	C	C	0.2083	0.2083	rs35675666	8021973	4	2723	7191	3596.5	12207.7	7902.1	1.597	3.8914	4.6459	0.0028	0.0047	0.0053	0.394	0.979875	2.3154	top 5%	NA	NA	TRUE	TRUE	NA	7.038	-1.502	NA	IMPACT=MODIFIER;SYMBOL=ERRFI1;BIOTYPE=protein_coding;DISTANCE=2876;STRAND=-1;SYMBOL_SOURCE=HGNC;HGNC_ID=18185;AF=0.0907	NA	NA	NA	NA	NA	IMPACT=MODIFIER;SYMBOL=ERRFI1;BIOTYPE=protein_coding;INTRON=1/3;STRAND=-1;SYMBOL_SOURCE=HGNC;HGNC_ID=18185;AF=0.0907	NA	NA	NA	NA	IMPACT=MODIFIER;SYMBOL=ERRFI1;BIOTYPE=nonsense_mediated_decay;INTRON=1/3;STRAND=-1;SYMBOL_SOURCE=HGNC;HGNC_ID=18185;AF=0.0907	NA	NA
1	8079301	8019241	rs10489450	1:8019241	C	T	T	0.2081	0.2081	rs35675666	8021973	4	2723	7191	3596.5	12207.7	7902.1	1.597	3.8914	4.6459	0.0028	0.0047	0.0053	0.394	0.978194	2.3154	top 5%	NA	NA	TRUE	TRUE	NA	0.064	-0.199	NA	IMPACT=MODIFIER;SYMBOL=ERRFI1;BIOTYPE=protein_coding;DISTANCE=3608;STRAND=-1;SYMBOL_SOURCE=HGNC;HGNC_ID=18185;AF=0.0909;PUBMED=21559414	NA	NA	NA	NA	NA	IMPACT=MODIFIER;SYMBOL=ERRFI1;BIOTYPE=protein_coding;INTRON=1/3;STRAND=-1;SYMBOL_SOURCE=HGNC;HGNC_ID=18185;AF=0.0909;PUBMED=21559414	NA	NA	NA	NA	IMPACT=MODIFIER;SYMBOL=ERRFI1;BIOTYPE=nonsense_mediated_decay;INTRON=1/3;STRAND=-1;SYMBOL_SOURCE=HGNC;HGNC_ID=18185;AF=0.0909;PUBMED=21559414	NA	NA
1	8084355	8024295	rs28624	1:8024295	A	C	C	0.2158	0.2158	rs9658012	7989022	4	2724	7194	13606.5	33344	23475.3	0.9795	2.1607	2.3094	0.0021	0.0032	0.0033	0.394	0.936712	2.1982	top 5%	NA	NA	TRUE	TRUE	NA	7.582	0.191	NA	IMPACT=MODIFIER;SYMBOL=RP11-431K24.1;BIOTYPE=lincRNA;DISTANCE=2443;STRAND=1;SYMBOL_SOURCE=Clone_based_vega_gene;AF=0.3295;PUBMED=21559414	IMPACT=MODIFIER;BIOTYPE=promoter;AF=0.3295;PUBMED=21559414	NA	NA	NA	NA	IMPACT=MODIFIER;SYMBOL=ERRFI1;BIOTYPE=protein_coding;INTRON=1/3;STRAND=-1;SYMBOL_SOURCE=HGNC;HGNC_ID=18185;AF=0.3295;PUBMED=21559414	NA	NA	NA	NA	IMPACT=MODIFIER;SYMBOL=ERRFI1;BIOTYPE=nonsense_mediated_decay;INTRON=1/3;STRAND=-1;SYMBOL_SOURCE=HGNC;HGNC_ID=18185;AF=0.3295;PUBMED=21559414	NA	NA
1	8094978	8034918	rs12745223	1:8034918	C	T	T	0.2081	0.2081	rs35675666	8021973	4	2726	7191	3081.8	13329	8205.4	2.0585	2.1783	2.4465	0.0031	0.0032	0.0035	0.394	0.994947	2.2609	top 5%	NA	NA	TRUE	TRUE	NA	0.48	-1.999	NA	NA	NA	NA	NA	NA	NA	NA	IMPACT=MODIFIER;SYMBOL=RP11-431K24.1;BIOTYPE=lincRNA;INTRON=2/2;STRAND=1;SYMBOL_SOURCE=Clone_based_vega_gene;AF=0.0917	NA	NA	NA	NA	NA	NA
1	8095486	8035426	rs225131	1:8035426	T	C	C	0.2158	0.2158	rs9658012	7989022	4	2726	7196	13329	22536.2	17932.6	0.2165	0.2578	1.7073	0.001	0.001	0.0028	0.394	0.949642	2.0562	top 5%	NA	NA	TRUE	TRUE	NA	1.348	-0.151	NA	NA	IMPACT=MODIFIER;BIOTYPE=enhancer;AF=0.3526	NA	NA	NA	NA	NA	IMPACT=MODIFIER;SYMBOL=RP11-431K24.1;BIOTYPE=lincRNA;INTRON=2/2;STRAND=1;SYMBOL_SOURCE=Clone_based_vega_gene;AF=0.3526	NA	NA	NA	NA	NA	NA
1	8095500	8035440	rs225132	1:8035440	T	G	G	0.2158	0.2158	rs9658012	7989022	4	2726	7196	13329	22536.2	17932.6	0.2165	0.2578	1.7073	0.001	0.001	0.0028	0.394	0.949642	2.0562	top 5%	NA	NA	TRUE	TRUE	NA	0.54	1.164	NA	NA	IMPACT=MODIFIER;BIOTYPE=enhancer;AF=0.3528;PHENO=1;PUBMED=21559414,24262325,23041239,28725034,29059683	NA	NA	NA	NA	NA	IMPACT=MODIFIER;SYMBOL=RP11-431K24.1;BIOTYPE=lincRNA;INTRON=2/2;STRAND=1;SYMBOL_SOURCE=Clone_based_vega_gene;AF=0.3528;PHENO=1;PUBMED=21559414,24262325,23041239,28725034,29059683	NA	NA	NA	NA	NA	NA
1	8097145	8037085	rs7522911	1:8037085	C	T	T	0.2078	0.2078	rs35675666	8021973	4	2726	7191	3081.8	13329	8205.4	2.0585	2.1783	2.4465	0.0031	0.0032	0.0035	0.394	0.996628	2.1709	top 5%	NA	NA	TRUE	TRUE	NA	0.204	-0.76	NA	NA	NA	NA	NA	NA	NA	NA	IMPACT=MODIFIER;SYMBOL=RP11-431K24.1;BIOTYPE=lincRNA;INTRON=2/2;STRAND=1;SYMBOL_SOURCE=Clone_based_vega_gene;AF=0.0913	NA	NA	NA	NA	NA	NA
1	8100173	8040113	rs6577459	1:8040113	G	T	T	0.2078	0.2078	rs35675666	8021973	4	2726	7191	3081.8	13329	8205.4	2.0585	2.1783	2.4465	0.0031	0.0032	0.0035	0.394	0.996628	2.3528	top 5%	NA	NA	TRUE	TRUE	NA	2.464	0.137	NA	NA	IMPACT=MODIFIER;BIOTYPE=promoter_flanking_region;AF=0.1046;PUBMED=21559414	NA	NA	NA	NA	NA	IMPACT=MODIFIER;SYMBOL=RP11-431K24.1;BIOTYPE=lincRNA;INTRON=2/2;STRAND=1;SYMBOL_SOURCE=Clone_based_vega_gene;AF=0.1046;PUBMED=21559414	NA	NA	NA	NA	NA	NA
1	8106201	8046141	rs12757968	1:8046141	A	G	G	0.2078	0.2078	rs35675666	8021973	4	2726	7191	3081.8	13329	8205.4	2.0585	2.1783	2.4465	0.0031	0.0032	0.0035	0.394	0.996628	2.3609	top 5%	NA	NA	TRUE	TRUE	NA	19.39	1.985	NA	NA	IMPACT=MODIFIER;BIOTYPE=promoter_flanking_region;AF=0.0913	NA	NA	IMPACT=MODIFIER;STRAND=-1;AF=0.0913;MOTIF_NAME=ENSPFM0238;MOTIF_POS=13;HIGH_INF_POS=N;MOTIF_SCORE_CHANGE=0.024;TRANSCRIPTION_FACTORS=GCM1::MAX	NA	NA	IMPACT=MODIFIER;SYMBOL=RP11-431K24.1;BIOTYPE=lincRNA;INTRON=2/2;STRAND=1;SYMBOL_SOURCE=Clone_based_vega_gene;AF=0.0913	NA	NA	NA	NA	NA	NA
1	8111839	8051779	rs2050198	1:8051779	T	G	G	0.2078	0.2078	rs35675666	8021973	4	2726	7108	2059.2	3081.8	2570.5	3.4437	3.9236	5.2464	0.0042	0.0046	0.0052	0.394	1	2.3673	top 5%	NA	NA	TRUE	TRUE	NA	5.596	0.28	NA	NA	NA	NA	NA	NA	NA	NA	IMPACT=MODIFIER;SYMBOL=RP11-431K24.1;BIOTYPE=lincRNA;INTRON=2/2;STRAND=1;SYMBOL_SOURCE=Clone_based_vega_gene;AF=0.1046;PUBMED=21559414	NA	NA	NA	NA	NA	NA
1	8114319	8054259	rs12753070	1:8054259	C	G	G	0.2075	0.2075	rs35675666	8021973	4	2727	7116	2387.9	11565	6976.5	1.4689	1.633	2.7336	0.0026	0.0027	0.0036	0.394	0.998313	2.3587	top 5%	NA	NA	TRUE	TRUE	NA	6.158	0.212	NA	NA	IMPACT=MODIFIER;BIOTYPE=enhancer;AF=0.0917;PUBMED=21559414	IMPACT=MODIFIER;SYMBOL=CTA-215D11.4;BIOTYPE=processed_pseudogene;DISTANCE=2986;STRAND=-1;SYMBOL_SOURCE=Clone_based_vega_gene;AF=0.0917;PUBMED=21559414	NA	NA	NA	NA	IMPACT=MODIFIER;SYMBOL=RP11-431K24.1;BIOTYPE=lincRNA;INTRON=2/2;STRAND=1;SYMBOL_SOURCE=Clone_based_vega_gene;AF=0.0917;PUBMED=21559414	NA	NA	NA	NA	NA	NA
1	8119251	8059191	rs4908724	1:8059191	G	T	T	0.2072	0.2072	rs35675666	8021973	4	2727	7116	2387.9	11565	6976.5	1.4689	1.633	2.7336	0.0026	0.0027	0.0036	0.394	0.996627	2.3853	top 5%	NA	NA	TRUE	TRUE	NA	14.42	1.21	NA	IMPACT=MODIFIER;SYMBOL=CTA-215D11.4;BIOTYPE=processed_pseudogene;DISTANCE=728;STRAND=-1;SYMBOL_SOURCE=Clone_based_vega_gene;AF=0.0920;PUBMED=21559414	NA	NA	NA	NA	NA	NA	IMPACT=MODIFIER;SYMBOL=RP11-431K24.1;BIOTYPE=lincRNA;INTRON=2/2;STRAND=1;SYMBOL_SOURCE=Clone_based_vega_gene;AF=0.0920;PUBMED=21559414	NA	NA	NA	NA	NA	NA
1	8132462	8072402	rs12730860	1:8072402	T	C	C	0.2097	0.2097	rs35675666	8021973	4	2727	7117	2387.9	11565	6976.5	1.3627	1.5198	2.6407	0.0025	0.0027	0.0037	0.394	0.988297	2.0495	top 5%	NA	NA	TRUE	TRUE	NA	1.207	-2.304	NA	NA	NA	NA	NA	NA	NA	NA	IMPACT=MODIFIER;SYMBOL=RP11-431K24.1;BIOTYPE=lincRNA;INTRON=2/2;STRAND=1;SYMBOL_SOURCE=Clone_based_vega_gene;AF=0.1048;PUBMED=21559414	NA	NA	NA	NA	NA	NA
1	8133352	8073292	rs7539255	1:8073292	T	C	C	0.2097	0.2097	rs35675666	8021973	4	2727	7117	2387.9	11565	6976.5	1.3627	1.5198	2.6407	0.0025	0.0027	0.0037	0.394	0.988297	2.0495	top 5%	NA	NA	TRUE	TRUE	NA	4.071	0.535	NA	NA	NA	NA	NA	NA	NA	NA	IMPACT=MODIFIER;SYMBOL=RP11-431K24.1;BIOTYPE=lincRNA;INTRON=2/2;STRAND=1;SYMBOL_SOURCE=Clone_based_vega_gene;AF=0.0918;PUBMED=21559414	NA	NA	NA	NA	NA	NA
1	8136016	8075956	rs12736494	1:8075956	G	A	A	0.2078	0.2078	rs35675666	8021973	4	2727	7117	2387.9	11565	6976.5	1.3627	1.5198	2.6407	0.0025	0.0027	0.0037	0.394	1	2.0442	top 5%	NA	NA	TRUE	TRUE	NA	1.257	0.364	NA	NA	IMPACT=MODIFIER;BIOTYPE=promoter_flanking_region;AF=0.0917;PUBMED=21559414	NA	NA	IMPACT=MODIFIER;STRAND=-1;AF=0.0917;PUBMED=21559414;MOTIF_NAME=ENSPFM0596;MOTIF_POS=18;HIGH_INF_POS=Y;MOTIF_SCORE_CHANGE=-0.048;TRANSCRIPTION_FACTORS=TFAP2C::MAX	NA	NA	IMPACT=MODIFIER;SYMBOL=RP11-431K24.1;BIOTYPE=lincRNA;INTRON=2/2;STRAND=1;SYMBOL_SOURCE=Clone_based_vega_gene;AF=0.0917;PUBMED=21559414	NA	NA	NA	NA	NA	NA
1	8150638	8090578	rs72634258	1:8090578	T	C	C	0.2	0.2	rs9658012	7989022	4	2729	7195	11576.2	29853.3	20714.8	0.938	1.565	2.1136	0.002	0.0027	0.0031	0.394	0.943208	1.2681	no	NA	NA	TRUE	TRUE	NA	0.342	-1.888	NA	NA	IMPACT=MODIFIER;BIOTYPE=promoter_flanking_region;AF=0.0907;PHENO=1;PUBMED=26192919	NA	NA	NA	NA	NA	IMPACT=MODIFIER;SYMBOL=RP11-431K24.1;BIOTYPE=lincRNA;INTRON=2/2;STRAND=1;SYMBOL_SOURCE=Clone_based_vega_gene;AF=0.0907;PHENO=1;PUBMED=26192919	NA	NA	NA	NA	NA	NA
1	8152102	8092042	rs6668846	1:8092042	C	G	C	0.7856	0.2144	rs9658012	7989022	4	2730	7195	4776.5	26448.4	15612.4	0.6333	0.9414	1.8523	0.0016	0.0019	0.0029	0.1278	0.988534	1.2179	no	NA	NA	TRUE	TRUE	NA	0.1	-3.286	NA	NA	IMPACT=MODIFIER;BIOTYPE=promoter_flanking_region	NA	NA	NA	NA	NA	IMPACT=MODIFIER;SYMBOL=RP11-431K24.1;BIOTYPE=lincRNA;INTRON=2/2;STRAND=1;SYMBOL_SOURCE=Clone_based_vega_gene	NA	NA	NA	NA	NA	NA
1	8163122	8103062	rs4908727	1:8103062	T	C	T	0.7844	0.2156	rs9658012	7989022	4	2732	7196	6370.2	15889.9	11130	0.3271	1.0379	1.9562	0.0012	0.0022	0.003	0.1278	0.998359	1.2219	no	NA	NA	TRUE	TRUE	NA	3.186	-0.961	NA	NA	NA	NA	NA	NA	NA	NA	IMPACT=MODIFIER;SYMBOL=RP11-431K24.1;BIOTYPE=lincRNA;INTRON=2/2;STRAND=1;SYMBOL_SOURCE=Clone_based_vega_gene	NA	NA	NA	NA	NA	NA
1	8165619	8105559	rs7545677	1:8105559	T	C	C	0.7842	0.7842	rs9658012	7989022	4	2734	7197	31543.8	73708	52625.9	0.4766	1.2361	1.3387	-0.0014	-0.0024	-0.0023	0.1278	1	1.7051	no	NA	NA	TRUE	TRUE	NA	0.083	-0.594	NA	NA	NA	NA	NA	NA	NA	NA	IMPACT=MODIFIER;SYMBOL=RP11-431K24.1;BIOTYPE=lincRNA;INTRON=2/2;STRAND=1;SYMBOL_SOURCE=Clone_based_vega_gene	NA	NA	NA	NA	NA	NA
1	8165667	8105607	rs7545745	1:8105607	T	A	A	0.7844	0.7844	rs9658012	7989022	4	2734	7197	31543.8	73708	52625.9	0.4766	1.2361	1.3387	-0.0014	-0.0024	-0.0023	0.1278	0.998359	1.7051	no	NA	NA	TRUE	TRUE	NA	2.699	-0.014	NA	NA	NA	NA	NA	NA	NA	NA	IMPACT=MODIFIER;SYMBOL=RP11-431K24.1;BIOTYPE=lincRNA;INTRON=2/2;STRAND=1;SYMBOL_SOURCE=Clone_based_vega_gene	NA	NA	NA	NA	NA	NA
1	8165975	8105915	rs6703955	1:8105915	G	C	C	0.7844	0.7844	rs9658012	7989022	4	2734	7197	31543.8	73708	52625.9	0.4766	1.2361	1.3387	-0.0014	-0.0024	-0.0023	0.1278	0.998359	1.7007	no	NA	NA	TRUE	TRUE	NA	2.392	-0.048	NA	NA	NA	NA	NA	NA	NA	NA	IMPACT=MODIFIER;SYMBOL=RP11-431K24.1;BIOTYPE=lincRNA;INTRON=2/2;STRAND=1;SYMBOL_SOURCE=Clone_based_vega_gene	NA	NA	NA	NA	NA	NA
1	8168917	8108857	rs4325151	1:8108857	T	A	T	0.7847	0.2153	rs9658012	7989022	4	2735	7145	8114.4	82547.3	45330.9	0.1879	0.6233	1.0625	0.0009	0.0016	0.0021	0.1278	0.993442	1.2161	no	NA	NA	TRUE	TRUE	NA	2.422	-0.648	NA	NA	NA	NA	NA	NA	NA	NA	IMPACT=MODIFIER;SYMBOL=RP11-431K24.1;BIOTYPE=lincRNA;INTRON=2/2;STRAND=1;SYMBOL_SOURCE=Clone_based_vega_gene;AF=0.6829;PHENO=1;PUBMED=30595370	NA	NA	NA	NA	NA	NA
1	8168993	8108933	rs4369247	1:8108933	C	T	C	0.7847	0.2153	rs9658012	7989022	4	2735	7145	8114.4	82547.3	45330.9	0.1879	0.6233	1.0625	0.0009	0.0016	0.0021	0.1278	0.993442	1.2161	no	NA	NA	TRUE	TRUE	NA	2.574	-0.709	NA	NA	NA	NA	NA	NA	NA	NA	IMPACT=MODIFIER;SYMBOL=RP11-431K24.1;BIOTYPE=lincRNA;INTRON=2/2;STRAND=1;SYMBOL_SOURCE=Clone_based_vega_gene;AF=0.6673	NA	NA	NA	NA	NA	NA
1	8170219	8110159	rs12128234	1:8110159	T	C	T	0.7847	0.2153	rs9658012	7989022	4	2735	7145	8114.4	82547.3	45330.9	0.1879	0.6233	1.0625	0.0009	0.0016	0.0021	0.1278	0.993442	1.2298	no	NA	NA	TRUE	TRUE	NA	3.038	-1.085	NA	NA	NA	NA	NA	NA	NA	NA	IMPACT=MODIFIER;SYMBOL=RP11-431K24.1;BIOTYPE=lincRNA;INTRON=2/2;STRAND=1;SYMBOL_SOURCE=Clone_based_vega_gene;AF=0.7019	NA	NA	NA	NA	NA	NA
1	8246289	8186229	rs60650319	1:8186229	C	A	A	0.2986	0.2986	rs11121129	8268095	5	2769	7164	19547.8	40073.8	29810.8	0.0466	0.2422	1.1991	0.0004	0.0009	0.0021	0.0853	0.888018	0.0638	no	NA	NA	FALSE	FALSE	NA	1.536	-0.177	NA	IMPACT=MODIFIER;SYMBOL=RP11-431K24.2;BIOTYPE=processed_pseudogene;DISTANCE=3595;STRAND=1;SYMBOL_SOURCE=Clone_based_vega_gene;AF=0.2710	NA	NA	NA	NA	NA	NA	NA	NA	NA	NA	NA	NA	NA
1	8256313	8196253	rs11121127	1:8196253	G	A	A	0.2681	0.2681	rs11121129	8268095	5	2770	7172	11338.8	29805.8	20572.3	0.8134	1.2112	1.7127	0.0018	0.0022	0.0024	0.1905	0.977469	0.0843	no	NA	NA	FALSE	FALSE	NA	0.551	-1.227	NA	NA	NA	IMPACT=MODIFIER;SYMBOL=RP11-431K24.2;BIOTYPE=processed_pseudogene;DISTANCE=3483;STRAND=1;SYMBOL_SOURCE=Clone_based_vega_gene;AF=0.2087	NA	NA	NA	NA	NA	NA	NA	NA	NA	NA	NA
1	8256431	8196371	rs11121128	1:8196371	A	T	A	0.2681	0.7319	rs11121129	8268095	5	2771	7197	16285.2	93911.3	55098.3	0.469	0.5251	1.1833	-0.0013	-0.0013	-0.0022	0.1905	0.977469	0.7011	no	NA	NA	FALSE	FALSE	NA	0.481	-0.183	NA	NA	NA	IMPACT=MODIFIER;SYMBOL=RP11-431K24.2;BIOTYPE=processed_pseudogene;DISTANCE=3601;STRAND=1;SYMBOL_SOURCE=Clone_based_vega_gene;AF=0.2165	NA	NA	NA	NA	NA	NA	NA	NA	NA	NA	NA
1	8257960	8197900	rs72635708	1:8197900	T	C	C	0.2564	0.2564	rs11121129	8268095	5	2771	7127	2720	10712	6716	0.0601	0.9056	1.9837	0.0005	0.0019	0.0027	0.1905	0.946317	0.1141	no	NA	NA	FALSE	FALSE	NA	4.037	-1.138	IMPACT=MODIFIER;AF=0.1789;PUBMED=31969149	NA	NA	NA	NA	NA	NA	NA	NA	NA	NA	NA	NA	NA	NA
1	8258226	8198166	rs11585994	1:8198166	T	C	T	0.2647	0.7353	rs11121129	8268095	5	2772	7197	27779.4	81248.2	54513.8	0.024	0.1007	0.3537	-0.0003	-0.0006	-0.0011	0.1905	0.994298	0.684	no	NA	NA	FALSE	FALSE	NA	1.623	-1.119	IMPACT=MODIFIER;AF=0.2037;PUBMED=31061469	NA	NA	NA	NA	NA	NA	NA	NA	NA	NA	NA	NA	NA	NA
1	8260199	8200139	rs12140347	1:8200139	G	A	A	0.2642	0.2642	rs11121129	8268095	5	2772	7131	11832.1	81248.2	46540.2	0.079	1.3681	2.6716	0.0005	0.0022	0.0032	0.1905	1	0.001	no	NA	NA	FALSE	FALSE	NA	1.544	-0.701	IMPACT=MODIFIER;AF=0.2204	NA	NA	NA	NA	NA	NA	NA	NA	NA	NA	NA	NA	NA	NA
1	8260449	8200389	rs6700905	1:8200389	G	C	C	0.2958	0.2958	rs11121129	8268095	5	2773	7115	21446.3	39324.9	30385.6	0	0.0074	0.1955	0	0.0002	0.0008	0.0853	0.94612	0.4757	no	0.0295	NA	FALSE	FALSE	FALSE	0.619	-3.378	IMPACT=MODIFIER;AF=0.3107	NA	NA	NA	NA	NA	NA	NA	NA	NA	NA	NA	NA	NA	NA
1	8260756	8200696	rs11588420	1:8200696	G	A	A	0.2644	0.2644	rs11121129	8268095	5	2773	7113	3335	21446.3	12390.7	0.391	0.9916	1.3063	0.0012	0.0019	0.0024	0.1905	0.998572	0.0044	no	NA	NA	FALSE	FALSE	NA	6.846	-0.059	IMPACT=MODIFIER;AF=0.1785	NA	NA	NA	NA	NA	NA	NA	NA	NA	NA	NA	NA	NA	NA
1	8260834	8200774	rs11587140	1:8200774	T	C	C	0.2644	0.2644	rs11121129	8268095	5	2773	7113	3335	21446.3	12390.7	0.391	0.9916	1.3063	0.0012	0.0019	0.0024	0.1905	0.998572	0.0044	no	NA	NA	FALSE	FALSE	NA	0.533	-0.72	IMPACT=MODIFIER;AF=0.1877	NA	NA	NA	NA	NA	NA	NA	NA	NA	NA	NA	NA	NA	NA
1	8260945	8200885	rs11588819	1:8200885	G	A	A	0.2642	0.2642	rs11121129	8268095	5	2773	7113	3335	21446.3	12390.7	0.391	0.9916	1.3063	0.0012	0.0019	0.0024	0.1905	1	0.0044	no	NA	NA	FALSE	FALSE	NA	0.038	-0.316	IMPACT=MODIFIER;AF=0.1881	NA	NA	NA	NA	NA	NA	NA	NA	NA	NA	NA	NA	NA	NA
1	8261393	8201333	rs12138839	1:8201333	T	G	G	0.3075	0.3075	rs11121129	8268095	5	2773	7118	39324.9	48373.9	43849.4	0.043	0.2802	0.5917	0.0004	0.001	0.0014	0.0853	1	0.5764	no	NA	NA	FALSE	FALSE	NA	0.578	-2.151	IMPACT=MODIFIER;AF=0.3760	NA	NA	NA	NA	NA	NA	NA	NA	NA	NA	NA	NA	NA	NA
1	8264457	8204397	rs12745477	1:8204397	A	G	G	0.2644	0.2644	rs11121129	8268095	5	2773	7113	3335	21446.3	12390.7	0.391	0.9916	1.3063	0.0012	0.0019	0.0024	0.1905	0.998572	0.0072	no	NA	NA	FALSE	FALSE	NA	1.889	-0.109	NA	IMPACT=MODIFIER;SYMBOL=RP11-431K24.3;BIOTYPE=lincRNA;DISTANCE=4275;STRAND=1;SYMBOL_SOURCE=Clone_based_vega_gene;AF=0.1791	NA	IMPACT=MODIFIER;SYMBOL=RNU1-7P;BIOTYPE=snRNA;DISTANCE=2037;STRAND=-1;SYMBOL_SOURCE=HGNC;HGNC_ID=48306;AF=0.1791	NA	NA	NA	NA	NA	NA	NA	NA	NA	NA	NA
1	8267513	8207453	rs7548511	1:8207453	A	G	G	0.2661	0.2661	rs11121129	8268095	5	2773	7115	21446.3	39324.9	30385.6	0	0.0074	0.1955	0	0.0002	0.0008	0.2029	0.997157	0.3113	no	NA	NA	FALSE	FALSE	NA	3.397	0.349	NA	IMPACT=MODIFIER;SYMBOL=RNU1-7P;BIOTYPE=snRNA;DISTANCE=856;STRAND=-1;SYMBOL_SOURCE=HGNC;HGNC_ID=48306;AF=0.2877;PUBMED=28928442	NA	NA	NA	NA	NA	NA	NA	NA	NA	NA	NA	NA	NA
1	8268095	8208035	rs11121129	1:8208035	G	A	A	0.2661	0.2661	rs11121129	8268095	5	2773	7115	21446.3	39324.9	30385.6	0	0.0074	0.1955	0	0.0002	0.0008	0.2029	0.997157	0.3113	no	0.1796	NA	FALSE	FALSE	FALSE	5.477	0.63	NA	IMPACT=MODIFIER;SYMBOL=RNU1-7P;BIOTYPE=snRNA;DISTANCE=1438;STRAND=-1;SYMBOL_SOURCE=HGNC;HGNC_ID=48306;AF=0.2628;PHENO=1;PUBMED=25651891,23886662,24885462,26255310,23143594,28928442	NA	NA	NA	NA	NA	NA	NA	NA	NA	NA	NA	NA	NA
1	8268620	8208560	rs6661746	1:8208560	G	A	A	0.2661	0.2661	rs11121129	8268095	5	2774	7033	3446.7	15198	9322.4	0.2905	0.4133	1.0624	0.001	0.0012	0.002	0.2029	1	0.3113	no	0.1204	NA	FALSE	FALSE	FALSE	0.344	-0.875	NA	IMPACT=MODIFIER;SYMBOL=RNU1-7P;BIOTYPE=snRNA;DISTANCE=1963;STRAND=-1;SYMBOL_SOURCE=HGNC;HGNC_ID=48306;AF=0.2616;PUBMED=24885462	NA	NA	NA	NA	NA	NA	NA	NA	NA	NA	NA	NA	NA
1	8268715	8208655	rs6701941	1:8208655	T	C	C	0.2658	0.2658	rs11121129	8268095	5	2774	7033	3446.7	15198	9322.4	0.2905	0.4133	1.0624	0.001	0.0012	0.002	0.2029	0.998578	0.3113	no	0.1204	NA	FALSE	FALSE	FALSE	0.508	-0.664	NA	IMPACT=MODIFIER;SYMBOL=RNU1-7P;BIOTYPE=snRNA;DISTANCE=2058;STRAND=-1;SYMBOL_SOURCE=HGNC;HGNC_ID=48306;AF=0.2620	NA	NA	NA	NA	NA	NA	NA	NA	NA	NA	NA	NA	NA
1	8268913	8208853	rs6687168	1:8208853	C	T	T	0.2658	0.2658	rs11121129	8268095	5	2774	7033	3446.7	15198	9322.4	0.2905	0.4133	1.0624	0.001	0.0012	0.002	0.2029	0.998578	0.3113	no	0.0799	NA	FALSE	FALSE	FALSE	1.649	-0.564	NA	IMPACT=MODIFIER;SYMBOL=RNU1-7P;BIOTYPE=snRNA;DISTANCE=2256;STRAND=-1;SYMBOL_SOURCE=HGNC;HGNC_ID=48306;AF=0.2616;PUBMED=24885462	NA	NA	IMPACT=MODIFIER;SYMBOL=RP11-431K24.3;BIOTYPE=lincRNA;EXON=1/4;STRAND=1;SYMBOL_SOURCE=Clone_based_vega_gene;AF=0.2616;PUBMED=24885462	NA	NA	NA	NA	NA	NA	NA	NA	NA	NA
1	8272231	8212171	rs11121131	1:8212171	G	A	A	0.2636	0.2636	rs11121129	8268095	5	2774	7033	3446.7	15198	9322.4	0.2905	0.4133	1.0624	0.001	0.0012	0.002	0.2029	0.987242	0.2606	no	0.072	NA	FALSE	FALSE	FALSE	7.415	-1.098	NA	NA	NA	NA	NA	IMPACT=MODIFIER;STRAND=-1;AF=0.2610;MOTIF_NAME=ENSPFM0305;MOTIF_POS=11;HIGH_INF_POS=N;MOTIF_SCORE_CHANGE=0.006;TRANSCRIPTION_FACTORS=HOXB2::ELF1	NA	NA	IMPACT=MODIFIER;SYMBOL=RP11-431K24.3;BIOTYPE=lincRNA;INTRON=2/3;STRAND=1;SYMBOL_SOURCE=Clone_based_vega_gene;AF=0.2610	NA	NA	NA	NA	NA	NA
1	8272526	8212466	rs425371	1:8212466	G	A	G	0.2706	0.7294	rs11121129	8268095	5	2774	7196	14865.9	36059.4	25462.7	0.0143	0.0243	0.3661	-0.0002	-0.0003	-0.0011	NA	1	0.2701	no	NA	NA	FALSE	FALSE	NA	3.007	-1.253	NA	NA	NA	NA	NA	NA	NA	NA	IMPACT=MODIFIER;SYMBOL=RP11-431K24.3;BIOTYPE=lincRNA;INTRON=2/3;STRAND=1;SYMBOL_SOURCE=Clone_based_vega_gene;AF=0.4149	NA	NA	NA	NA	NA	NA
1	8524877	8464817	rs12080583	1:8464817	G	A	A	0.6575	0.6575	rs4908760	8526142	6	2838	7196	5372.7	19201.7	12287.2	0.8576	1.7454	2.1495	0.0015	0.0021	0.0023	0.174	0.922678	0.053	no	0.0629	NA	TRUE	TRUE	FALSE	0.341	-0.258	NA	NA	NA	IMPACT=MODIFIER;SYMBOL=RERE;BIOTYPE=retained_intron;DISTANCE=153;STRAND=-1;SYMBOL_SOURCE=HGNC;HGNC_ID=9965;AF=0.603;SOMATIC=0,1;PHENO=1,1;PUBMED=32888493	NA	NA	NA	IMPACT=MODIFIER;SYMBOL=RERE;BIOTYPE=protein_coding;INTRON=12/23;STRAND=-1;SYMBOL_SOURCE=HGNC;HGNC_ID=9965;AF=0.603;SOMATIC=0,1;PHENO=1,1;PUBMED=32888493	NA	NA	NA	NA	NA	NA	NA
1	8526142	8466082	rs4908760	1:8466082	G	A	A	0.6569	0.6569	rs4908760	8526142	6	2839	7196	6497.9	26922	16709.9	1.043	2.1029	3.5196	0.0016	0.0025	0.0029	0.174	0.922703	0.7201	no	0.1028	NA	TRUE	TRUE	TRUE	5.035	0.903	NA	NA	NA	NA	NA	NA	NA	IMPACT=MODIFIER;SYMBOL=RERE;BIOTYPE=protein_coding;INTRON=11/23;STRAND=-1;SYMBOL_SOURCE=HGNC;HGNC_ID=9965;PHENO=1;PUBMED=26870082,20410501,30617275	IMPACT=MODIFIER;SYMBOL=RERE;BIOTYPE=retained_intron;INTRON=10/10;STRAND=-1;SYMBOL_SOURCE=HGNC;HGNC_ID=9965;PHENO=1;PUBMED=26870082,20410501,30617275	NA	NA	NA	NA	NA	NA
1	8531326	8471266	rs1922983	1:8471266	A	G	G	0.6575	0.6575	rs4908760	8526142	6	2839	7176	6497.9	26922	16709.9	0.8105	2.3767	2.4519	0.0014	0.0031	0.0025	0.174	0.929795	0.0485	no	0.1028	NA	TRUE	TRUE	TRUE	0.278	-0.91	NA	NA	NA	NA	NA	NA	NA	IMPACT=MODIFIER;SYMBOL=RERE;BIOTYPE=protein_coding;INTRON=11/23;STRAND=-1;SYMBOL_SOURCE=HGNC;HGNC_ID=9965;SOMATIC=0,1;PHENO=0,1	IMPACT=MODIFIER;SYMBOL=RERE;BIOTYPE=retained_intron;INTRON=10/10;STRAND=-1;SYMBOL_SOURCE=HGNC;HGNC_ID=9965;SOMATIC=0,1;PHENO=0,1	NA	NA	NA	NA	NA	NA
1	8534529	8474469	rs6577488	1:8474469	T	C	C	0.6575	0.6575	rs4908760	8526142	6	2839	7176	6497.9	26922	16709.9	0.8105	2.3767	2.4519	0.0014	0.0031	0.0025	0.174	0.929795	0.0485	no	0.0511	NA	TRUE	TRUE	FALSE	14.73	0.094	NA	NA	IMPACT=MODIFIER;BIOTYPE=promoter_flanking_region	NA	NA	NA	NA	IMPACT=MODIFIER;SYMBOL=RERE;BIOTYPE=protein_coding;INTRON=11/23;STRAND=-1;SYMBOL_SOURCE=HGNC;HGNC_ID=9965	IMPACT=MODIFIER;SYMBOL=RERE;BIOTYPE=retained_intron;INTRON=10/10;STRAND=-1;SYMBOL_SOURCE=HGNC;HGNC_ID=9965	NA	NA	NA	NA	NA	NA
1	8535818	8475758	rs4351668	1:8475758	C	T	T	0.6572	0.6572	rs4908760	8526142	6	2839	7176	6497.9	26922	16709.9	0.8105	2.3767	2.4519	0.0014	0.0031	0.0025	0.174	0.928618	0.0454	no	0.0629	NA	TRUE	TRUE	FALSE	0.366	-0.503	NA	NA	IMPACT=MODIFIER;BIOTYPE=promoter_flanking_region	NA	NA	NA	NA	IMPACT=MODIFIER;SYMBOL=RERE;BIOTYPE=protein_coding;INTRON=11/23;STRAND=-1;SYMBOL_SOURCE=HGNC;HGNC_ID=9965	IMPACT=MODIFIER;SYMBOL=RERE;BIOTYPE=retained_intron;INTRON=10/10;STRAND=-1;SYMBOL_SOURCE=HGNC;HGNC_ID=9965	NA	NA	NA	NA	NA	NA
1	8537058	8476998	rs1024197	1:8476998	C	G	C	0.6575	0.3425	rs4908760	8526142	6	2840	7195	15432.5	25554.3	20493.4	0.9587	1.0603	2.008	-0.0016	-0.0018	-0.0025	0.174	0.929795	0.3721	no	0.0434	NA	TRUE	TRUE	FALSE	6.003	-0.168	NA	NA	IMPACT=MODIFIER;BIOTYPE=promoter_flanking_region	NA	NA	NA	NA	IMPACT=MODIFIER;SYMBOL=RERE;BIOTYPE=protein_coding;INTRON=11/23;STRAND=-1;SYMBOL_SOURCE=HGNC;HGNC_ID=9965	IMPACT=MODIFIER;SYMBOL=RERE;BIOTYPE=retained_intron;INTRON=10/10;STRAND=-1;SYMBOL_SOURCE=HGNC;HGNC_ID=9965	NA	NA	NA	NA	NA	NA
1	8537289	8477229	rs1884352	1:8477229	G	A	A	0.6403	0.6403	rs4908760	8526142	6	2840	7197	6053.6	25554.3	15803.9	0.2842	2.2007	2.2149	0.0009	0.0024	0.0025	0.174	0.860255	0.1878	no	NA	NA	TRUE	TRUE	NA	2.735	-0.169	NA	NA	IMPACT=MODIFIER;BIOTYPE=promoter_flanking_region;SOMATIC=0,1;PHENO=1,1;PUBMED=30643256	NA	NA	IMPACT=MODIFIER;STRAND=1;SOMATIC=0,1;PHENO=1,1;PUBMED=30643256;MOTIF_NAME=ENSPFM0405;MOTIF_POS=14;HIGH_INF_POS=N;MOTIF_SCORE_CHANGE=-0.004;TRANSCRIPTION_FACTORS=MYBL1::TBX21	NA	IMPACT=MODIFIER;SYMBOL=RERE;BIOTYPE=protein_coding;INTRON=11/23;STRAND=-1;SYMBOL_SOURCE=HGNC;HGNC_ID=9965;SOMATIC=0,1;PHENO=1,1;PUBMED=30643256	IMPACT=MODIFIER;SYMBOL=RERE;BIOTYPE=retained_intron;INTRON=10/10;STRAND=-1;SYMBOL_SOURCE=HGNC;HGNC_ID=9965;SOMATIC=0,1;PHENO=1,1;PUBMED=30643256	NA	NA	NA	NA	NA	NA
1	8539463	8479403	rs7551849	1:8479403	A	G	G	0.6572	0.6572	rs4908760	8526142	6	2841	7197	6169.5	25286	15727.7	0.2373	2.5439	2.6562	0.0008	0.0028	0.0027	0.174	0.928618	0.3598	no	0.0378	NA	TRUE	TRUE	FALSE	1.683	0.431	NA	NA	IMPACT=MODIFIER;BIOTYPE=promoter_flanking_region	NA	NA	NA	NA	IMPACT=MODIFIER;SYMBOL=RERE;BIOTYPE=protein_coding;INTRON=11/23;STRAND=-1;SYMBOL_SOURCE=HGNC;HGNC_ID=9965	IMPACT=MODIFIER;SYMBOL=RERE;BIOTYPE=retained_intron;INTRON=10/10;STRAND=-1;SYMBOL_SOURCE=HGNC;HGNC_ID=9965	NA	NA	NA	NA	NA	NA
1	8547866	8487806	rs12046643	1:8487806	A	C	C	0.6572	0.6572	rs4908760	8526142	6	2841	7197	6169.5	25286	15727.7	0.2373	2.5439	2.6562	0.0008	0.0028	0.0027	0.174	0.928618	0.4398	no	NA	NA	TRUE	TRUE	NA	6.127	1.018	NA	NA	NA	NA	NA	NA	NA	IMPACT=MODIFIER;SYMBOL=RERE;BIOTYPE=protein_coding;INTRON=11/23;STRAND=-1;SYMBOL_SOURCE=HGNC;HGNC_ID=9965;AF=0.5952	IMPACT=MODIFIER;SYMBOL=RERE;BIOTYPE=retained_intron;INTRON=10/10;STRAND=-1;SYMBOL_SOURCE=HGNC;HGNC_ID=9965;AF=0.5952	NA	NA	NA	NA	NA	NA
1	8549716	8489656	rs10864353	1:8489656	A	G	G	0.6572	0.6572	rs4908760	8526142	6	2842	7197	6191.9	24410	15301	1.5646	3.1126	4.035	0.002	0.0028	0.0035	0.174	0.928618	0.4622	no	NA	NA	TRUE	TRUE	NA	4.229	0.517	NA	NA	NA	NA	NA	NA	NA	IMPACT=MODIFIER;SYMBOL=RERE;BIOTYPE=protein_coding;INTRON=11/23;STRAND=-1;SYMBOL_SOURCE=HGNC;HGNC_ID=9965	IMPACT=MODIFIER;SYMBOL=RERE;BIOTYPE=retained_intron;INTRON=10/10;STRAND=-1;SYMBOL_SOURCE=HGNC;HGNC_ID=9965	NA	NA	NA	NA	NA	NA
1	8549741	8489681	rs10864354	1:8489681	C	T	C	0.6572	0.3428	rs4908760	8526142	6	2842	7185	14630.4	24410	19520.2	1.1336	1.9488	2.5607	-0.002	-0.0025	-0.003	0.174	0.928618	0.2681	no	NA	NA	TRUE	TRUE	NA	1.504	-1.558	NA	NA	NA	NA	NA	NA	NA	IMPACT=MODIFIER;SYMBOL=RERE;BIOTYPE=protein_coding;INTRON=11/23;STRAND=-1;SYMBOL_SOURCE=HGNC;HGNC_ID=9965;AF=0.6917	IMPACT=MODIFIER;SYMBOL=RERE;BIOTYPE=retained_intron;INTRON=10/10;STRAND=-1;SYMBOL_SOURCE=HGNC;HGNC_ID=9965;AF=0.6917	NA	NA	NA	NA	NA	NA
1	8552219	8492159	rs4908761	1:8492159	G	A	G	0.6567	0.3433	rs4908760	8526142	6	2842	7185	14630.4	24410	19520.2	1.1336	1.9488	2.5607	-0.002	-0.0025	-0.003	0.174	0.92627	0.2551	no	NA	NA	TRUE	TRUE	NA	1.093	0.058	NA	NA	IMPACT=MODIFIER;BIOTYPE=promoter_flanking_region	IMPACT=MODIFIER;SYMBOL=RERE;BIOTYPE=processed_transcript;DISTANCE=2992;STRAND=-1;SYMBOL_SOURCE=HGNC;HGNC_ID=9965	NA	NA	NA	IMPACT=MODIFIER;SYMBOL=RERE;BIOTYPE=protein_coding;INTRON=11/23;STRAND=-1;SYMBOL_SOURCE=HGNC;HGNC_ID=9965	IMPACT=MODIFIER;SYMBOL=RERE;BIOTYPE=retained_intron;INTRON=10/10;STRAND=-1;SYMBOL_SOURCE=HGNC;HGNC_ID=9965	NA	NA	NA	NA	NA	NA
1	8552804	8492744	rs6677736	1:8492744	A	T	T	0.6575	0.6575	rs4908760	8526142	6	2842	7197	6191.9	24410	15301	1.5646	3.1126	4.035	0.002	0.0028	0.0035	0.174	0.929795	0.4746	no	NA	NA	TRUE	TRUE	NA	0.012	-2.024	NA	NA	IMPACT=MODIFIER;BIOTYPE=promoter_flanking_region	IMPACT=MODIFIER;SYMBOL=RERE;BIOTYPE=processed_transcript;DISTANCE=2407;STRAND=-1;SYMBOL_SOURCE=HGNC;HGNC_ID=9965	NA	NA	NA	IMPACT=MODIFIER;SYMBOL=RERE;BIOTYPE=protein_coding;INTRON=11/23;STRAND=-1;SYMBOL_SOURCE=HGNC;HGNC_ID=9965	IMPACT=MODIFIER;SYMBOL=RERE;BIOTYPE=retained_intron;INTRON=10/10;STRAND=-1;SYMBOL_SOURCE=HGNC;HGNC_ID=9965	NA	NA	NA	NA	NA	NA
1	8557320	8497260	rs7518608	1:8497260	C	G	G	0.6572	0.6572	rs4908760	8526142	6	2842	7197	6191.9	24410	15301	1.5646	3.1126	4.035	0.002	0.0028	0.0035	0.174	0.928618	0.6414	no	NA	NA	TRUE	TRUE	NA	8.575	0.149	NA	NA	IMPACT=MODIFIER;BIOTYPE=promoter_flanking_region	NA	NA	NA	NA	IMPACT=MODIFIER;SYMBOL=RERE;BIOTYPE=protein_coding;INTRON=10/23;STRAND=-1;SYMBOL_SOURCE=HGNC;HGNC_ID=9965	IMPACT=MODIFIER;SYMBOL=RERE;BIOTYPE=retained_intron;INTRON=9/10;STRAND=-1;SYMBOL_SOURCE=HGNC;HGNC_ID=9965	NA	NA	NA	NA	NA	NA
1	8557691	8497631	rs7530745	1:8497631	A	C	A	0.6569	0.3431	rs4908760	8526142	6	2842	7185	14630.4	24410	19520.2	1.1336	1.9488	2.5607	-0.002	-0.0025	-0.003	0.174	0.927443	0.0813	no	NA	NA	TRUE	TRUE	NA	2.506	-1.295	NA	NA	IMPACT=MODIFIER;BIOTYPE=promoter_flanking_region	NA	NA	IMPACT=MODIFIER;STRAND=-1;MOTIF_NAME=ENSPFM0162;MOTIF_POS=12;HIGH_INF_POS=N;MOTIF_SCORE_CHANGE=0.014;TRANSCRIPTION_FACTORS=ETV2::RFX5	NA	IMPACT=MODIFIER;SYMBOL=RERE;BIOTYPE=protein_coding;INTRON=9/23;STRAND=-1;SYMBOL_SOURCE=HGNC;HGNC_ID=9965	IMPACT=MODIFIER;SYMBOL=RERE;BIOTYPE=retained_intron;INTRON=8/10;STRAND=-1;SYMBOL_SOURCE=HGNC;HGNC_ID=9965	NA	NA	NA	NA	NA	NA
1	8564301	8504241	rs6669503	1:8504241	C	G	C	0.6569	0.3431	rs4908760	8526142	6	2842	7185	14630.4	24410	19520.2	1.1336	1.9488	2.5607	-0.002	-0.0025	-0.003	0.174	0.932195	0.0742	no	NA	NA	TRUE	TRUE	NA	0.762	-0.696	NA	NA	NA	NA	NA	NA	NA	IMPACT=MODIFIER;SYMBOL=RERE;BIOTYPE=protein_coding;INTRON=9/23;STRAND=-1;SYMBOL_SOURCE=HGNC;HGNC_ID=9965	IMPACT=MODIFIER;SYMBOL=RERE;BIOTYPE=retained_intron;INTRON=8/10;STRAND=-1;SYMBOL_SOURCE=HGNC;HGNC_ID=9965	NA	NA	NA	NA	NA	NA
1	8569871	8509812	rs10864356	1:8509812	A	T	T	0.6569	0.6569	rs4908760	8526142	6	2842	7197	6191.9	24410	15301	1.5646	3.1126	4.035	0.002	0.0028	0.0035	0.174	0.934576	0.6548	no	NA	NA	TRUE	TRUE	NA	1.227	-0.564	NA	IMPACT=MODIFIER;SYMBOL=RP5-1115A15.2;BIOTYPE=processed_pseudogene;DISTANCE=2841;STRAND=1;SYMBOL_SOURCE=Clone_based_vega_gene;AF=0.5954	NA	IMPACT=MODIFIER;SYMBOL=SNORA77;BIOTYPE=snoRNA;DISTANCE=1983;STRAND=-1;SYMBOL_SOURCE=RFAM;AF=0.5954	NA	NA	NA	IMPACT=MODIFIER;SYMBOL=RERE;BIOTYPE=protein_coding;INTRON=8/23;STRAND=-1;SYMBOL_SOURCE=HGNC;HGNC_ID=9965;AF=0.5954	IMPACT=MODIFIER;SYMBOL=RERE;BIOTYPE=retained_intron;INTRON=7/10;STRAND=-1;SYMBOL_SOURCE=HGNC;HGNC_ID=9965;AF=0.5954	NA	NA	NA	NA	NA	NA
1	8569906	8509847	rs11121194	1:8509847	C	T	T	0.6569	0.6569	rs4908760	8526142	6	2842	7197	6191.9	24410	15301	1.5646	3.1126	4.035	0.002	0.0028	0.0035	0.174	0.934576	0.6548	no	NA	NA	TRUE	TRUE	NA	2.934	-0.339	NA	IMPACT=MODIFIER;SYMBOL=RP5-1115A15.2;BIOTYPE=processed_pseudogene;DISTANCE=2806;STRAND=1;SYMBOL_SOURCE=Clone_based_vega_gene;PUBMED=20410501	NA	IMPACT=MODIFIER;SYMBOL=SNORA77;BIOTYPE=snoRNA;DISTANCE=1948;STRAND=-1;SYMBOL_SOURCE=RFAM;PUBMED=20410501	NA	NA	NA	IMPACT=MODIFIER;SYMBOL=RERE;BIOTYPE=protein_coding;INTRON=8/23;STRAND=-1;SYMBOL_SOURCE=HGNC;HGNC_ID=9965;PUBMED=20410501	IMPACT=MODIFIER;SYMBOL=RERE;BIOTYPE=retained_intron;INTRON=7/10;STRAND=-1;SYMBOL_SOURCE=HGNC;HGNC_ID=9965;PUBMED=20410501	NA	NA	NA	NA	NA	NA
1	8573471	8513412	rs7542312	1:8513412	G	C	C	0.6572	0.6572	rs4908760	8526142	6	2842	7197	6191.9	24410	15301	1.5646	3.1126	4.035	0.002	0.0028	0.0035	0.174	0.938143	0.5794	no	NA	NA	TRUE	TRUE	NA	1.355	-0.499	NA	IMPACT=MODIFIER;SYMBOL=SNORA77;BIOTYPE=snoRNA;DISTANCE=1493;STRAND=-1;SYMBOL_SOURCE=RFAM;SOMATIC=0,1;PHENO=0,1	NA	IMPACT=MODIFIER;SYMBOL=RP5-1115A15.2;BIOTYPE=processed_pseudogene;DISTANCE=391;STRAND=1;SYMBOL_SOURCE=Clone_based_vega_gene;SOMATIC=0,1;PHENO=0,1	NA	NA	NA	IMPACT=MODIFIER;SYMBOL=RERE;BIOTYPE=protein_coding;INTRON=8/23;STRAND=-1;SYMBOL_SOURCE=HGNC;HGNC_ID=9965;SOMATIC=0,1;PHENO=0,1	IMPACT=MODIFIER;SYMBOL=RERE;BIOTYPE=retained_intron;INTRON=7/10;STRAND=-1;SYMBOL_SOURCE=HGNC;HGNC_ID=9965;SOMATIC=0,1;PHENO=0,1	NA	NA	NA	NA	NA	NA
1	8573717	8513658	rs7520617	1:8513658	C	T	C	0.6572	0.3428	rs4908760	8526142	6	2842	7185	14630.4	24410	19520.2	1.1336	1.9488	2.5607	-0.002	-0.0025	-0.003	0.174	0.938143	0.1459	no	NA	NA	TRUE	TRUE	NA	2.238	-0.36	NA	IMPACT=MODIFIER;SYMBOL=SNORA77;BIOTYPE=snoRNA;DISTANCE=1739;STRAND=-1;SYMBOL_SOURCE=RFAM;AF=0.6532	NA	IMPACT=MODIFIER;SYMBOL=RP5-1115A15.2;BIOTYPE=processed_pseudogene;DISTANCE=637;STRAND=1;SYMBOL_SOURCE=Clone_based_vega_gene;AF=0.6532	NA	NA	NA	IMPACT=MODIFIER;SYMBOL=RERE;BIOTYPE=protein_coding;INTRON=8/23;STRAND=-1;SYMBOL_SOURCE=HGNC;HGNC_ID=9965;AF=0.6532	IMPACT=MODIFIER;SYMBOL=RERE;BIOTYPE=retained_intron;INTRON=7/10;STRAND=-1;SYMBOL_SOURCE=HGNC;HGNC_ID=9965;AF=0.6532	NA	NA	NA	NA	NA	NA
1	8574118	8514059	rs6668508	1:8514059	C	T	T	0.6572	0.6572	rs4908760	8526142	6	2842	7197	6191.9	24410	15301	1.5646	3.1126	4.035	0.002	0.0028	0.0035	0.174	0.938143	0.5794	no	NA	NA	TRUE	TRUE	NA	6.529	-0.427	NA	IMPACT=MODIFIER;SYMBOL=SNORA77;BIOTYPE=snoRNA;DISTANCE=2140;STRAND=-1;SYMBOL_SOURCE=RFAM	NA	IMPACT=MODIFIER;SYMBOL=RP5-1115A15.2;BIOTYPE=processed_pseudogene;DISTANCE=1038;STRAND=1;SYMBOL_SOURCE=Clone_based_vega_gene	NA	NA	NA	IMPACT=MODIFIER;SYMBOL=RERE;BIOTYPE=protein_coding;INTRON=8/23;STRAND=-1;SYMBOL_SOURCE=HGNC;HGNC_ID=9965	IMPACT=MODIFIER;SYMBOL=RERE;BIOTYPE=retained_intron;INTRON=7/10;STRAND=-1;SYMBOL_SOURCE=HGNC;HGNC_ID=9965	NA	NA	NA	NA	NA	NA
1	8574972	8514913	rs6577491	1:8514913	G	T	G	0.6569	0.3431	rs4908760	8526142	6	2842	7185	14630.4	24410	19520.2	1.1336	1.9488	2.5607	-0.002	-0.0025	-0.003	0.174	0.93696	0.2072	no	NA	NA	TRUE	TRUE	NA	1.59	-0.946	NA	IMPACT=MODIFIER;SYMBOL=SNORA77;BIOTYPE=snoRNA;DISTANCE=2994;STRAND=-1;SYMBOL_SOURCE=RFAM	NA	IMPACT=MODIFIER;SYMBOL=RP5-1115A15.2;BIOTYPE=processed_pseudogene;DISTANCE=1892;STRAND=1;SYMBOL_SOURCE=Clone_based_vega_gene	NA	NA	NA	IMPACT=MODIFIER;SYMBOL=RERE;BIOTYPE=protein_coding;INTRON=8/23;STRAND=-1;SYMBOL_SOURCE=HGNC;HGNC_ID=9965	IMPACT=MODIFIER;SYMBOL=RERE;BIOTYPE=retained_intron;INTRON=7/10;STRAND=-1;SYMBOL_SOURCE=HGNC;HGNC_ID=9965	NA	NA	NA	NA	NA	NA
1	8575064	8515005	rs6577492	1:8515005	C	A	C	0.6567	0.3433	rs4908760	8526142	6	2842	7185	14630.4	24410	19520.2	1.1336	1.9488	2.5607	-0.002	-0.0025	-0.003	0.174	0.935779	0.2072	no	NA	NA	TRUE	TRUE	NA	1.214	-2.158	NA	IMPACT=MODIFIER;SYMBOL=SNORA77;BIOTYPE=snoRNA;DISTANCE=3086;STRAND=-1;SYMBOL_SOURCE=RFAM	NA	IMPACT=MODIFIER;SYMBOL=RP5-1115A15.2;BIOTYPE=processed_pseudogene;DISTANCE=1984;STRAND=1;SYMBOL_SOURCE=Clone_based_vega_gene	NA	NA	NA	IMPACT=MODIFIER;SYMBOL=RERE;BIOTYPE=protein_coding;INTRON=8/23;STRAND=-1;SYMBOL_SOURCE=HGNC;HGNC_ID=9965	IMPACT=MODIFIER;SYMBOL=RERE;BIOTYPE=retained_intron;INTRON=7/10;STRAND=-1;SYMBOL_SOURCE=HGNC;HGNC_ID=9965	NA	NA	NA	NA	NA	NA
1	8576925	8516866	rs6577494	1:8516866	C	T	T	0.6572	0.6572	rs4908760	8526142	6	2842	7197	6191.9	24410	15301	1.5646	3.1126	4.035	0.002	0.0028	0.0035	0.174	0.938143	0.5206	no	NA	NA	TRUE	TRUE	NA	0.864	-1.48	NA	IMPACT=MODIFIER;SYMBOL=SNORA77;BIOTYPE=snoRNA;DISTANCE=4947;STRAND=-1;SYMBOL_SOURCE=RFAM	NA	IMPACT=MODIFIER;SYMBOL=RP5-1115A15.2;BIOTYPE=processed_pseudogene;DISTANCE=3845;STRAND=1;SYMBOL_SOURCE=Clone_based_vega_gene	NA	NA	NA	IMPACT=MODIFIER;SYMBOL=RERE;BIOTYPE=protein_coding;INTRON=8/23;STRAND=-1;SYMBOL_SOURCE=HGNC;HGNC_ID=9965	IMPACT=MODIFIER;SYMBOL=RERE;BIOTYPE=retained_intron;INTRON=7/10;STRAND=-1;SYMBOL_SOURCE=HGNC;HGNC_ID=9965	NA	NA	NA	NA	NA	NA
1	8596893	8536834	rs1463051	1:8536834	T	A	A	0.6569	0.6569	rs4908760	8526142	6	2843	7169	6635.7	17178.9	11907.3	1.739	4.8446	5.1844	0.0034	0.0035	0.0036	0.174	0.941736	0.5046	no	NA	NA	TRUE	TRUE	NA	7.021	1.994	NA	NA	NA	IMPACT=MODIFIER;SYMBOL=RERE;BIOTYPE=processed_transcript;DISTANCE=4390;STRAND=-1;SYMBOL_SOURCE=HGNC;HGNC_ID=9965	NA	NA	NA	IMPACT=MODIFIER;SYMBOL=RERE;BIOTYPE=protein_coding;INTRON=8/23;STRAND=-1;SYMBOL_SOURCE=HGNC;HGNC_ID=9965	IMPACT=MODIFIER;SYMBOL=RERE;BIOTYPE=retained_intron;INTRON=7/10;STRAND=-1;SYMBOL_SOURCE=HGNC;HGNC_ID=9965	NA	NA	NA	NA	NA	NA
1	8597042	8536983	rs1463050	1:8536983	G	A	A	0.6569	0.6569	rs4908760	8526142	6	2843	7169	6635.7	17178.9	11907.3	1.739	4.8446	5.1844	0.0034	0.0035	0.0036	0.174	0.941736	0.5046	no	NA	NA	TRUE	TRUE	NA	0.101	-2.414	NA	NA	IMPACT=MODIFIER;BIOTYPE=enhancer	IMPACT=MODIFIER;SYMBOL=RERE;BIOTYPE=processed_transcript;DISTANCE=4241;STRAND=-1;SYMBOL_SOURCE=HGNC;HGNC_ID=9965	NA	NA	NA	IMPACT=MODIFIER;SYMBOL=RERE;BIOTYPE=protein_coding;INTRON=8/23;STRAND=-1;SYMBOL_SOURCE=HGNC;HGNC_ID=9965	IMPACT=MODIFIER;SYMBOL=RERE;BIOTYPE=retained_intron;INTRON=7/10;STRAND=-1;SYMBOL_SOURCE=HGNC;HGNC_ID=9965	NA	NA	NA	NA	NA	NA
1	8597108	8537049	rs1463049	1:8537049	A	T	T	0.6572	0.6572	rs4908760	8526142	6	2843	7169	6635.7	17178.9	11907.3	1.739	4.8446	5.1844	0.0034	0.0035	0.0036	0.174	0.940532	0.5046	no	NA	NA	TRUE	TRUE	NA	0.06	-1.135	NA	NA	IMPACT=MODIFIER;BIOTYPE=enhancer	IMPACT=MODIFIER;SYMBOL=RERE;BIOTYPE=processed_transcript;DISTANCE=4175;STRAND=-1;SYMBOL_SOURCE=HGNC;HGNC_ID=9965	NA	NA	NA	IMPACT=MODIFIER;SYMBOL=RERE;BIOTYPE=protein_coding;INTRON=8/23;STRAND=-1;SYMBOL_SOURCE=HGNC;HGNC_ID=9965	IMPACT=MODIFIER;SYMBOL=RERE;BIOTYPE=retained_intron;INTRON=7/10;STRAND=-1;SYMBOL_SOURCE=HGNC;HGNC_ID=9965	NA	NA	NA	NA	NA	NA
1	8600192	8540133	rs11121199	1:8540133	G	A	A	0.6564	0.6564	rs4908760	8526142	6	2843	7169	6635.7	17178.9	11907.3	1.739	4.8446	5.1844	0.0034	0.0035	0.0036	0.174	0.939368	0.506	no	NA	NA	TRUE	TRUE	NA	1.945	-0.312	NA	NA	IMPACT=MODIFIER;BIOTYPE=promoter_flanking_region;SOMATIC=0,1;PHENO=0,1	IMPACT=MODIFIER;SYMBOL=RERE;BIOTYPE=processed_transcript;DISTANCE=1091;STRAND=-1;SYMBOL_SOURCE=HGNC;HGNC_ID=9965;SOMATIC=0,1;PHENO=0,1	NA	NA	NA	IMPACT=MODIFIER;SYMBOL=RERE;BIOTYPE=protein_coding;INTRON=8/23;STRAND=-1;SYMBOL_SOURCE=HGNC;HGNC_ID=9965;SOMATIC=0,1;PHENO=0,1	IMPACT=MODIFIER;SYMBOL=RERE;BIOTYPE=retained_intron;INTRON=7/10;STRAND=-1;SYMBOL_SOURCE=HGNC;HGNC_ID=9965;SOMATIC=0,1;PHENO=0,1	NA	NA	NA	NA	NA	NA
1	8603777	8543718	rs35865480	1:8543718	C	T	T	0.6572	0.6572	rs4908760	8526142	6	2843	7169	6635.7	17178.9	11907.3	1.739	4.8446	5.1844	0.0034	0.0035	0.0036	0.174	0.942923	0.5264	no	NA	NA	TRUE	TRUE	NA	1.991	-1.06	NA	NA	NA	NA	NA	NA	NA	IMPACT=MODIFIER;SYMBOL=RERE;BIOTYPE=protein_coding;INTRON=7/23;STRAND=-1;SYMBOL_SOURCE=HGNC;HGNC_ID=9965	IMPACT=MODIFIER;SYMBOL=RERE;BIOTYPE=processed_transcript;INTRON=3/3;STRAND=-1;SYMBOL_SOURCE=HGNC;HGNC_ID=9965	NA	NA	NA	NA	NA	NA
1	8607024	8546965	rs6702060	1:8546965	G	A	A	0.6572	0.6572	rs4908760	8526142	6	2843	7169	6635.7	17178.9	11907.3	1.739	4.8446	5.1844	0.0034	0.0035	0.0036	0.174	0.947716	0.4542	no	NA	NA	TRUE	TRUE	NA	0.764	-0.22	NA	NA	NA	NA	NA	NA	NA	IMPACT=MODIFIER;SYMBOL=RERE;BIOTYPE=protein_coding;INTRON=7/23;STRAND=-1;SYMBOL_SOURCE=HGNC;HGNC_ID=9965	IMPACT=MODIFIER;SYMBOL=RERE;BIOTYPE=processed_transcript;INTRON=3/3;STRAND=-1;SYMBOL_SOURCE=HGNC;HGNC_ID=9965	NA	NA	NA	NA	NA	NA
1	8612104	8552045	rs6577499	1:8552045	G	C	C	0.6569	0.6569	rs4908760	8526142	6	2843	7169	6635.7	17178.9	11907.3	1.739	4.8446	5.1844	0.0034	0.0035	0.0036	0.174	0.946525	0.5667	no	NA	NA	TRUE	TRUE	NA	3.643	-0.11	NA	NA	IMPACT=MODIFIER;BIOTYPE=promoter_flanking_region;AF=0.5837	IMPACT=MODIFIER;SYMBOL=RERE;BIOTYPE=protein_coding;DISTANCE=4431;STRAND=-1;FLAGS=cds_start_NF,cds_end_NF;SYMBOL_SOURCE=HGNC;HGNC_ID=9965;AF=0.5837	NA	NA	NA	IMPACT=MODIFIER;SYMBOL=RERE;BIOTYPE=protein_coding;INTRON=7/23;STRAND=-1;SYMBOL_SOURCE=HGNC;HGNC_ID=9965;AF=0.5837	IMPACT=MODIFIER;SYMBOL=RERE;BIOTYPE=processed_transcript;INTRON=3/3;STRAND=-1;SYMBOL_SOURCE=HGNC;HGNC_ID=9965;AF=0.5837	NA	NA	NA	NA	NA	NA
1	8613418	8553359	rs2016084	1:8553359	C	A	A	0.6569	0.6569	rs4908760	8526142	6	2843	7169	6635.7	17178.9	11907.3	1.739	4.8446	5.1844	0.0034	0.0035	0.0036	0.174	0.946525	NA	NA	NA	NA	TRUE	TRUE	NA	8.11	0.513	NA	NA	IMPACT=MODIFIER;BIOTYPE=promoter_flanking_region	IMPACT=MODIFIER;SYMBOL=RERE;BIOTYPE=protein_coding;DISTANCE=3117;STRAND=-1;FLAGS=cds_start_NF,cds_end_NF;SYMBOL_SOURCE=HGNC;HGNC_ID=9965	NA	NA	NA	IMPACT=MODIFIER;SYMBOL=RERE;BIOTYPE=protein_coding;INTRON=7/23;STRAND=-1;SYMBOL_SOURCE=HGNC;HGNC_ID=9965	IMPACT=MODIFIER;SYMBOL=RERE;BIOTYPE=processed_transcript;INTRON=3/3;STRAND=-1;SYMBOL_SOURCE=HGNC;HGNC_ID=9965	NA	NA	NA	NA	NA	NA
1	8615577	8555518	rs6577502	1:8555518	T	C	C	0.6572	0.6572	rs4908760	8526142	6	2843	7169	6635.7	17178.9	11907.3	1.739	4.8446	5.1844	0.0034	0.0035	0.0036	0.174	0.947716	0.5658	no	NA	NA	TRUE	TRUE	NA	6.68	-0.055	NA	NA	IMPACT=MODIFIER;BIOTYPE=promoter_flanking_region;SOMATIC=0,1;PHENO=0,1	IMPACT=MODIFIER;SYMBOL=RERE;BIOTYPE=protein_coding;DISTANCE=958;STRAND=-1;FLAGS=cds_start_NF,cds_end_NF;SYMBOL_SOURCE=HGNC;HGNC_ID=9965;SOMATIC=0,1;PHENO=0,1	NA	NA	NA	IMPACT=MODIFIER;SYMBOL=RERE;BIOTYPE=protein_coding;INTRON=7/23;STRAND=-1;SYMBOL_SOURCE=HGNC;HGNC_ID=9965;SOMATIC=0,1;PHENO=0,1	IMPACT=MODIFIER;SYMBOL=RERE;BIOTYPE=processed_transcript;INTRON=3/3;STRAND=-1;SYMBOL_SOURCE=HGNC;HGNC_ID=9965;SOMATIC=0,1;PHENO=0,1	NA	NA	NA	NA	NA	NA
1	8616838	8556779	rs1473420	1:8556779	T	G	G	0.6572	0.6572	rs4908760	8526142	6	2844	7195	5392.9	29262.8	17327.9	1.9689	2.7596	3.6228	0.0023	0.0026	0.0032	0.174	0.947716	0.5659	no	NA	NA	TRUE	TRUE	NA	1.116	-2.146	NA	NA	NA	NA	NA	NA	NA	IMPACT=MODIFIER;SYMBOL=RERE;BIOTYPE=protein_coding;INTRON=6/23;STRAND=-1;SYMBOL_SOURCE=HGNC;HGNC_ID=9965;SOMATIC=0,1;PHENO=0,1;PUBMED=19005574	IMPACT=MODIFIER;SYMBOL=RERE;BIOTYPE=processed_transcript;INTRON=2/3;STRAND=-1;SYMBOL_SOURCE=HGNC;HGNC_ID=9965;SOMATIC=0,1;PHENO=0,1;PUBMED=19005574	NA	NA	NA	NA	NA	NA
1	8616933	8556874	rs12756257	1:8556874	C	A	A	0.6569	0.6569	rs4908760	8526142	6	2844	7195	5392.9	29262.8	17327.9	1.9689	2.7596	3.6228	0.0023	0.0026	0.0032	0.174	0.946525	0.5659	no	NA	NA	TRUE	TRUE	NA	4.563	-0.52	NA	NA	NA	NA	NA	NA	NA	IMPACT=MODIFIER;SYMBOL=RERE;BIOTYPE=protein_coding;INTRON=6/23;STRAND=-1;SYMBOL_SOURCE=HGNC;HGNC_ID=9965;AF=0.6194	IMPACT=MODIFIER;SYMBOL=RERE;BIOTYPE=processed_transcript;INTRON=2/3;STRAND=-1;SYMBOL_SOURCE=HGNC;HGNC_ID=9965;AF=0.6194	NA	NA	NA	NA	NA	NA
1	8632791	8572732	rs11121201	1:8572732	A	T	T	0.6578	0.6578	rs4908760	8526142	6	2845	7195	10830.2	35582.2	23206.2	0.416	1.4877	2.0345	0.001	0.002	0.0025	0.174	0.954916	0.4235	no	NA	NA	TRUE	TRUE	NA	3.071	-0.112	NA	NA	IMPACT=MODIFIER;BIOTYPE=promoter_flanking_region;AF=0.5909	NA	NA	NA	NA	IMPACT=MODIFIER;SYMBOL=RERE;BIOTYPE=protein_coding;INTRON=5/23;STRAND=-1;SYMBOL_SOURCE=HGNC;HGNC_ID=9965;AF=0.5909	IMPACT=MODIFIER;SYMBOL=RERE;BIOTYPE=processed_transcript;INTRON=1/3;STRAND=-1;SYMBOL_SOURCE=HGNC;HGNC_ID=9965;AF=0.5909	NA	NA	NA	NA	NA	NA
1	8638145	8578086	rs7547411	1:8578086	A	G	A	0.6575	0.3425	rs4908760	8526142	6	2845	7197	10570.1	35582.2	23076.2	1.9388	2.0836	2.8557	-0.0022	-0.0024	-0.0027	0.174	0.987719	0.205	no	NA	NA	TRUE	TRUE	NA	0.682	-0.364	NA	NA	NA	NA	NA	NA	NA	IMPACT=MODIFIER;SYMBOL=RERE;BIOTYPE=protein_coding;INTRON=5/23;STRAND=-1;SYMBOL_SOURCE=HGNC;HGNC_ID=9965	IMPACT=MODIFIER;SYMBOL=RERE;BIOTYPE=processed_transcript;INTRON=1/3;STRAND=-1;SYMBOL_SOURCE=HGNC;HGNC_ID=9965	NA	NA	NA	NA	NA	NA
1	8639357	8579298	rs11121202	1:8579298	T	C	C	0.6572	0.6572	rs4908760	8526142	6	2845	7195	10830.2	35582.2	23206.2	0.416	1.4877	2.0345	0.001	0.002	0.0025	0.174	0.988943	0.5754	no	NA	NA	TRUE	TRUE	NA	7.22	-0.335	NA	NA	IMPACT=MODIFIER;BIOTYPE=enhancer	NA	NA	NA	NA	IMPACT=MODIFIER;SYMBOL=RERE;BIOTYPE=protein_coding;INTRON=5/23;STRAND=-1;SYMBOL_SOURCE=HGNC;HGNC_ID=9965	IMPACT=MODIFIER;SYMBOL=RERE;BIOTYPE=processed_transcript;INTRON=1/3;STRAND=-1;SYMBOL_SOURCE=HGNC;HGNC_ID=9965	NA	NA	NA	NA	NA	NA
1	8642588	8582529	rs1061039	1:8582529	T	C	T	0.6572	0.3428	rs4908760	8526142	6	2845	7197	10570.1	35582.2	23076.2	1.9388	2.0836	2.8557	-0.0022	-0.0024	-0.0027	0.174	0.986494	0.2776	no	NA	NA	TRUE	TRUE	NA	0.156	-1.449	NA	NA	NA	NA	NA	NA	NA	IMPACT=MODIFIER;SYMBOL=RERE;BIOTYPE=protein_coding;INTRON=5/23;STRAND=-1;SYMBOL_SOURCE=HGNC;HGNC_ID=9965	IMPACT=MODIFIER;SYMBOL=RERE;BIOTYPE=processed_transcript;INTRON=1/3;STRAND=-1;SYMBOL_SOURCE=HGNC;HGNC_ID=9965	NA	NA	NA	NA	NA	NA
1	8642931	8582872	rs6663123	1:8582872	T	C	C	0.6572	0.6572	rs4908760	8526142	6	2845	7195	10830.2	35582.2	23206.2	0.416	1.4877	2.0345	0.001	0.002	0.0025	0.174	0.988943	0.453	no	NA	NA	TRUE	TRUE	NA	0.519	-2.479	NA	NA	NA	NA	NA	NA	NA	IMPACT=MODIFIER;SYMBOL=RERE;BIOTYPE=protein_coding;INTRON=5/23;STRAND=-1;SYMBOL_SOURCE=HGNC;HGNC_ID=9965	IMPACT=MODIFIER;SYMBOL=RERE;BIOTYPE=processed_transcript;INTRON=1/3;STRAND=-1;SYMBOL_SOURCE=HGNC;HGNC_ID=9965	NA	NA	NA	NA	NA	NA
1	8644007	8583948	rs7537982	1:8583948	C	T	T	0.6569	0.6569	rs4908760	8526142	6	2846	7160	6607.3	30938.5	18772.9	1.9316	1.9618	2.1445	0.0022	0.0023	0.0029	0.174	0.987719	0.1768	no	NA	NA	TRUE	TRUE	NA	0.639	-2.047	NA	NA	IMPACT=MODIFIER;BIOTYPE=CTCF_binding_site;AF=0.6404	NA	NA	NA	NA	IMPACT=MODIFIER;SYMBOL=RERE;BIOTYPE=protein_coding;INTRON=5/23;STRAND=-1;SYMBOL_SOURCE=HGNC;HGNC_ID=9965;AF=0.6404	IMPACT=MODIFIER;SYMBOL=RERE;BIOTYPE=processed_transcript;INTRON=1/3;STRAND=-1;SYMBOL_SOURCE=HGNC;HGNC_ID=9965;AF=0.6404	NA	NA	NA	NA	NA	NA
1	8645816	8585757	rs1934138	1:8585757	G	A	A	0.6569	0.6569	rs4908760	8526142	6	2846	7160	6607.3	30938.5	18772.9	1.9316	1.9618	2.1445	0.0022	0.0023	0.0029	0.174	0.987719	0.5559	no	NA	NA	TRUE	TRUE	NA	1.275	0.093	NA	NA	NA	NA	NA	NA	NA	IMPACT=MODIFIER;SYMBOL=RERE;BIOTYPE=protein_coding;INTRON=5/23;STRAND=-1;SYMBOL_SOURCE=HGNC;HGNC_ID=9965	IMPACT=MODIFIER;SYMBOL=RERE;BIOTYPE=processed_transcript;INTRON=1/3;STRAND=-1;SYMBOL_SOURCE=HGNC;HGNC_ID=9965	NA	NA	NA	NA	NA	NA
1	8647917	8587858	rs6670508	1:8587858	G	C	G	0.6581	0.3419	rs4908760	8526142	6	2847	7175	16310.1	32957.7	24633.9	1.4732	2.1351	3.5538	-0.0019	-0.0023	-0.0031	0.174	0.982826	0.11	no	NA	NA	TRUE	TRUE	NA	3.119	-0.933	NA	NA	IMPACT=MODIFIER;BIOTYPE=promoter_flanking_region;PHENO=1;PUBMED=30595370	NA	NA	NA	NA	IMPACT=MODIFIER;SYMBOL=RERE;BIOTYPE=protein_coding;INTRON=5/23;STRAND=-1;SYMBOL_SOURCE=HGNC;HGNC_ID=9965;PHENO=1;PUBMED=30595370	IMPACT=MODIFIER;SYMBOL=RERE;BIOTYPE=processed_transcript;INTRON=1/3;STRAND=-1;SYMBOL_SOURCE=HGNC;HGNC_ID=9965;PHENO=1;PUBMED=30595370	NA	NA	NA	NA	NA	NA
1	8650185	8590126	rs7526171	1:8590126	T	C	C	0.6572	0.6572	rs4908760	8526142	6	2847	7197	6210.3	32957.7	19584	0.176	1.176	2.2433	0.001	0.0019	0.0024	0.174	0.988943	0.6499	no	NA	NA	TRUE	TRUE	NA	3.55	0.985	NA	NA	IMPACT=MODIFIER;BIOTYPE=promoter_flanking_region;SOMATIC=0,1;PHENO=1,1;PUBMED=30643256	NA	NA	NA	NA	IMPACT=MODIFIER;SYMBOL=RERE;BIOTYPE=protein_coding;INTRON=5/23;STRAND=-1;SYMBOL_SOURCE=HGNC;HGNC_ID=9965;SOMATIC=0,1;PHENO=1,1;PUBMED=30643256	IMPACT=MODIFIER;SYMBOL=RERE;BIOTYPE=processed_transcript;INTRON=1/3;STRAND=-1;SYMBOL_SOURCE=HGNC;HGNC_ID=9965;SOMATIC=0,1;PHENO=1,1;PUBMED=30643256	NA	NA	NA	NA	NA	NA
1	8651582	8591523	rs6675443	1:8591523	T	A	A	0.6572	0.6572	rs4908760	8526142	6	2847	7197	6210.3	32957.7	19584	0.176	1.176	2.2433	0.001	0.0019	0.0024	0.174	0.988943	0.6499	no	NA	NA	TRUE	TRUE	NA	0.386	-1.837	NA	IMPACT=MODIFIER;SYMBOL=RERE;BIOTYPE=processed_transcript;DISTANCE=682;STRAND=-1;SYMBOL_SOURCE=HGNC;HGNC_ID=9965	IMPACT=MODIFIER;BIOTYPE=promoter_flanking_region	NA	NA	NA	NA	IMPACT=MODIFIER;SYMBOL=RERE;BIOTYPE=protein_coding;INTRON=5/23;STRAND=-1;SYMBOL_SOURCE=HGNC;HGNC_ID=9965	IMPACT=MODIFIER;SYMBOL=RERE;BIOTYPE=retained_intron;INTRON=4/10;STRAND=-1;SYMBOL_SOURCE=HGNC;HGNC_ID=9965	NA	NA	NA	NA	NA	NA
1	8653733	8593674	rs922366	1:8593674	C	A	A	0.6569	0.6569	rs4908760	8526142	6	2847	7197	6210.3	32957.7	19584	0.176	1.176	2.2433	0.001	0.0019	0.0024	0.174	0.987719	0.4601	no	NA	NA	TRUE	TRUE	NA	5.18	0.26	NA	IMPACT=MODIFIER;SYMBOL=RERE;BIOTYPE=processed_transcript;DISTANCE=2833;STRAND=-1;SYMBOL_SOURCE=HGNC;HGNC_ID=9965	NA	NA	NA	NA	NA	IMPACT=MODIFIER;SYMBOL=RERE;BIOTYPE=protein_coding;INTRON=5/23;STRAND=-1;SYMBOL_SOURCE=HGNC;HGNC_ID=9965	IMPACT=MODIFIER;SYMBOL=RERE;BIOTYPE=retained_intron;INTRON=4/10;STRAND=-1;SYMBOL_SOURCE=HGNC;HGNC_ID=9965	NA	NA	NA	NA	NA	NA
1	8654305	8594246	rs11121204	1:8594246	G	A	A	0.6569	0.6569	rs4908760	8526142	6	2847	7197	6210.3	32957.7	19584	0.176	1.176	2.2433	0.001	0.0019	0.0024	0.174	0.987719	0.4601	no	NA	NA	TRUE	TRUE	NA	5.346	0.374	NA	IMPACT=MODIFIER;SYMBOL=RERE;BIOTYPE=processed_transcript;DISTANCE=3405;STRAND=-1;SYMBOL_SOURCE=HGNC;HGNC_ID=9965	NA	NA	NA	NA	NA	IMPACT=MODIFIER;SYMBOL=RERE;BIOTYPE=protein_coding;INTRON=5/23;STRAND=-1;SYMBOL_SOURCE=HGNC;HGNC_ID=9965	IMPACT=MODIFIER;SYMBOL=RERE;BIOTYPE=retained_intron;INTRON=4/10;STRAND=-1;SYMBOL_SOURCE=HGNC;HGNC_ID=9965	NA	NA	NA	NA	NA	NA
1	8656434	8596375	rs1809332	1:8596375	C	T	T	0.6572	0.6572	rs4908760	8526142	6	2848	7195	10723.1	45690.4	28206.8	2.7305	3.0167	3.7727	0.0032	0.0027	0.0033	0.174	0.988943	0.4474	no	NA	NA	TRUE	TRUE	NA	1.727	-2.502	NA	NA	IMPACT=MODIFIER;BIOTYPE=promoter_flanking_region	NA	NA	NA	NA	IMPACT=MODIFIER;SYMBOL=RERE;BIOTYPE=protein_coding;INTRON=5/23;STRAND=-1;SYMBOL_SOURCE=HGNC;HGNC_ID=9965	IMPACT=MODIFIER;SYMBOL=RERE;BIOTYPE=retained_intron;INTRON=4/10;STRAND=-1;SYMBOL_SOURCE=HGNC;HGNC_ID=9965	NA	NA	NA	NA	NA	NA
1	8658085	8598026	rs11121205	1:8598026	G	A	A	0.6569	0.6569	rs4908760	8526142	6	2848	7194	10723.1	45690.4	28206.8	2.4409	2.8978	3.2208	0.0026	0.0027	0.0029	0.174	0.987719	0.4481	no	NA	NA	TRUE	TRUE	NA	0.099	-0.386	NA	NA	IMPACT=MODIFIER;BIOTYPE=CTCF_binding_site	NA	NA	NA	NA	IMPACT=MODIFIER;SYMBOL=RERE;BIOTYPE=protein_coding;INTRON=5/23;STRAND=-1;SYMBOL_SOURCE=HGNC;HGNC_ID=9965	IMPACT=MODIFIER;SYMBOL=RERE;BIOTYPE=retained_intron;INTRON=4/10;STRAND=-1;SYMBOL_SOURCE=HGNC;HGNC_ID=9965	NA	NA	NA	NA	NA	NA
1	8658442	8598383	rs6666191	1:8598383	C	T	T	0.6572	0.6572	rs4908760	8526142	6	2848	7195	10723.1	45690.4	28206.8	2.7305	3.0167	3.7727	0.0032	0.0027	0.0033	0.174	0.988943	0.4481	no	NA	NA	TRUE	TRUE	NA	1.572	0.214	NA	NA	IMPACT=MODIFIER;BIOTYPE=CTCF_binding_site	NA	NA	NA	NA	IMPACT=MODIFIER;SYMBOL=RERE;BIOTYPE=protein_coding;INTRON=5/23;STRAND=-1;SYMBOL_SOURCE=HGNC;HGNC_ID=9965	IMPACT=MODIFIER;SYMBOL=RERE;BIOTYPE=retained_intron;INTRON=4/10;STRAND=-1;SYMBOL_SOURCE=HGNC;HGNC_ID=9965	NA	NA	NA	NA	NA	NA
1	8658527	8598468	rs6681362	1:8598468	T	G	G	0.6572	0.6572	rs4908760	8526142	6	2848	7195	10723.1	45690.4	28206.8	2.7305	3.0167	3.7727	0.0032	0.0027	0.0033	0.174	0.988943	0.4851	no	NA	NA	TRUE	TRUE	NA	2.553	-1.832	NA	NA	IMPACT=MODIFIER;BIOTYPE=CTCF_binding_site	NA	NA	NA	NA	IMPACT=MODIFIER;SYMBOL=RERE;BIOTYPE=protein_coding;INTRON=5/23;STRAND=-1;SYMBOL_SOURCE=HGNC;HGNC_ID=9965	IMPACT=MODIFIER;SYMBOL=RERE;BIOTYPE=retained_intron;INTRON=4/10;STRAND=-1;SYMBOL_SOURCE=HGNC;HGNC_ID=9965	NA	NA	NA	NA	NA	NA
1	8658712	8598653	rs1318218	1:8598653	T	C	C	0.6572	0.6572	rs4908760	8526142	6	2848	7195	10723.1	45690.4	28206.8	2.7305	3.0167	3.7727	0.0032	0.0027	0.0033	0.174	0.988943	0.4851	no	NA	NA	TRUE	TRUE	NA	2.565	0.046	NA	NA	NA	NA	NA	NA	NA	IMPACT=MODIFIER;SYMBOL=RERE;BIOTYPE=protein_coding;INTRON=5/23;STRAND=-1;SYMBOL_SOURCE=HGNC;HGNC_ID=9965	IMPACT=MODIFIER;SYMBOL=RERE;BIOTYPE=retained_intron;INTRON=4/10;STRAND=-1;SYMBOL_SOURCE=HGNC;HGNC_ID=9965	NA	NA	NA	NA	NA	NA
1	8659282	8599223	rs2100888	1:8599223	T	A	A	0.6572	0.6572	rs4908760	8526142	6	2848	7195	10723.1	45690.4	28206.8	2.7305	3.0167	3.7727	0.0032	0.0027	0.0033	0.174	0.988943	0.4851	no	NA	NA	TRUE	TRUE	NA	9.183	0.919	NA	NA	NA	NA	NA	NA	NA	IMPACT=MODIFIER;SYMBOL=RERE;BIOTYPE=protein_coding;INTRON=5/23;STRAND=-1;SYMBOL_SOURCE=HGNC;HGNC_ID=9965;PHENO=1;PUBMED=29500382	IMPACT=MODIFIER;SYMBOL=RERE;BIOTYPE=retained_intron;INTRON=4/10;STRAND=-1;SYMBOL_SOURCE=HGNC;HGNC_ID=9965;PHENO=1;PUBMED=29500382	NA	NA	NA	NA	NA	NA
1	8659714	8599655	rs4480384	1:8599655	A	G	A	0.6575	0.3425	rs4908760	8526142	6	2849	7155	18547	30446.2	24496.6	1.3935	1.7038	1.8449	-0.0019	-0.0021	-0.0029	0.174	0.99017	0.2442	no	NA	NA	TRUE	TRUE	NA	7.885	1.459	NA	NA	NA	NA	NA	NA	NA	IMPACT=MODIFIER;SYMBOL=RERE;BIOTYPE=protein_coding;INTRON=5/23;STRAND=-1;SYMBOL_SOURCE=HGNC;HGNC_ID=9965	IMPACT=MODIFIER;SYMBOL=RERE;BIOTYPE=retained_intron;INTRON=4/10;STRAND=-1;SYMBOL_SOURCE=HGNC;HGNC_ID=9965	NA	NA	NA	NA	NA	NA
1	8663821	8603762	rs12136766	1:8603762	G	A	A	0.6625	0.6625	rs4908760	8526142	6	2849	7196	12095	30446.2	21270.6	2.9367	3.4074	4.1016	0.0028	0.0029	0.0032	0.174	0.965847	0.4826	no	NA	NA	TRUE	TRUE	NA	0.082	-1.735	NA	NA	NA	NA	NA	NA	NA	IMPACT=MODIFIER;SYMBOL=RERE;BIOTYPE=protein_coding;INTRON=5/23;STRAND=-1;SYMBOL_SOURCE=HGNC;HGNC_ID=9965;AF=0.5978	IMPACT=MODIFIER;SYMBOL=RERE;BIOTYPE=retained_intron;INTRON=4/10;STRAND=-1;SYMBOL_SOURCE=HGNC;HGNC_ID=9965;AF=0.5978	NA	NA	NA	NA	NA	NA
1	8670206	8610147	rs6701331	1:8610147	A	C	C	0.6633	0.6633	rs4908760	8526142	6	2850	7197	11496.5	30189.4	20843	0.9313	1.2179	3.7068	0.0016	0.0018	0.003	0.174	0.967097	0.2882	no	NA	NA	TRUE	TRUE	NA	1.021	0.496	NA	NA	NA	NA	NA	NA	NA	IMPACT=MODIFIER;SYMBOL=RERE;BIOTYPE=protein_coding;INTRON=5/23;STRAND=-1;SYMBOL_SOURCE=HGNC;HGNC_ID=9965;AF=0.6006;SOMATIC=0,1;PHENO=0,1	IMPACT=MODIFIER;SYMBOL=RERE;BIOTYPE=retained_intron;INTRON=4/10;STRAND=-1;SYMBOL_SOURCE=HGNC;HGNC_ID=9965;AF=0.6006;SOMATIC=0,1;PHENO=0,1	NA	NA	NA	NA	NA	NA
1	8686862	8626803	rs11121209	1:8626803	G	A	A	0.6617	0.6617	rs4908760	8526142	6	2850	7197	11496.5	30189.4	20843	0.9313	1.2179	3.7068	0.0016	0.0018	0.003	0.174	0.974344	0.2443	no	NA	NA	TRUE	TRUE	NA	3.139	-0.708	NA	IMPACT=MODIFIER;SYMBOL=RERE;BIOTYPE=protein_coding;DISTANCE=2423;STRAND=-1;FLAGS=cds_start_NF,cds_end_NF;SYMBOL_SOURCE=HGNC;HGNC_ID=9965	NA	NA	NA	NA	NA	IMPACT=MODIFIER;SYMBOL=RERE;BIOTYPE=protein_coding;INTRON=3/23;STRAND=-1;SYMBOL_SOURCE=HGNC;HGNC_ID=9965	IMPACT=MODIFIER;SYMBOL=RERE;BIOTYPE=retained_intron;INTRON=2/10;STRAND=-1;SYMBOL_SOURCE=HGNC;HGNC_ID=9965	NA	NA	NA	NA	NA	NA
1	8690933	8630874	rs1381928	1:8630874	G	A	G	0.6561	0.3439	rs4908760	8526142	6	2850	7162	15491.9	30189.4	22840.7	1.6376	1.6764	2.98	-0.0021	-0.0021	-0.0027	0.174	0.99631	0.4446	no	NA	NA	TRUE	TRUE	NA	5.057	0.196	NA	NA	NA	NA	NA	NA	NA	IMPACT=MODIFIER;SYMBOL=RERE;BIOTYPE=protein_coding;INTRON=3/23;STRAND=-1;SYMBOL_SOURCE=HGNC;HGNC_ID=9965;PHENO=1;PUBMED=31669095	IMPACT=MODIFIER;SYMBOL=RERE;BIOTYPE=retained_intron;INTRON=2/10;STRAND=-1;SYMBOL_SOURCE=HGNC;HGNC_ID=9965;PHENO=1;PUBMED=31669095	NA	NA	NA	NA	NA	NA
1	8691879	8631820	rs6674832	1:8631820	T	C	C	0.6617	0.6617	rs4908760	8526142	6	2850	7197	11496.5	30189.4	20843	0.9313	1.2179	3.7068	0.0016	0.0018	0.003	0.174	0.974344	0.3395	no	NA	NA	TRUE	TRUE	NA	0.334	-1.466	NA	NA	NA	NA	NA	NA	NA	IMPACT=MODIFIER;SYMBOL=RERE;BIOTYPE=protein_coding;INTRON=3/23;STRAND=-1;SYMBOL_SOURCE=HGNC;HGNC_ID=9965	IMPACT=MODIFIER;SYMBOL=RERE;BIOTYPE=retained_intron;INTRON=2/10;STRAND=-1;SYMBOL_SOURCE=HGNC;HGNC_ID=9965	NA	NA	NA	NA	NA	NA
1	8698277	8638218	rs7520025	1:8638218	C	T	T	0.6561	0.6561	rs4908760	8526142	6	2851	7195	5493.3	9781.2	7637.3	1.6814	2.7324	2.8931	0.0021	0.0026	0.003	0.174	0.998769	0.2212	no	NA	NA	TRUE	TRUE	NA	0.316	-0.801	NA	NA	NA	NA	NA	NA	NA	IMPACT=MODIFIER;SYMBOL=RERE;BIOTYPE=protein_coding;INTRON=3/23;STRAND=-1;SYMBOL_SOURCE=HGNC;HGNC_ID=9965	IMPACT=MODIFIER;SYMBOL=RERE;BIOTYPE=retained_intron;INTRON=2/10;STRAND=-1;SYMBOL_SOURCE=HGNC;HGNC_ID=9965	NA	NA	NA	NA	NA	NA
1	8701231	8641172	rs1463052	1:8641172	A	G	G	0.6617	0.6617	rs4908760	8526142	6	2851	7197	11683.2	31593.3	21638.3	0.8787	1.5105	1.7972	0.0015	0.0022	0.0022	0.174	0.976786	0.3349	no	NA	NA	TRUE	TRUE	NA	5.942	0.086	NA	NA	IMPACT=MODIFIER;BIOTYPE=enhancer	NA	NA	NA	NA	IMPACT=MODIFIER;SYMBOL=RERE;BIOTYPE=protein_coding;INTRON=3/23;STRAND=-1;SYMBOL_SOURCE=HGNC;HGNC_ID=9965	IMPACT=MODIFIER;SYMBOL=RERE;BIOTYPE=retained_intron;INTRON=2/10;STRAND=-1;SYMBOL_SOURCE=HGNC;HGNC_ID=9965	NA	NA	NA	NA	NA	NA
1	8702753	8642694	rs6577513	1:8642694	G	A	G	0.6564	0.3436	rs4908760	8526142	6	2852	7181	23582.5	36518.9	30050.7	3.1453	4.8741	8.8722	-0.0028	-0.0037	-0.0047	0.174	1	0.4567	no	NA	NA	TRUE	TRUE	NA	4.177	0.774	NA	NA	IMPACT=MODIFIER;BIOTYPE=promoter_flanking_region;AF=0.6358	NA	NA	NA	NA	IMPACT=MODIFIER;SYMBOL=RERE;BIOTYPE=protein_coding;INTRON=3/23;STRAND=-1;SYMBOL_SOURCE=HGNC;HGNC_ID=9965;AF=0.6358	IMPACT=MODIFIER;SYMBOL=RERE;BIOTYPE=retained_intron;INTRON=2/10;STRAND=-1;SYMBOL_SOURCE=HGNC;HGNC_ID=9965;AF=0.6358	NA	NA	NA	NA	NA	NA
1	8704059	8644000	rs2401138	1:8644000	G	C	G	0.6614	0.3386	rs4908760	8526142	6	2852	7181	23582.5	36518.9	30050.7	3.1453	4.8741	8.8722	-0.0028	-0.0037	-0.0047	0.174	0.975556	0.404	no	NA	NA	TRUE	TRUE	NA	0.077	-2.154	NA	NA	IMPACT=MODIFIER;BIOTYPE=promoter_flanking_region;AF=0.6498	NA	NA	NA	NA	IMPACT=MODIFIER;SYMBOL=RERE;BIOTYPE=protein_coding;INTRON=3/23;STRAND=-1;SYMBOL_SOURCE=HGNC;HGNC_ID=9965;AF=0.6498	IMPACT=MODIFIER;SYMBOL=RERE;BIOTYPE=retained_intron;INTRON=2/10;STRAND=-1;SYMBOL_SOURCE=HGNC;HGNC_ID=9965;AF=0.6498	NA	NA	NA	NA	NA	NA
1	8705037	8644978	rs1463053	1:8644978	G	A	A	0.6617	0.6617	rs4908760	8526142	6	2852	7197	17464.8	36518.9	26991.9	1.2446	1.888	6.5879	0.0019	0.0026	0.0043	0.174	0.976786	0.3318	no	NA	NA	TRUE	TRUE	NA	0.768	0.683	NA	NA	IMPACT=MODIFIER;BIOTYPE=promoter_flanking_region;AF=0.5929;SOMATIC=0,1;PHENO=0,1	NA	NA	NA	NA	IMPACT=MODIFIER;SYMBOL=RERE;BIOTYPE=protein_coding;INTRON=3/23;STRAND=-1;SYMBOL_SOURCE=HGNC;HGNC_ID=9965;AF=0.5929;SOMATIC=0,1;PHENO=0,1	IMPACT=MODIFIER;SYMBOL=RERE;BIOTYPE=retained_intron;INTRON=2/10;STRAND=-1;SYMBOL_SOURCE=HGNC;HGNC_ID=9965;AF=0.5929;SOMATIC=0,1;PHENO=0,1	NA	NA	NA	NA	NA	NA
1	8707116	8647057	rs6692693	1:8647057	T	G	T	0.6617	0.3383	rs4908760	8526142	6	2854	7174	9289.9	26716.6	18003.3	1.8643	1.9551	1.9557	-0.0022	-0.0023	-0.0024	0.174	0.974344	0.491	no	NA	NA	TRUE	TRUE	NA	2.817	-0.842	NA	NA	IMPACT=MODIFIER;BIOTYPE=promoter_flanking_region;AF=0.6428;SOMATIC=0,1;PHENO=0,1	NA	NA	NA	NA	IMPACT=MODIFIER;SYMBOL=RERE;BIOTYPE=protein_coding;INTRON=3/23;STRAND=-1;SYMBOL_SOURCE=HGNC;HGNC_ID=9965;AF=0.6428;SOMATIC=0,1;PHENO=0,1	IMPACT=MODIFIER;SYMBOL=RERE;BIOTYPE=retained_intron;INTRON=2/10;STRAND=-1;SYMBOL_SOURCE=HGNC;HGNC_ID=9965;AF=0.6428;SOMATIC=0,1;PHENO=0,1	NA	NA	NA	NA	NA	NA
1	8708529	8648470	rs11121210	1:8648470	T	C	T	0.6617	0.3383	rs4908760	8526142	6	2854	7174	9289.9	26716.6	18003.3	1.8643	1.9551	1.9557	-0.0022	-0.0023	-0.0024	0.174	0.976786	0.4881	no	NA	NA	TRUE	TRUE	NA	0.359	-0.168	NA	NA	IMPACT=MODIFIER;BIOTYPE=promoter_flanking_region;SOMATIC=0,1;PHENO=1,1;PUBMED=30239722	NA	NA	NA	NA	IMPACT=MODIFIER;SYMBOL=RERE;BIOTYPE=protein_coding;INTRON=3/23;STRAND=-1;SYMBOL_SOURCE=HGNC;HGNC_ID=9965;SOMATIC=0,1;PHENO=1,1;PUBMED=30239722	IMPACT=MODIFIER;SYMBOL=RERE;BIOTYPE=retained_intron;INTRON=2/10;STRAND=-1;SYMBOL_SOURCE=HGNC;HGNC_ID=9965;SOMATIC=0,1;PHENO=1,1;PUBMED=30239722	NA	NA	NA	NA	NA	NA
1	8712743	8652684	rs6577514	1:8652684	T	G	T	0.6517	0.3483	rs4908760	8526142	6	2855	7195	7773.7	12451.3	10112.5	0.9933	1.3244	2.4294	-0.0017	-0.0019	-0.0025	0.174	0.933724	0.8787	no	NA	NA	TRUE	TRUE	NA	3.54	-0.509	NA	NA	IMPACT=MODIFIER;BIOTYPE=promoter_flanking_region	IMPACT=MODIFIER;SYMBOL=RERE;BIOTYPE=protein_coding;DISTANCE=3509;STRAND=-1;FLAGS=cds_end_NF;SYMBOL_SOURCE=HGNC;HGNC_ID=9965	NA	NA	NA	IMPACT=MODIFIER;SYMBOL=RERE;BIOTYPE=protein_coding;INTRON=3/23;STRAND=-1;SYMBOL_SOURCE=HGNC;HGNC_ID=9965	IMPACT=MODIFIER;SYMBOL=RERE;BIOTYPE=retained_intron;INTRON=2/10;STRAND=-1;SYMBOL_SOURCE=HGNC;HGNC_ID=9965	NA	NA	NA	NA	NA	NA
1	8724522	8664463	rs10864360	1:8664463	C	T	C	0.6442	0.3558	rs4908760	8526142	6	2855	7196	12451.3	27657.9	20054.6	1.6229	3.2305	3.7098	-0.0023	-0.003	-0.0033	0.174	0.945294	0.9707	no	NA	NA	TRUE	TRUE	NA	2.016	-0.369	NA	NA	NA	NA	NA	NA	NA	IMPACT=MODIFIER;SYMBOL=RERE;BIOTYPE=protein_coding;INTRON=2/23;STRAND=-1;SYMBOL_SOURCE=HGNC;HGNC_ID=9965;PHENO=1;PUBMED=31669095	IMPACT=MODIFIER;SYMBOL=RERE;BIOTYPE=retained_intron;INTRON=1/10;STRAND=-1;SYMBOL_SOURCE=HGNC;HGNC_ID=9965;PHENO=1;PUBMED=31669095	NA	NA	NA	NA	NA	NA
1	8725993	8665934	rs11121212	1:8665934	C	T	C	0.6442	0.3558	rs4908760	8526142	6	2855	7196	12451.3	27657.9	20054.6	1.6229	3.2305	3.7098	-0.0023	-0.003	-0.0033	0.174	0.945294	0.9689	no	NA	NA	TRUE	TRUE	NA	0.207	-2.087	NA	NA	NA	NA	NA	NA	NA	IMPACT=MODIFIER;SYMBOL=RERE;BIOTYPE=protein_coding;INTRON=2/23;STRAND=-1;SYMBOL_SOURCE=HGNC;HGNC_ID=9965	IMPACT=MODIFIER;SYMBOL=RERE;BIOTYPE=retained_intron;INTRON=1/10;STRAND=-1;SYMBOL_SOURCE=HGNC;HGNC_ID=9965	NA	NA	NA	NA	NA	NA
1	8726721	8666662	rs10864361	1:8666662	T	C	T	0.6519	0.3481	rs4908760	8526142	6	2855	7195	7773.7	12451.3	10112.5	0.9933	1.3244	2.4294	-0.0017	-0.0019	-0.0025	0.174	0.932514	0.9288	no	NA	NA	TRUE	TRUE	NA	7.681	-1.697	NA	NA	NA	NA	NA	NA	NA	IMPACT=MODIFIER;SYMBOL=RERE;BIOTYPE=protein_coding;INTRON=2/23;STRAND=-1;SYMBOL_SOURCE=HGNC;HGNC_ID=9965	IMPACT=MODIFIER;SYMBOL=RERE;BIOTYPE=retained_intron;INTRON=1/10;STRAND=-1;SYMBOL_SOURCE=HGNC;HGNC_ID=9965	NA	NA	NA	NA	NA	NA
1	8730779	8670720	rs6695867	1:8670720	G	A	G	0.6464	0.3536	rs4908760	8526142	6	2855	7196	12451.3	27657.9	20054.6	1.6229	3.2305	3.7098	-0.0023	-0.003	-0.0033	0.174	0.954524	1.0055	no	NA	NA	TRUE	TRUE	NA	1.144	0.108	NA	NA	NA	NA	NA	NA	NA	IMPACT=MODIFIER;SYMBOL=RERE;BIOTYPE=protein_coding;INTRON=2/23;STRAND=-1;SYMBOL_SOURCE=HGNC;HGNC_ID=9965;AF=0.6424;PHENO=1;PUBMED=29942085	IMPACT=MODIFIER;SYMBOL=RERE;BIOTYPE=retained_intron;INTRON=1/10;STRAND=-1;SYMBOL_SOURCE=HGNC;HGNC_ID=9965;AF=0.6424;PHENO=1;PUBMED=29942085	NA	NA	NA	NA	NA	NA
1	8733128	8673069	rs11121215	1:8673069	T	C	T	0.6519	0.3481	rs4908760	8526142	6	2855	7195	7773.7	12451.3	10112.5	0.9933	1.3244	2.4294	-0.0017	-0.0019	-0.0025	0.174	0.932514	0.976	no	NA	NA	TRUE	TRUE	NA	0.295	0.667	NA	NA	IMPACT=MODIFIER;BIOTYPE=promoter_flanking_region	NA	NA	NA	NA	IMPACT=MODIFIER;SYMBOL=RERE;BIOTYPE=protein_coding;INTRON=2/23;STRAND=-1;SYMBOL_SOURCE=HGNC;HGNC_ID=9965	IMPACT=MODIFIER;SYMBOL=RERE;BIOTYPE=retained_intron;INTRON=1/10;STRAND=-1;SYMBOL_SOURCE=HGNC;HGNC_ID=9965	NA	NA	NA	NA	NA	NA
1	8738135	8678076	rs2045820	1:8678076	A	G	G	0.6464	0.6464	rs4908760	8526142	6	2855	7197	9966	27657.9	18811.9	1.3052	2.0317	2.33	0.0025	0.0025	0.0024	0.174	0.954524	0.2326	no	NA	NA	TRUE	TRUE	NA	6.057	-0.371	NA	NA	NA	NA	NA	NA	NA	IMPACT=MODIFIER;SYMBOL=RERE;BIOTYPE=protein_coding;INTRON=2/23;STRAND=-1;SYMBOL_SOURCE=HGNC;HGNC_ID=9965	IMPACT=MODIFIER;SYMBOL=RERE;BIOTYPE=retained_intron;INTRON=1/10;STRAND=-1;SYMBOL_SOURCE=HGNC;HGNC_ID=9965	NA	NA	NA	NA	NA	NA
1	8738937	8678878	rs4908507	1:8678878	C	T	C	0.6464	0.3536	rs4908760	8526142	6	2855	7196	12451.3	27657.9	20054.6	1.6229	3.2305	3.7098	-0.0023	-0.003	-0.0033	0.174	0.954524	1.0048	no	NA	NA	TRUE	TRUE	NA	0.292	-6.333	NA	NA	NA	NA	NA	NA	NA	IMPACT=MODIFIER;SYMBOL=RERE;BIOTYPE=protein_coding;INTRON=2/23;STRAND=-1;SYMBOL_SOURCE=HGNC;HGNC_ID=9965;SOMATIC=0,1;PHENO=0,1	IMPACT=MODIFIER;SYMBOL=RERE;BIOTYPE=retained_intron;INTRON=1/10;STRAND=-1;SYMBOL_SOURCE=HGNC;HGNC_ID=9965;SOMATIC=0,1;PHENO=0,1	NA	NA	NA	NA	NA	NA
1	8738944	8678885	rs11121216	1:8678885	A	G	A	0.6464	0.3536	rs4908760	8526142	6	2855	7196	12451.3	27657.9	20054.6	1.6229	3.2305	3.7098	-0.0023	-0.003	-0.0033	0.174	0.954524	1.0048	no	NA	NA	TRUE	TRUE	NA	1.065	-0.665	NA	NA	NA	NA	NA	NA	NA	IMPACT=MODIFIER;SYMBOL=RERE;BIOTYPE=protein_coding;INTRON=2/23;STRAND=-1;SYMBOL_SOURCE=HGNC;HGNC_ID=9965;SOMATIC=0,1;PHENO=0,1	IMPACT=MODIFIER;SYMBOL=RERE;BIOTYPE=retained_intron;INTRON=1/10;STRAND=-1;SYMBOL_SOURCE=HGNC;HGNC_ID=9965;SOMATIC=0,1;PHENO=0,1	NA	NA	NA	NA	NA	NA
1	8741401	8681342	rs7556169	1:8681342	A	G	G	0.6519	0.6519	rs4908760	8526142	6	2856	7188	5662.2	31784.5	18723.4	0.8526	1.2076	1.9459	0.0015	0.0018	0.0023	0.174	0.932514	0.2858	no	NA	NA	TRUE	TRUE	NA	6.251	0.984	NA	NA	NA	NA	NA	NA	NA	IMPACT=MODIFIER;SYMBOL=RERE;BIOTYPE=protein_coding;INTRON=2/23;STRAND=-1;SYMBOL_SOURCE=HGNC;HGNC_ID=9965	IMPACT=MODIFIER;SYMBOL=RERE;BIOTYPE=retained_intron;INTRON=1/10;STRAND=-1;SYMBOL_SOURCE=HGNC;HGNC_ID=9965	NA	NA	NA	NA	NA	NA
1	8743710	8683651	rs6693009	1:8683651	A	G	G	0.6519	0.6519	rs4908760	8526142	6	2856	7188	5662.2	31784.5	18723.4	0.8526	1.2076	1.9459	0.0015	0.0018	0.0023	0.174	0.932514	0.1016	no	NA	NA	TRUE	TRUE	NA	5.22	2.474	NA	NA	NA	NA	NA	NA	NA	IMPACT=MODIFIER;SYMBOL=RERE;BIOTYPE=protein_coding;INTRON=2/23;STRAND=-1;SYMBOL_SOURCE=HGNC;HGNC_ID=9965;SOMATIC=0,1;PHENO=0,1	IMPACT=MODIFIER;SYMBOL=RERE;BIOTYPE=retained_intron;INTRON=1/10;STRAND=-1;SYMBOL_SOURCE=HGNC;HGNC_ID=9965;SOMATIC=0,1;PHENO=0,1	NA	NA	NA	NA	NA	NA
1	10252667	10192609	rs6670208	1:10192609	C	T	T	0.3047	0.3047	rs10492972	10353112	7	3220	7192	6066.3	22061.4	14063.8	0.0387	0.1294	1.9405	0.0004	0.0007	0.0024	0.0238	0.835549	0.1761	no	NA	NA	FALSE	FALSE	NA	1.779	-0.554	IMPACT=MODIFIER;AF=0.3007	NA	NA	NA	NA	NA	NA	NA	NA	NA	NA	NA	NA	NA	NA
1	10258343	10198285	rs61784570	1:10198285	C	A	A	0.3206	0.3206	rs10492972	10353112	7	3221	7193	5847.7	23755.8	14801.7	0.0141	0.2013	0.2379	0.0002	0.0008	0.0009	0.0238	0.906655	0.286	no	NA	NA	FALSE	FALSE	NA	3.938	0.763	IMPACT=MODIFIER;AF=0.2897	NA	IMPACT=MODIFIER;BIOTYPE=enhancer;AF=0.2897	NA	NA	NA	NA	NA	NA	NA	NA	NA	NA	NA	NA
1	10265606	10205548	rs4348727	1:10205548	G	A	A	0.2903	0.2903	rs10492972	10353112	7	3222	7191	3096.4	8573.4	5834.9	0.052	1.4346	1.4716	0.0004	0.0022	0.0022	0.0634	1	0.2069	no	NA	NA	FALSE	FALSE	NA	0.269	-0.624	IMPACT=MODIFIER;AF=0.2794	NA	NA	NA	NA	NA	NA	NA	NA	NA	NA	NA	NA	NA	NA
1	10266671	10206613	rs12757820	1:10206613	A	T	T	0.2903	0.2903	rs10492972	10353112	7	3222	7191	3096.4	8573.4	5834.9	0.052	1.4346	1.4716	0.0004	0.0022	0.0022	0.0634	1	0.2069	no	NA	NA	FALSE	FALSE	NA	12.59	0.232	NA	IMPACT=MODIFIER;SYMBOL=KIF1B;BIOTYPE=protein_coding;DISTANCE=4192;STRAND=1;SYMBOL_SOURCE=HGNC;HGNC_ID=16636;AF=0.2788	NA	NA	NA	NA	NA	NA	NA	NA	NA	NA	NA	NA	NA
1	10268170	10208112	rs12117765	1:10208112	A	G	G	0.29	0.29	rs10492972	10353112	7	3223	7191	10130.6	23288.3	16709.5	0.0363	0.0589	0.0985	0.0003	0.0004	0.0005	0.0634	0.995958	0.2023	no	NA	NA	FALSE	FALSE	NA	3.549	-0.259	NA	IMPACT=MODIFIER;SYMBOL=KIF1B;BIOTYPE=protein_coding;DISTANCE=2693;STRAND=1;SYMBOL_SOURCE=HGNC;HGNC_ID=16636;AF=0.2510	NA	NA	NA	NA	NA	NA	NA	NA	NA	NA	NA	NA	NA
1	10277898	10217840	rs11121532	1:10217840	G	T	T	0.2883	0.2883	rs10492972	10353112	7	3224	7170	14414.8	28960.2	21687.5	0.0028	0.0179	0.0522	-0.0001	0.0002	0.0004	0.0634	0.97986	0.0068	no	NA	NA	FALSE	FALSE	NA	0.146	-0.6	NA	NA	NA	NA	NA	NA	NA	IMPACT=MODIFIER;SYMBOL=KIF1B;BIOTYPE=protein_coding;INTRON=1/46;STRAND=1;SYMBOL_SOURCE=HGNC;HGNC_ID=16636;AF=0.2352	NA	NA	NA	NA	NA	NA	NA
1	10282166	10222108	rs4846197	1:10222108	G	A	G	0.3439	0.6561	rs10492972	10353112	7	3224	7196	10202.1	32981.2	21591.7	0.0772	0.4114	0.8125	0.0005	0.0012	0.0017	0.059	0.949398	0.0374	no	NA	NA	FALSE	FALSE	NA	7.706	0.272	NA	NA	IMPACT=MODIFIER;BIOTYPE=promoter_flanking_region;AF=0.3411	NA	NA	NA	NA	IMPACT=MODIFIER;SYMBOL=KIF1B;BIOTYPE=protein_coding;INTRON=1/46;STRAND=1;SYMBOL_SOURCE=HGNC;HGNC_ID=16636;AF=0.3411	NA	NA	NA	NA	NA	NA	NA
1	10284659	10224601	rs35766535	1:10224601	T	C	C	0.2889	0.2889	rs10492972	10353112	7	3226	7195	11630.1	35970	23800.1	0.2254	0.2987	0.7275	0.0009	0.001	0.0015	0.0634	0.985214	0.0513	no	NA	NA	FALSE	FALSE	NA	3.349	0.31	NA	IMPACT=MODIFIER;SYMBOL=MIR1273D;BIOTYPE=miRNA;DISTANCE=3117;STRAND=1;SYMBOL_SOURCE=HGNC;HGNC_ID=38375;AF=0.2350	IMPACT=MODIFIER;BIOTYPE=promoter_flanking_region;AF=0.2350	NA	NA	NA	NA	IMPACT=MODIFIER;SYMBOL=KIF1B;BIOTYPE=protein_coding;INTRON=1/46;STRAND=1;SYMBOL_SOURCE=HGNC;HGNC_ID=16636;AF=0.2350	NA	NA	NA	NA	NA	NA	NA
1	10284733	10224675	rs61775887	1:10224675	T	C	T	0.3444	0.6556	rs10492972	10353112	7	3226	7185	13730.7	27940	20835.4	0.0126	0.2854	0.302	-0.0002	0.001	0.0009	0.059	0.951772	0.0743	no	NA	NA	FALSE	FALSE	NA	1.034	-0.636	NA	IMPACT=MODIFIER;SYMBOL=MIR1273D;BIOTYPE=miRNA;DISTANCE=3043;STRAND=1;SYMBOL_SOURCE=HGNC;HGNC_ID=38375;AF=0.3127	IMPACT=MODIFIER;BIOTYPE=promoter_flanking_region;AF=0.3127	NA	NA	NA	NA	IMPACT=MODIFIER;SYMBOL=KIF1B;BIOTYPE=protein_coding;INTRON=1/46;STRAND=1;SYMBOL_SOURCE=HGNC;HGNC_ID=16636;AF=0.3127	NA	NA	NA	NA	NA	NA	NA
1	10290421	10230363	rs17400510	1:10230363	T	C	C	0.2892	0.2892	rs10492972	10353112	7	3226	7196	11630.1	35970	23800.1	0.0499	0.1716	0.86	-0.0004	0.0008	0.0017	0.0634	0.986554	0.0221	no	NA	NA	FALSE	FALSE	NA	7.019	2.297	NA	IMPACT=MODIFIER;SYMBOL=KIF1B;BIOTYPE=protein_coding;DISTANCE=1887;STRAND=1;SYMBOL_SOURCE=HGNC;HGNC_ID=16636;AF=0.2648	IMPACT=MODIFIER;BIOTYPE=promoter_flanking_region;AF=0.2648	IMPACT=MODIFIER;SYMBOL=MIR1273D;BIOTYPE=miRNA;DISTANCE=2560;STRAND=1;SYMBOL_SOURCE=HGNC;HGNC_ID=38375;AF=0.2648	NA	NA	NA	IMPACT=MODIFIER;SYMBOL=KIF1B;BIOTYPE=protein_coding;INTRON=1/46;STRAND=1;SYMBOL_SOURCE=HGNC;HGNC_ID=16636;AF=0.2648	NA	NA	NA	NA	NA	NA	NA
1	10291874	10231816	rs12751375	1:10231816	C	G	G	0.2917	0.2917	rs10492972	10353112	7	3226	7195	11630.1	35970	23800.1	0.2254	0.2987	0.7275	0.0009	0.001	0.0015	0.0634	0.969283	0.0068	no	NA	NA	FALSE	FALSE	NA	0.217	-0.964	NA	IMPACT=MODIFIER;SYMBOL=KIF1B;BIOTYPE=protein_coding;DISTANCE=434;STRAND=1;SYMBOL_SOURCE=HGNC;HGNC_ID=16636;AF=0.2352;PUBMED=27429976	NA	IMPACT=MODIFIER;SYMBOL=MIR1273D;BIOTYPE=miRNA;DISTANCE=4013;STRAND=1;SYMBOL_SOURCE=HGNC;HGNC_ID=38375;AF=0.2352;PUBMED=27429976	NA	NA	NA	IMPACT=MODIFIER;SYMBOL=KIF1B;BIOTYPE=protein_coding;INTRON=1/46;STRAND=1;SYMBOL_SOURCE=HGNC;HGNC_ID=16636;AF=0.2352;PUBMED=27429976	NA	NA	NA	NA	NA	NA	NA
1	10292888	10232830	rs11121533	1:10232830	G	C	C	0.2892	0.2892	rs10492972	10353112	7	3226	7196	11630.1	35970	23800.1	0.0499	0.1716	0.86	-0.0004	0.0008	0.0017	0.0634	0.986554	0.0312	no	NA	NA	FALSE	FALSE	NA	0.133	-0.194	NA	NA	NA	NA	NA	NA	NA	IMPACT=MODIFIER;SYMBOL=KIF1B;BIOTYPE=protein_coding;INTRON=2/46;STRAND=1;SYMBOL_SOURCE=HGNC;HGNC_ID=16636;AF=0.2648	NA	NA	NA	NA	NA	NA	NA
1	10293565	10233507	rs11580854	1:10233507	G	A	G	0.3444	0.6556	rs10492972	10353112	7	3226	7185	13730.7	27940	20835.4	0.0126	0.2854	0.302	-0.0002	0.001	0.0009	0.059	0.951772	0.0359	no	NA	NA	FALSE	FALSE	NA	0.872	-0.313	NA	NA	NA	NA	NA	NA	NA	IMPACT=MODIFIER;SYMBOL=KIF1B;BIOTYPE=protein_coding;INTRON=2/46;STRAND=1;SYMBOL_SOURCE=HGNC;HGNC_ID=16636;AF=0.3774	NA	NA	NA	NA	NA	NA	NA
1	10296452	10236394	rs12136376	1:10236394	C	T	T	0.2894	0.2894	rs10492972	10353112	7	3226	7196	11630.1	35970	23800.1	0.0499	0.1716	0.86	-0.0004	0.0008	0.0017	0.0634	0.985215	0.0177	no	NA	NA	FALSE	FALSE	NA	10.27	0.22	NA	NA	NA	NA	NA	NA	NA	IMPACT=MODIFIER;SYMBOL=KIF1B;BIOTYPE=protein_coding;INTRON=2/46;STRAND=1;SYMBOL_SOURCE=HGNC;HGNC_ID=16636;AF=0.2648	NA	NA	NA	NA	NA	NA	NA
1	10296922	10236864	rs10864449	1:10236864	A	T	A	0.3447	0.6553	rs10492972	10353112	7	3226	7185	13730.7	27940	20835.4	0.0126	0.2854	0.302	-0.0002	0.001	0.0009	0.059	0.950571	0.0239	no	NA	NA	FALSE	FALSE	NA	14.27	0.073	NA	NA	IMPACT=MODIFIER;BIOTYPE=promoter_flanking_region;AF=0.3325	NA	NA	NA	NA	IMPACT=MODIFIER;SYMBOL=KIF1B;BIOTYPE=protein_coding;INTRON=2/46;STRAND=1;SYMBOL_SOURCE=HGNC;HGNC_ID=16636;AF=0.3325	NA	NA	NA	NA	NA	NA	NA
1	10297230	10237172	rs1538557	1:10237172	T	C	T	0.3447	0.6553	rs10492972	10353112	7	3226	7185	13730.7	27940	20835.4	0.0126	0.2854	0.302	-0.0002	0.001	0.0009	0.059	0.950571	0.0239	no	NA	NA	FALSE	FALSE	NA	13.99	-0.506	NA	NA	IMPACT=MODIFIER;BIOTYPE=promoter_flanking_region;AF=0.3325	NA	NA	NA	NA	IMPACT=MODIFIER;SYMBOL=KIF1B;BIOTYPE=protein_coding;INTRON=2/46;STRAND=1;SYMBOL_SOURCE=HGNC;HGNC_ID=16636;AF=0.3325	NA	NA	NA	NA	NA	NA	NA
1	10303942	10243884	rs11582123	1:10243884	A	T	A	0.3161	0.6839	rs10492972	10353112	7	3227	7175	33141.1	51395.9	42268.5	0.1166	0.1658	0.4345	0.0006	-0.0007	-0.0012	0.0238	0.950824	0.4977	no	NA	NA	FALSE	FALSE	NA	2.135	0.194	NA	NA	IMPACT=MODIFIER;BIOTYPE=promoter_flanking_region;AF=0.3259	NA	NA	NA	NA	IMPACT=MODIFIER;SYMBOL=KIF1B;BIOTYPE=protein_coding;INTRON=2/46;STRAND=1;SYMBOL_SOURCE=HGNC;HGNC_ID=16636;AF=0.3259	NA	NA	NA	NA	NA	NA	NA
1	10305711	10245653	rs12755094	1:10245653	T	C	C	0.2889	0.2889	rs10492972	10353112	7	3227	7197	3010.2	71273.8	37142	0.0024	0.0102	0.3958	-0.0001	0.0002	0.0011	0.0634	0.985214	0.0329	no	NA	NA	FALSE	FALSE	NA	0.587	-0.114	NA	NA	IMPACT=MODIFIER;BIOTYPE=enhancer;AF=0.2774	NA	NA	NA	NA	IMPACT=MODIFIER;SYMBOL=KIF1B;BIOTYPE=protein_coding;INTRON=2/46;STRAND=1;SYMBOL_SOURCE=HGNC;HGNC_ID=16636;AF=0.2774	NA	NA	NA	NA	NA	NA	NA
1	10305992	10245934	rs6696056	1:10245934	C	A	C	0.3439	0.6561	rs10492972	10353112	7	3227	7174	11843.5	33141.1	22492.3	0.2304	0.4023	1.7178	0.0009	0.0011	0.0024	0.059	0.951788	0.0353	no	NA	NA	FALSE	FALSE	NA	0.343	-2.024	NA	NA	IMPACT=MODIFIER;BIOTYPE=enhancer;AF=0.3450	NA	NA	NA	NA	IMPACT=MODIFIER;SYMBOL=KIF1B;BIOTYPE=protein_coding;INTRON=2/46;STRAND=1;SYMBOL_SOURCE=HGNC;HGNC_ID=16636;AF=0.3450	NA	NA	NA	NA	NA	NA	NA
1	10306038	10245980	rs6700866	1:10245980	A	G	G	0.2892	0.2892	rs10492972	10353112	7	3227	7197	3010.2	71273.8	37142	0.0024	0.0102	0.3958	-0.0001	0.0002	0.0011	0.0634	0.983875	0.0333	no	NA	NA	FALSE	FALSE	NA	2.457	-0.277	NA	NA	IMPACT=MODIFIER;BIOTYPE=enhancer;AF=0.2788;PUBMED=27429976	NA	NA	NA	NA	IMPACT=MODIFIER;SYMBOL=KIF1B;BIOTYPE=protein_coding;INTRON=2/46;STRAND=1;SYMBOL_SOURCE=HGNC;HGNC_ID=16636;AF=0.2788;PUBMED=27429976	NA	NA	NA	NA	NA	NA	NA
1	10307295	10247237	rs4529713	1:10247237	A	G	A	0.3442	0.6558	rs10492972	10353112	7	3227	7174	11843.5	33141.1	22492.3	0.2304	0.4023	1.7178	0.0009	0.0011	0.0024	0.059	0.952975	0.0401	no	NA	NA	FALSE	FALSE	NA	1.145	-0.366	NA	NA	NA	NA	NA	NA	NA	IMPACT=MODIFIER;SYMBOL=KIF1B;BIOTYPE=protein_coding;INTRON=2/46;STRAND=1;SYMBOL_SOURCE=HGNC;HGNC_ID=16636;AF=0.3450	NA	NA	NA	NA	NA	NA	NA
1	10307453	10247395	rs4240911	1:10247395	T	C	C	0.3161	0.3161	rs10492972	10353112	7	3228	7196	6141.9	57972.6	32057.2	0.0042	0.0357	0.0404	-0.0001	0.0003	0.0003	0.0238	0.950824	0.2109	no	NA	NA	FALSE	FALSE	NA	3.227	0.064	NA	NA	NA	NA	NA	NA	NA	IMPACT=MODIFIER;SYMBOL=KIF1B;BIOTYPE=protein_coding;INTRON=2/46;STRAND=1;SYMBOL_SOURCE=HGNC;HGNC_ID=16636;AF=0.3391;PUBMED=27980619	NA	NA	NA	NA	NA	NA	NA
1	10308545	10248487	rs12406943	1:10248487	T	C	T	0.3442	0.6558	rs10492972	10353112	7	3228	7174	10690.6	57972.6	34331.6	0.0059	0.109	1.0294	-0.0002	0.0006	0.002	0.059	0.952975	0.0427	no	NA	NA	FALSE	FALSE	NA	9.511	-2.245	NA	NA	IMPACT=MODIFIER;BIOTYPE=promoter_flanking_region;AF=0.3456	NA	NA	NA	NA	IMPACT=MODIFIER;SYMBOL=KIF1B;BIOTYPE=protein_coding;INTRON=2/46;STRAND=1;SYMBOL_SOURCE=HGNC;HGNC_ID=16636;AF=0.3456	NA	NA	NA	NA	NA	NA	NA
1	10308631	10248573	rs946503	1:10248573	C	G	C	0.3442	0.6558	rs10492972	10353112	7	3228	7174	10690.6	57972.6	34331.6	0.0059	0.109	1.0294	-0.0002	0.0006	0.002	0.059	0.952975	0.0543	no	NA	NA	FALSE	FALSE	NA	9.349	0.333	NA	NA	IMPACT=MODIFIER;BIOTYPE=promoter_flanking_region;AF=0.3908	NA	NA	NA	NA	IMPACT=MODIFIER;SYMBOL=KIF1B;BIOTYPE=protein_coding;INTRON=2/46;STRAND=1;SYMBOL_SOURCE=HGNC;HGNC_ID=16636;AF=0.3908	NA	NA	NA	NA	NA	NA	NA
1	10309279	10249221	rs946502	1:10249221	G	C	G	0.3442	0.6558	rs10492972	10353112	7	3228	7174	10690.6	57972.6	34331.6	0.0059	0.109	1.0294	-0.0002	0.0006	0.002	0.059	0.952975	0.1434	no	NA	NA	FALSE	FALSE	NA	1.673	0.116	NA	NA	IMPACT=MODIFIER;BIOTYPE=promoter_flanking_region;AF=0.3321	NA	NA	NA	NA	IMPACT=MODIFIER;SYMBOL=KIF1B;BIOTYPE=protein_coding;INTRON=2/46;STRAND=1;SYMBOL_SOURCE=HGNC;HGNC_ID=16636;AF=0.3321	NA	NA	NA	NA	NA	NA	NA
1	10309580	10249522	rs946501	1:10249522	G	C	G	0.3442	0.6558	rs10492972	10353112	7	3228	7174	10690.6	57972.6	34331.6	0.0059	0.109	1.0294	-0.0002	0.0006	0.002	0.059	0.952975	0.1434	no	NA	NA	FALSE	FALSE	NA	0.388	-0.03	NA	NA	IMPACT=MODIFIER;BIOTYPE=promoter_flanking_region;AF=0.3319	NA	NA	NA	NA	IMPACT=MODIFIER;SYMBOL=KIF1B;BIOTYPE=protein_coding;INTRON=2/46;STRAND=1;SYMBOL_SOURCE=HGNC;HGNC_ID=16636;AF=0.3319	NA	NA	NA	NA	NA	NA	NA
1	10310214	10250156	rs4846205	1:10250156	A	T	T	0.3161	0.3161	rs10492972	10353112	7	3228	7196	6141.9	57972.6	32057.2	0.0042	0.0357	0.0404	-0.0001	0.0003	0.0003	0.0238	0.950824	0.4367	no	NA	NA	FALSE	FALSE	NA	4.526	-0.435	NA	NA	IMPACT=MODIFIER;BIOTYPE=promoter_flanking_region;AF=0.3255	NA	NA	NA	NA	IMPACT=MODIFIER;SYMBOL=KIF1B;BIOTYPE=protein_coding;INTRON=2/46;STRAND=1;SYMBOL_SOURCE=HGNC;HGNC_ID=16636;AF=0.3255	NA	NA	NA	NA	NA	NA	NA
1	10310258	10250200	rs4846206	1:10250200	G	C	G	0.3442	0.6558	rs10492972	10353112	7	3228	7174	10690.6	57972.6	34331.6	0.0059	0.109	1.0294	-0.0002	0.0006	0.002	0.059	0.952975	0.1414	no	NA	NA	FALSE	FALSE	NA	0.715	-1.48	NA	NA	IMPACT=MODIFIER;BIOTYPE=promoter_flanking_region;AF=0.3450	NA	NA	NA	NA	IMPACT=MODIFIER;SYMBOL=KIF1B;BIOTYPE=protein_coding;INTRON=2/46;STRAND=1;SYMBOL_SOURCE=HGNC;HGNC_ID=16636;AF=0.3450	NA	NA	NA	NA	NA	NA	NA
1	10311983	10251925	rs12407992	1:10251925	A	C	C	0.2889	0.2889	rs10492972	10353112	7	3229	7176	5074.1	36882.6	20978.4	0	0.0978	1.0389	0	0.0005	0.0019	0.0634	0.985214	0.1018	no	NA	NA	FALSE	FALSE	NA	5.356	0.551	NA	NA	IMPACT=MODIFIER;BIOTYPE=promoter_flanking_region;AF=0.2772;SOMATIC=0,1;PHENO=0,1	NA	NA	NA	NA	IMPACT=MODIFIER;SYMBOL=KIF1B;BIOTYPE=protein_coding;INTRON=2/46;STRAND=1;SYMBOL_SOURCE=HGNC;HGNC_ID=16636;AF=0.2772;SOMATIC=0,1;PHENO=0,1	NA	NA	NA	NA	NA	NA	NA
1	10313811	10253753	rs4846207	1:10253753	T	C	T	0.3442	0.6558	rs10492972	10353112	7	3229	7197	12076	52619.8	32347.9	0.0096	0.0355	0.5372	-0.0002	0.0003	0.0013	0.059	0.952975	0.1385	no	NA	NA	FALSE	FALSE	NA	2.511	-2.309	NA	NA	IMPACT=MODIFIER;BIOTYPE=promoter_flanking_region;AF=0.3319	NA	NA	NA	NA	IMPACT=MODIFIER;SYMBOL=KIF1B;BIOTYPE=protein_coding;INTRON=2/46;STRAND=1;SYMBOL_SOURCE=HGNC;HGNC_ID=16636;AF=0.3319	NA	NA	NA	NA	NA	NA	NA
1	10313839	10253781	rs4846208	1:10253781	T	C	C	0.2886	0.2886	rs10492972	10353112	7	3229	7176	5074.1	36882.6	20978.4	0	0.0978	1.0389	0	0.0005	0.0019	0.0634	0.983874	0.1017	no	NA	NA	FALSE	FALSE	NA	6.951	0.168	NA	NA	IMPACT=MODIFIER;BIOTYPE=promoter_flanking_region;AF=0.2310	NA	NA	NA	NA	IMPACT=MODIFIER;SYMBOL=KIF1B;BIOTYPE=protein_coding;INTRON=2/46;STRAND=1;SYMBOL_SOURCE=HGNC;HGNC_ID=16636;AF=0.2310	NA	NA	NA	NA	NA	NA	NA
1	10318652	10258594	rs12402052	1:10258594	C	G	G	0.2886	0.2886	rs10492972	10353112	7	3230	7174	6300.6	31298.5	18799.5	0.0067	0.1822	0.482	0.0002	0.0007	0.0013	0.0634	0.983874	0.0908	no	NA	NA	FALSE	FALSE	NA	11.78	0.054	NA	NA	IMPACT=MODIFIER;BIOTYPE=promoter_flanking_region;AF=0.2300;CLIN_SIG=benign;SOMATIC=0,1;PHENO=1,1;PUBMED=25741868,24033266,17418584	NA	NA	NA	NA	NA	NA	NA	NA	NA	NA	NA	NA
1	10319247	10259189	rs1013952	1:10259189	G	A	G	0.3442	0.6558	rs10492972	10353112	7	3230	7196	11225.3	38086.8	24656.1	0.299	0.3169	0.4571	0.0009	0.001	0.0012	0.059	0.952975	0.115	no	NA	NA	FALSE	FALSE	NA	0.675	-0.383	NA	NA	IMPACT=MODIFIER;BIOTYPE=promoter_flanking_region;AF=0.3319	NA	NA	NA	NA	IMPACT=MODIFIER;SYMBOL=KIF1B;BIOTYPE=protein_coding;INTRON=4/46;STRAND=1;SYMBOL_SOURCE=HGNC;HGNC_ID=16636;AF=0.3319	NA	NA	NA	NA	NA	NA	NA
1	10319459	10259401	rs1013953	1:10259401	T	A	T	0.3444	0.6556	rs10492972	10353112	7	3230	7196	11225.3	38086.8	24656.1	0.299	0.3169	0.4571	0.0009	0.001	0.0012	0.059	0.951772	0.115	no	NA	NA	FALSE	FALSE	NA	9.459	-0.123	NA	NA	IMPACT=MODIFIER;BIOTYPE=promoter_flanking_region;AF=0.3407	NA	NA	NA	NA	IMPACT=MODIFIER;SYMBOL=KIF1B;BIOTYPE=protein_coding;INTRON=4/46;STRAND=1;SYMBOL_SOURCE=HGNC;HGNC_ID=16636;AF=0.3407	NA	NA	NA	NA	NA	NA	NA
1	10322054	10261996	rs4846209	1:10261996	G	A	G	0.3444	0.6556	rs10492972	10353112	7	3230	7196	11225.3	38086.8	24656.1	0.299	0.3169	0.4571	0.0009	0.001	0.0012	0.059	0.951772	0.115	no	NA	NA	FALSE	FALSE	NA	3.296	0.078	NA	NA	NA	NA	NA	NA	NA	IMPACT=MODIFIER;SYMBOL=KIF1B;BIOTYPE=protein_coding;INTRON=5/46;STRAND=1;SYMBOL_SOURCE=HGNC;HGNC_ID=16636;AF=0.3399;SOMATIC=0,1;PHENO=0,1	NA	NA	NA	NA	NA	NA	NA
1	10322153	10262095	rs4846210	1:10262095	A	G	G	0.2886	0.2886	rs10492972	10353112	7	3230	7174	6300.6	31298.5	18799.5	0.0067	0.1822	0.482	0.0002	0.0007	0.0013	0.0634	0.983874	0.0708	no	NA	NA	FALSE	FALSE	NA	6.056	0.984	NA	NA	NA	NA	NA	NA	NA	IMPACT=MODIFIER;SYMBOL=KIF1B;BIOTYPE=protein_coding;INTRON=5/46;STRAND=1;SYMBOL_SOURCE=HGNC;HGNC_ID=16636;AF=0.2310;SOMATIC=0,1;PHENO=0,1	NA	NA	NA	NA	NA	NA	NA
1	10322358	10262300	rs35837142	1:10262300	C	G	G	0.2886	0.2886	rs10492972	10353112	7	3230	7174	6300.6	31298.5	18799.5	0.0067	0.1822	0.482	0.0002	0.0007	0.0013	0.0634	0.983874	0.0708	no	NA	NA	FALSE	FALSE	NA	1.985	-0.136	NA	NA	NA	NA	NA	NA	NA	IMPACT=MODIFIER;SYMBOL=KIF1B;BIOTYPE=protein_coding;INTRON=5/46;STRAND=1;SYMBOL_SOURCE=HGNC;HGNC_ID=16636;AF=0.2300	NA	NA	NA	NA	NA	NA	NA
1	10323921	10263863	rs12757288	1:10263863	T	C	T	0.3464	0.6536	rs10492972	10353112	7	3230	7196	11225.3	38086.8	24656.1	0.299	0.3169	0.4571	0.0009	0.001	0.0012	0.059	0.945782	0.1205	no	NA	NA	FALSE	FALSE	NA	6.427	-1.082	NA	NA	IMPACT=MODIFIER;BIOTYPE=promoter_flanking_region;AF=0.3325	NA	NA	NA	NA	IMPACT=MODIFIER;SYMBOL=KIF1B;BIOTYPE=protein_coding;INTRON=5/46;STRAND=1;SYMBOL_SOURCE=HGNC;HGNC_ID=16636;AF=0.3325	NA	NA	NA	NA	NA	NA	NA
1	10326963	10266905	rs9332414	1:10266905	C	T	C	0.3458	0.6542	rs10492972	10353112	7	3231	7195	9659	17421.9	13540.4	0.1206	0.2172	2.2605	0.0008	0.0009	0.0025	0.059	0.945785	0.6116	no	NA	NA	FALSE	FALSE	NA	0.711	-1.732	NA	NA	NA	NA	NA	NA	NA	IMPACT=MODIFIER;SYMBOL=KIF1B;BIOTYPE=protein_coding;INTRON=5/46;STRAND=1;SYMBOL_SOURCE=HGNC;HGNC_ID=16636;AF=0.3237;PUBMED=14740319	NA	NA	NA	NA	NA	NA	NA
1	10327407	10267349	rs12141246	1:10267349	A	T	A	0.3461	0.6539	rs10492972	10353112	7	3232	7194	10257.2	15680.6	12968.9	0.0077	0.1353	0.1818	0.0002	0.0007	0.0009	0.059	0.946974	0.1326	no	NA	NA	FALSE	FALSE	NA	2.052	-1.845	NA	NA	NA	NA	NA	NA	NA	IMPACT=MODIFIER;SYMBOL=KIF1B;BIOTYPE=protein_coding;INTRON=5/46;STRAND=1;SYMBOL_SOURCE=HGNC;HGNC_ID=16636;AF=0.3806;SOMATIC=0,1;PHENO=0,1;PUBMED=17418584	NA	NA	NA	NA	NA	NA	NA
1	10327867	10267809	rs12141416	1:10267809	A	G	G	0.3161	0.3161	rs10492972	10353112	7	3232	7196	15976.1	26962.3	21469.2	0.0065	0.0108	0.1159	-0.0002	0.0002	-0.0006	0.0238	0.950824	0.4492	no	0.0324	NA	FALSE	FALSE	FALSE	13.45	0.677	NA	NA	NA	NA	NA	NA	NA	IMPACT=MODIFIER;SYMBOL=KIF1B;BIOTYPE=protein_coding;INTRON=6/46;STRAND=1;SYMBOL_SOURCE=HGNC;HGNC_ID=16636;AF=0.3257	NA	NA	NA	NA	NA	NA	NA
1	10328338	10268280	rs1339458	1:10268280	C	T	T	0.2886	0.2886	rs10492972	10353112	7	3232	7135	3410	15976.1	9693.1	0.1152	0.2467	0.6479	0.0006	0.0009	0.0015	0.0634	0.983874	0.089	no	NA	NA	FALSE	FALSE	NA	5.554	-1.196	NA	NA	NA	NA	NA	NA	NA	IMPACT=MODIFIER;SYMBOL=KIF1B;BIOTYPE=protein_coding;INTRON=7/46;STRAND=1;SYMBOL_SOURCE=HGNC;HGNC_ID=16636;AF=0.2540;CLIN_SIG=benign;SOMATIC=0,1;PHENO=1,1;PUBMED=25741868,17418584	NA	NA	NA	NA	NA	NA	NA
1	10332102	10272044	rs17034643	1:10272044	C	T	C	0.3442	0.6558	rs10492972	10353112	7	3233	7195	13092.6	26094.4	19593.5	0	0.0376	0.1534	0	0.0004	0.0006	0.059	0.952975	0.1936	no	NA	NA	FALSE	FALSE	NA	1.125	-3.127	NA	NA	IMPACT=MODIFIER;BIOTYPE=enhancer;AF=0.3317	NA	NA	NA	NA	IMPACT=MODIFIER;SYMBOL=KIF1B;BIOTYPE=protein_coding;INTRON=8/46;STRAND=1;SYMBOL_SOURCE=HGNC;HGNC_ID=16636;AF=0.3317	NA	NA	NA	NA	NA	NA	NA
1	10339822	10279764	rs12122029	1:10279764	G	A	G	0.3444	0.6556	rs10492972	10353112	7	3233	7195	13092.6	26094.4	19593.5	0	0.0376	0.1534	0	0.0004	0.0006	0.059	0.954164	0.1882	no	NA	NA	FALSE	FALSE	NA	0.154	-3.541	NA	IMPACT=MODIFIER;SYMBOL=KIF1B;BIOTYPE=retained_intron;DISTANCE=2686;STRAND=1;SYMBOL_SOURCE=HGNC;HGNC_ID=16636;AF=0.3317	NA	NA	NA	NA	NA	IMPACT=MODIFIER;SYMBOL=KIF1B;BIOTYPE=protein_coding;INTRON=12/46;STRAND=1;SYMBOL_SOURCE=HGNC;HGNC_ID=16636;AF=0.3317	IMPACT=MODIFIER;SYMBOL=KIF1B;BIOTYPE=retained_intron;INTRON=1/1;STRAND=1;SYMBOL_SOURCE=HGNC;HGNC_ID=16636;AF=0.3317	NA	NA	NA	NA	NA	NA
1	10342975	10282917	rs10492971	1:10282917	G	A	G	0.3442	0.6558	rs10492972	10353112	7	3233	7195	13092.6	26094.4	19593.5	0	0.0376	0.1534	0	0.0004	0.0006	0.059	0.955369	0.2966	no	NA	NA	FALSE	FALSE	NA	2.413	-0.581	NA	NA	NA	IMPACT=MODIFIER;SYMBOL=KIF1B;BIOTYPE=retained_intron;DISTANCE=534;STRAND=1;SYMBOL_SOURCE=HGNC;HGNC_ID=16636;AF=0.3317	NA	NA	NA	IMPACT=MODIFIER;SYMBOL=KIF1B;BIOTYPE=protein_coding;INTRON=13/46;STRAND=1;SYMBOL_SOURCE=HGNC;HGNC_ID=16636;AF=0.3317	IMPACT=MODIFIER;SYMBOL=KIF1B;BIOTYPE=retained_intron;INTRON=1/2;STRAND=1;SYMBOL_SOURCE=HGNC;HGNC_ID=16636;AF=0.3317	NA	NA	NA	NA	NA	NA
1	10345325	10285267	rs12120042	1:10285267	T	A	T	0.3442	0.6558	rs10492972	10353112	7	3233	7195	13092.6	26094.4	19593.5	0	0.0376	0.1534	0	0.0004	0.0006	0.059	0.955369	0.3035	no	NA	NA	FALSE	FALSE	NA	2.097	-0.004	NA	NA	NA	IMPACT=MODIFIER;SYMBOL=KIF1B;BIOTYPE=retained_intron;DISTANCE=2884;STRAND=1;SYMBOL_SOURCE=HGNC;HGNC_ID=16636;AF=0.3317	NA	NA	NA	IMPACT=MODIFIER;SYMBOL=KIF1B;BIOTYPE=protein_coding;INTRON=13/46;STRAND=1;SYMBOL_SOURCE=HGNC;HGNC_ID=16636;AF=0.3317	IMPACT=MODIFIER;SYMBOL=KIF1B;BIOTYPE=retained_intron;INTRON=1/2;STRAND=1;SYMBOL_SOURCE=HGNC;HGNC_ID=16636;AF=0.3317	NA	NA	NA	NA	NA	NA
1	10345772	10285714	rs12120191	1:10285714	T	C	T	0.3442	0.6558	rs10492972	10353112	7	3233	7195	13092.6	26094.4	19593.5	0	0.0376	0.1534	0	0.0004	0.0006	0.059	0.955369	0.3033	no	NA	NA	FALSE	FALSE	NA	11.3	0.153	NA	NA	NA	IMPACT=MODIFIER;SYMBOL=KIF1B;BIOTYPE=retained_intron;DISTANCE=3331;STRAND=1;SYMBOL_SOURCE=HGNC;HGNC_ID=16636;AF=0.3279;PUBMED=19361613,29456460	NA	NA	NA	IMPACT=MODIFIER;SYMBOL=KIF1B;BIOTYPE=protein_coding;INTRON=13/46;STRAND=1;SYMBOL_SOURCE=HGNC;HGNC_ID=16636;AF=0.3279;PUBMED=19361613,29456460	IMPACT=MODIFIER;SYMBOL=KIF1B;BIOTYPE=retained_intron;INTRON=1/2;STRAND=1;SYMBOL_SOURCE=HGNC;HGNC_ID=16636;AF=0.3279;PUBMED=19361613,29456460	NA	NA	NA	NA	NA	NA
1	10346810	10286752	rs746881	1:10286752	A	G	G	0.3161	0.3161	rs10492972	10353112	7	3233	7138	3740.6	26094.4	14917.5	0.0022	0.0892	0.1185	0.0001	0.0007	-0.0006	0.0238	0.953322	0.1221	no	0.0324	NA	FALSE	FALSE	FALSE	7.296	-0.326	NA	NA	IMPACT=MODIFIER;BIOTYPE=promoter_flanking_region;AF=0.3241	IMPACT=MODIFIER;SYMBOL=KIF1B;BIOTYPE=retained_intron;DISTANCE=4369;STRAND=1;SYMBOL_SOURCE=HGNC;HGNC_ID=16636;AF=0.3241	NA	NA	NA	IMPACT=MODIFIER;SYMBOL=KIF1B;BIOTYPE=protein_coding;INTRON=13/46;STRAND=1;SYMBOL_SOURCE=HGNC;HGNC_ID=16636;AF=0.3241	IMPACT=MODIFIER;SYMBOL=KIF1B;BIOTYPE=retained_intron;INTRON=1/2;STRAND=1;SYMBOL_SOURCE=HGNC;HGNC_ID=16636;AF=0.3241	NA	NA	NA	NA	NA	NA
1	10348042	10287984	rs912963	1:10287984	C	T	C	0.3442	0.6558	rs10492972	10353112	7	3234	7196	10533.3	27624.2	19078.8	0.0545	0.2555	0.3296	-0.0004	0.0008	-0.001	0.059	0.955369	0.2992	no	NA	NA	FALSE	FALSE	NA	4.744	-1.027	NA	NA	NA	NA	NA	NA	NA	IMPACT=MODIFIER;SYMBOL=KIF1B;BIOTYPE=protein_coding;INTRON=13/46;STRAND=1;SYMBOL_SOURCE=HGNC;HGNC_ID=16636;AF=0.3772	IMPACT=MODIFIER;SYMBOL=KIF1B;BIOTYPE=retained_intron;INTRON=1/2;STRAND=1;SYMBOL_SOURCE=HGNC;HGNC_ID=16636;AF=0.3772	NA	NA	NA	NA	NA	NA
1	10350438	10290380	rs7553228	1:10290380	G	C	G	0.3442	0.6558	rs10492972	10353112	7	3234	7196	10533.3	27624.2	19078.8	0.0545	0.2555	0.3296	-0.0004	0.0008	-0.001	0.059	0.955369	0.2614	no	NA	NA	FALSE	FALSE	NA	0.185	-0.663	NA	NA	NA	NA	NA	NA	NA	IMPACT=MODIFIER;SYMBOL=KIF1B;BIOTYPE=protein_coding;INTRON=13/46;STRAND=1;SYMBOL_SOURCE=HGNC;HGNC_ID=16636;AF=0.3317	IMPACT=MODIFIER;SYMBOL=KIF1B;BIOTYPE=retained_intron;INTRON=1/2;STRAND=1;SYMBOL_SOURCE=HGNC;HGNC_ID=16636;AF=0.3317	NA	NA	NA	NA	NA	NA
1	10352800	10292742	rs12127604	1:10292742	T	G	T	0.3442	0.6558	rs10492972	10353112	7	3234	7196	10533.3	27624.2	19078.8	0.0545	0.2555	0.3296	-0.0004	0.0008	-0.001	0.059	0.955369	0.272	no	NA	NA	FALSE	FALSE	NA	0.638	-0.402	NA	NA	NA	IMPACT=MODIFIER;SYMBOL=KIF1B;BIOTYPE=retained_intron;DISTANCE=408;STRAND=1;SYMBOL_SOURCE=HGNC;HGNC_ID=16636;AF=0.3319	NA	NA	NA	IMPACT=MODIFIER;SYMBOL=KIF1B;BIOTYPE=protein_coding;INTRON=15/46;STRAND=1;SYMBOL_SOURCE=HGNC;HGNC_ID=16636;AF=0.3319	NA	NA	NA	NA	NA	NA	NA
1	10354271	10294213	rs7520935	1:10294213	G	T	T	0.2889	0.2889	rs10492972	10353112	7	3234	7161	3570.9	16013.5	9792.2	0.0401	0.1068	0.3583	-0.0004	0.0006	0.0011	0.0634	0.97986	0.2361	no	NA	NA	FALSE	FALSE	NA	18.93	5.796	NA	IMPACT=MODIFIER;SYMBOL=RNU6-37P;BIOTYPE=snRNA;DISTANCE=4753;STRAND=1;SYMBOL_SOURCE=HGNC;HGNC_ID=34281;AF=0.2538	NA	IMPACT=MODIFIER;SYMBOL=KIF1B;BIOTYPE=retained_intron;DISTANCE=1879;STRAND=1;SYMBOL_SOURCE=HGNC;HGNC_ID=16636;AF=0.2538	NA	NA	NA	IMPACT=MODIFIER;SYMBOL=KIF1B;BIOTYPE=protein_coding;INTRON=15/46;STRAND=1;SYMBOL_SOURCE=HGNC;HGNC_ID=16636;AF=0.2538	NA	NA	NA	NA	NA	NA	NA
1	10354601	10294543	rs2039778	1:10294543	A	G	A	0.3442	0.6558	rs10492972	10353112	7	3234	7196	10533.3	27624.2	19078.8	0.0545	0.2555	0.3296	-0.0004	0.0008	-0.001	0.059	0.955369	0.2727	no	NA	NA	FALSE	FALSE	NA	5.437	0.587	NA	IMPACT=MODIFIER;SYMBOL=RNU6-37P;BIOTYPE=snRNA;DISTANCE=4423;STRAND=1;SYMBOL_SOURCE=HGNC;HGNC_ID=34281;AF=0.3315	NA	IMPACT=MODIFIER;SYMBOL=KIF1B;BIOTYPE=retained_intron;DISTANCE=2209;STRAND=1;SYMBOL_SOURCE=HGNC;HGNC_ID=16636;AF=0.3315	NA	NA	NA	IMPACT=MODIFIER;SYMBOL=KIF1B;BIOTYPE=protein_coding;INTRON=15/46;STRAND=1;SYMBOL_SOURCE=HGNC;HGNC_ID=16636;AF=0.3315	NA	NA	NA	NA	NA	NA	NA
1	10355834	10295776	rs3753037	1:10295776	C	T	T	0.2889	0.2889	rs10492972	10353112	7	3234	7162	3570.9	16013.5	9792.2	0	0.0263	0.1507	0	0.0003	0.0007	0.0634	0.982535	0.2459	no	NA	NA	FALSE	FALSE	NA	4.171	1.048	NA	IMPACT=MODIFIER;SYMBOL=RNU6-37P;BIOTYPE=snRNA;DISTANCE=3190;STRAND=1;SYMBOL_SOURCE=HGNC;HGNC_ID=34281;AF=0.2640;CLIN_SIG=benign;SOMATIC=0,1;PHENO=1,1;PUBMED=25741868,24033266	IMPACT=MODIFIER;BIOTYPE=promoter_flanking_region;AF=0.2640;CLIN_SIG=benign;SOMATIC=0,1;PHENO=1,1;PUBMED=25741868,24033266	IMPACT=MODIFIER;SYMBOL=KIF1B;BIOTYPE=retained_intron;DISTANCE=3442;STRAND=1;SYMBOL_SOURCE=HGNC;HGNC_ID=16636;AF=0.2640;CLIN_SIG=benign;SOMATIC=0,1;PHENO=1,1;PUBMED=25741868,24033266	NA	NA	NA	IMPACT=MODIFIER;SYMBOL=KIF1B;BIOTYPE=protein_coding;INTRON=17/46;STRAND=1;SYMBOL_SOURCE=HGNC;HGNC_ID=16636;AF=0.2640;CLIN_SIG=benign;SOMATIC=0,1;PHENO=1,1;PUBMED=25741868,24033266	NA	NA	NA	NA	NA	NA	NA
1	10356562	10296504	rs2275424	1:10296504	C	A	A	0.2886	0.2886	rs10492972	10353112	7	3234	7161	3570.9	16013.5	9792.2	0.0401	0.1068	0.3583	-0.0004	0.0006	0.0011	0.0634	0.981197	0.2459	no	NA	NA	FALSE	FALSE	NA	3.254	-0.009	NA	IMPACT=MODIFIER;SYMBOL=RNU6-37P;BIOTYPE=snRNA;DISTANCE=2462;STRAND=1;SYMBOL_SOURCE=HGNC;HGNC_ID=34281;AF=0.2310;SOMATIC=0,1;PHENO=0,1	NA	IMPACT=MODIFIER;SYMBOL=KIF1B;BIOTYPE=retained_intron;DISTANCE=4170;STRAND=1;SYMBOL_SOURCE=HGNC;HGNC_ID=16636;AF=0.2310;SOMATIC=0,1;PHENO=0,1	NA	NA	NA	IMPACT=MODIFIER;SYMBOL=KIF1B;BIOTYPE=protein_coding;INTRON=17/46;STRAND=1;SYMBOL_SOURCE=HGNC;HGNC_ID=16636;AF=0.2310;SOMATIC=0,1;PHENO=0,1	NA	NA	NA	NA	NA	NA	NA
1	10356848	10296790	rs912961	1:10296790	A	G	G	0.3161	0.3161	rs10492972	10353112	7	3234	7163	16013.5	27624.2	21818.9	0.0145	0.0744	0.1366	0.0002	0.0005	0.0007	0.0238	0.953322	0.1612	no	0.0324	NA	FALSE	FALSE	FALSE	3.837	-0.113	NA	IMPACT=MODIFIER;SYMBOL=RNU6-37P;BIOTYPE=snRNA;DISTANCE=2176;STRAND=1;SYMBOL_SOURCE=HGNC;HGNC_ID=34281;AF=0.3251;SOMATIC=0,1;PHENO=0,1	NA	IMPACT=MODIFIER;SYMBOL=KIF1B;BIOTYPE=retained_intron;DISTANCE=4456;STRAND=1;SYMBOL_SOURCE=HGNC;HGNC_ID=16636;AF=0.3251;SOMATIC=0,1;PHENO=0,1	NA	NA	NA	IMPACT=MODIFIER;SYMBOL=KIF1B;BIOTYPE=protein_coding;INTRON=18/46;STRAND=1;SYMBOL_SOURCE=HGNC;HGNC_ID=16636;AF=0.3251;SOMATIC=0,1;PHENO=0,1	NA	NA	NA	NA	NA	NA	NA
1	10357406	10297348	rs3748577	1:10297348	A	G	G	0.3161	0.3161	rs10492972	10353112	7	3235	7182	13700.4	24445.3	19072.9	0.0161	0.0795	0.0821	0.0002	0.0005	-0.0005	0.0238	0.953322	0.1612	no	0.0324	NA	FALSE	FALSE	FALSE	0.018	-2.265	NA	IMPACT=MODIFIER;SYMBOL=RNU6-37P;BIOTYPE=snRNA;DISTANCE=1618;STRAND=1;SYMBOL_SOURCE=HGNC;HGNC_ID=34281;AF=0.3251;SOMATIC=0,1;PHENO=0,1	NA	NA	NA	NA	NA	IMPACT=MODIFIER;SYMBOL=KIF1B;BIOTYPE=protein_coding;INTRON=20/46;STRAND=1;SYMBOL_SOURCE=HGNC;HGNC_ID=16636;AF=0.3251;SOMATIC=0,1;PHENO=0,1	NA	NA	NA	NA	NA	NA	NA
1	10359944	10299886	rs12130220	1:10299886	T	G	G	0.2886	0.2886	rs10492972	10353112	7	3235	7181	3569.2	13700.4	8634.8	0.0066	0.0706	1.0635	0.0002	0.0005	0.0018	0.0634	0.981197	0.2444	no	NA	NA	FALSE	FALSE	NA	14.05	0.787	NA	NA	IMPACT=MODIFIER;BIOTYPE=promoter_flanking_region;AF=0.2640	IMPACT=MODIFIER;SYMBOL=RNU6-37P;BIOTYPE=snRNA;DISTANCE=814;STRAND=1;SYMBOL_SOURCE=HGNC;HGNC_ID=34281;AF=0.2640	NA	NA	NA	IMPACT=MODIFIER;SYMBOL=KIF1B;BIOTYPE=protein_coding;INTRON=20/46;STRAND=1;SYMBOL_SOURCE=HGNC;HGNC_ID=16636;AF=0.2640	NA	NA	NA	NA	NA	NA	NA
1	10366487	10306429	rs8019	1:10306429	T	G	T	0.3514	0.6486	rs10492972	10353112	7	3236	7196	12393.3	22128.4	17260.9	0.0162	0.0293	0.3746	-0.0003	0.0003	0.0011	0.059	0.927	0.11	no	NA	NA	FALSE	FALSE	NA	2.208	0.654	NA	IMPACT=MODIFIER;SYMBOL=RN7SL731P;BIOTYPE=misc_RNA;DISTANCE=36;STRAND=1;SYMBOL_SOURCE=HGNC;HGNC_ID=46747;AF=0.3838;PUBMED=22363396	NA	NA	NA	NA	NA	IMPACT=MODIFIER;SYMBOL=KIF1B;BIOTYPE=protein_coding;INTRON=20/46;STRAND=1;SYMBOL_SOURCE=HGNC;HGNC_ID=16636;AF=0.3838;PUBMED=22363396	NA	NA	IMPACT=MODIFIER;SYMBOL=KIF1B;BIOTYPE=protein_coding;EXON=21/21;STRAND=1;SYMBOL_SOURCE=HGNC;HGNC_ID=16636;AF=0.3838;PUBMED=22363396	NA	NA	NA	NA
1	10370312	10310254	rs4846212	1:10310254	T	C	T	0.3444	0.6556	rs10492972	10353112	7	3237	7197	12008.2	63225.1	37616.7	0.0078	0.2471	1.9601	0.0002	0.0009	0.0025	0.059	0.958957	0.2898	no	NA	NA	FALSE	FALSE	NA	5.716	0.368	NA	NA	NA	IMPACT=MODIFIER;SYMBOL=KIF1B;BIOTYPE=protein_coding;DISTANCE=3497;STRAND=1;SYMBOL_SOURCE=HGNC;HGNC_ID=16636;AF=0.3207	NA	NA	NA	IMPACT=MODIFIER;SYMBOL=KIF1B;BIOTYPE=protein_coding;INTRON=20/46;STRAND=1;SYMBOL_SOURCE=HGNC;HGNC_ID=16636;AF=0.3207	NA	NA	NA	NA	NA	NA	NA
1	10371854	10311796	rs17410217	1:10311796	A	G	G	0.3053	0.3053	rs10492972	10353112	7	3237	7185	15120.6	39405.2	27262.9	0.0011	0.0213	0.1246	-0.0001	0.0003	-0.0007	0.0238	0.910377	0.1153	no	NA	NA	FALSE	FALSE	NA	8.884	0.032	NA	NA	NA	IMPACT=MODIFIER;SYMBOL=KIF1B;BIOTYPE=protein_coding;DISTANCE=3199;STRAND=1;SYMBOL_SOURCE=HGNC;HGNC_ID=16636;AF=0.3123	NA	NA	NA	IMPACT=MODIFIER;SYMBOL=KIF1B;BIOTYPE=protein_coding;INTRON=20/46;STRAND=1;SYMBOL_SOURCE=HGNC;HGNC_ID=16636;AF=0.3123	NA	NA	NA	NA	NA	NA	NA
1	10371987	10311929	rs34225619	1:10311929	C	T	T	0.2781	0.2781	rs10492972	10353112	7	3237	7183	2800.8	4496	3648.4	0.0011	0.0272	0.1293	-0.0001	0.0003	-0.0007	0.0634	0.925839	0.1702	no	NA	NA	FALSE	FALSE	NA	3.554	-0.63	NA	NA	NA	IMPACT=MODIFIER;SYMBOL=KIF1B;BIOTYPE=protein_coding;DISTANCE=3332;STRAND=1;SYMBOL_SOURCE=HGNC;HGNC_ID=16636;AF=0.2698	NA	NA	NA	IMPACT=MODIFIER;SYMBOL=KIF1B;BIOTYPE=protein_coding;INTRON=20/46;STRAND=1;SYMBOL_SOURCE=HGNC;HGNC_ID=16636;AF=0.2698	NA	NA	NA	NA	NA	NA	NA
1	10372110	10312052	rs12753426	1:10312052	T	C	C	0.3333	0.3333	rs10492972	10353112	7	3237	7186	39405.2	63225.1	51315.2	0.1427	0.6035	1.0046	-0.0006	-0.0014	-0.0018	0.059	0.91446	0.3562	no	NA	NA	FALSE	FALSE	NA	0.253	-1.682	NA	NA	NA	IMPACT=MODIFIER;SYMBOL=KIF1B;BIOTYPE=protein_coding;DISTANCE=3455;STRAND=1;SYMBOL_SOURCE=HGNC;HGNC_ID=16636;AF=0.3193	NA	NA	NA	IMPACT=MODIFIER;SYMBOL=KIF1B;BIOTYPE=protein_coding;INTRON=20/46;STRAND=1;SYMBOL_SOURCE=HGNC;HGNC_ID=16636;AF=0.3193	NA	NA	NA	NA	NA	NA	NA
1	10378428	10318370	rs12132134	1:10318370	A	G	A	0.3386	0.6614	rs10492972	10353112	7	3238	7196	11293.5	19980.2	15636.9	0.0018	0.0517	0.4111	-0.0001	0.0004	0.0013	0.059	0.938922	0.384	no	NA	NA	FALSE	FALSE	NA	5.337	0.42	NA	NA	IMPACT=MODIFIER;BIOTYPE=enhancer;AF=0.3273	NA	NA	NA	NA	IMPACT=MODIFIER;SYMBOL=KIF1B;BIOTYPE=protein_coding;INTRON=20/46;STRAND=1;SYMBOL_SOURCE=HGNC;HGNC_ID=16636;AF=0.3273	NA	NA	NA	NA	NA	NA	NA
1	10378914	10318856	rs1536263	1:10318856	T	C	C	0.2814	0.2814	rs10492972	10353112	7	3238	7127	2649.6	4416.9	3533.2	0.0323	0.1389	0.484	-0.0004	-0.0007	0.0013	0.0634	0.904862	0.2193	no	NA	NA	FALSE	FALSE	NA	3.164	0.114	NA	NA	NA	NA	NA	NA	NA	IMPACT=MODIFIER;SYMBOL=KIF1B;BIOTYPE=protein_coding;INTRON=20/46;STRAND=1;SYMBOL_SOURCE=HGNC;HGNC_ID=16636;AF=0.2376	NA	NA	NA	NA	NA	NA	NA
1	10384439	10324381	rs17401924	1:10324381	A	G	G	0.2925	0.2925	rs10492972	10353112	7	3238	7129	4416.9	15458.2	9937.6	0.138	0.4167	0.5191	-0.0007	0.0012	0.0013	0.0634	0.957442	0.248	no	NA	NA	FALSE	FALSE	NA	1.659	0.305	NA	NA	NA	NA	NA	NA	NA	IMPACT=MODIFIER;SYMBOL=KIF1B;BIOTYPE=protein_coding;INTRON=23/46;STRAND=1;SYMBOL_SOURCE=HGNC;HGNC_ID=16636;AF=0.2336;PUBMED=22363396	NA	NA	NA	NA	NA	NA	NA
1	10385471	10325413	rs17401966	1:10325413	A	G	G	0.2925	0.2925	rs10492972	10353112	7	3238	7129	4416.9	15458.2	9937.6	0.138	0.4167	0.5191	-0.0007	0.0012	0.0013	0.0634	0.957442	0.248	no	NA	NA	FALSE	FALSE	NA	9.179	0.066	NA	NA	NA	NA	NA	NA	NA	IMPACT=MODIFIER;SYMBOL=KIF1B;BIOTYPE=protein_coding;INTRON=24/46;STRAND=1;SYMBOL_SOURCE=HGNC;HGNC_ID=16636;AF=0.2326;PHENO=1;PUBMED=27079684,22309608,26870257,25412941,31475028,27429976,29246937,27304192,31935498,24987808,28968953,27895396,24204805,22174901,28427253,22363396,29784950,24357186,27122668,23028799,20676096,24952890,29881295,30947687,22712471,26357606,30912093,24916440,30122875,252234…	NA	NA	NA	NA	NA	NA	NA
1	10385664	10325606	rs2182326	1:10325606	G	A	A	0.3497	0.3497	rs10492972	10353112	7	3239	7125	20036	36374.2	28205.1	0.0538	0.0596	0.1362	0.0004	-0.0004	-0.0007	0.059	0.984196	0.2302	no	NA	NA	FALSE	FALSE	NA	6.174	-0.75	NA	NA	NA	NA	NA	NA	NA	IMPACT=MODIFIER;SYMBOL=KIF1B;BIOTYPE=protein_coding;INTRON=24/46;STRAND=1;SYMBOL_SOURCE=HGNC;HGNC_ID=16636;AF=0.3411;SOMATIC=0,1;PHENO=0,1	NA	NA	NA	NA	NA	NA	NA
1	10388620	10328562	rs12137880	1:10328562	T	C	C	0.32	0.32	rs10492972	10353112	7	3239	7124	15965.6	20036	18000.8	0.0027	0.0615	0.1667	-0.0001	-0.0004	0.0007	0.0238	0.975913	0.008	no	NA	NA	FALSE	FALSE	NA	3.081	0.012	NA	NA	NA	NA	NA	NA	NA	IMPACT=MODIFIER;SYMBOL=KIF1B;BIOTYPE=protein_coding;INTRON=25/46;STRAND=1;SYMBOL_SOURCE=HGNC;HGNC_ID=16636;AF=0.3339	NA	NA	NA	NA	NA	NA	NA
1	10390696	10330638	rs12139981	1:10330638	T	C	C	0.3497	0.3497	rs10492972	10353112	7	3239	7125	20036	36374.2	28205.1	0.0538	0.0596	0.1362	0.0004	-0.0004	-0.0007	0.059	0.984196	0.2321	no	NA	NA	FALSE	FALSE	NA	3.734	-0.219	NA	NA	NA	NA	NA	NA	NA	IMPACT=MODIFIER;SYMBOL=KIF1B;BIOTYPE=protein_coding;INTRON=25/46;STRAND=1;SYMBOL_SOURCE=HGNC;HGNC_ID=16636;AF=0.3492	NA	NA	NA	NA	NA	NA	NA
1	10391536	10331478	rs12734551	1:10331478	T	G	G	0.2925	0.2925	rs10492972	10353112	7	3239	7122	3488.6	15965.6	9727.1	0.0147	0.0723	0.1153	-0.0002	-0.0005	0.0006	0.0634	0.957442	0.247	no	NA	NA	FALSE	FALSE	NA	7.015	1.793	NA	NA	NA	NA	NA	NA	NA	IMPACT=MODIFIER;SYMBOL=KIF1B;BIOTYPE=protein_coding;INTRON=25/46;STRAND=1;SYMBOL_SOURCE=HGNC;HGNC_ID=16636;AF=0.2384;PUBMED=31475028,23028799	NA	NA	NA	NA	NA	NA	NA
1	10391886	10331828	rs17410793	1:10331828	A	G	G	0.2925	0.2925	rs10492972	10353112	7	3239	7122	3488.6	15965.6	9727.1	0.0147	0.0723	0.1153	-0.0002	-0.0005	0.0006	0.0634	0.957442	0.247	no	NA	NA	FALSE	FALSE	NA	4.091	0.041	NA	NA	NA	NA	NA	NA	NA	IMPACT=MODIFIER;SYMBOL=KIF1B;BIOTYPE=protein_coding;INTRON=25/46;STRAND=1;SYMBOL_SOURCE=HGNC;HGNC_ID=16636;AF=0.2326	NA	NA	NA	NA	NA	NA	NA
1	10394536	10334478	rs2276100	1:10334478	C	G	G	0.32	0.32	rs10492972	10353112	7	3240	7168	12751.4	27774.8	20263.1	0.0021	0.0065	0.0599	0.0001	-0.0002	0.0004	0.0238	0.978435	0.0078	no	NA	NA	FALSE	FALSE	NA	6.864	-0.057	NA	NA	NA	NA	NA	NA	NA	IMPACT=MODIFIER;SYMBOL=KIF1B;BIOTYPE=protein_coding;INTRON=25/46;STRAND=1;SYMBOL_SOURCE=HGNC;HGNC_ID=16636;AF=0.3339;SOMATIC=0,1;PHENO=0,1	NA	NA	NA	NA	NA	NA	NA
1	10395134	10335076	rs12722830	1:10335076	A	G	G	0.32	0.32	rs10492972	10353112	7	3240	7168	12751.4	27774.8	20263.1	0.0021	0.0065	0.0599	0.0001	-0.0002	0.0004	0.0238	0.978435	0.0078	no	NA	NA	FALSE	FALSE	NA	0.507	-0.248	NA	NA	NA	NA	NA	NA	NA	IMPACT=MODIFIER;SYMBOL=KIF1B;BIOTYPE=protein_coding;INTRON=26/46;STRAND=1;SYMBOL_SOURCE=HGNC;HGNC_ID=16636;AF=0.3339	NA	NA	NA	NA	NA	NA	NA
1	10398985	10338927	rs10492973	1:10338927	T	C	T	0.3497	0.6503	rs10492972	10353112	7	3241	7196	16514.5	32885.4	24700	0.0219	0.6254	0.911	-0.0003	0.0015	0.0017	0.059	0.98662	0.4971	no	NA	NA	FALSE	FALSE	NA	1.052	-0.977	NA	NA	IMPACT=MODIFIER;BIOTYPE=promoter_flanking_region;AF=0.3407	NA	NA	NA	NA	IMPACT=MODIFIER;SYMBOL=KIF1B;BIOTYPE=protein_coding;INTRON=29/46;STRAND=1;SYMBOL_SOURCE=HGNC;HGNC_ID=16636;AF=0.3407	NA	NA	NA	NA	NA	NA	NA
1	10399178	10339120	rs4846213	1:10339120	A	G	G	0.32	0.32	rs10492972	10353112	7	3241	7161	16210.7	32885.4	24548.1	0.0444	0.0458	0.4767	0.0004	-0.0004	0.0013	0.0238	0.978435	0.0086	no	NA	NA	FALSE	FALSE	NA	2.084	-0.02	NA	NA	NA	NA	NA	NA	NA	IMPACT=MODIFIER;SYMBOL=KIF1B;BIOTYPE=protein_coding;INTRON=29/46;STRAND=1;SYMBOL_SOURCE=HGNC;HGNC_ID=16636;AF=0.3337	NA	NA	NA	NA	NA	NA	NA
1	10400602	10340544	rs1555849	1:10340544	A	C	C	0.32	0.32	rs10492972	10353112	7	3241	7161	16210.7	32885.4	24548.1	0.0444	0.0458	0.4767	0.0004	-0.0004	0.0013	0.0238	0.978435	0.0086	no	NA	NA	FALSE	FALSE	NA	3.824	-0.046	NA	IMPACT=MODIFIER;SYMBOL=KIF1B;BIOTYPE=processed_transcript;DISTANCE=4231;STRAND=1;SYMBOL_SOURCE=HGNC;HGNC_ID=16636;AF=0.3337	NA	NA	NA	NA	NA	IMPACT=MODIFIER;SYMBOL=KIF1B;BIOTYPE=protein_coding;INTRON=30/46;STRAND=1;SYMBOL_SOURCE=HGNC;HGNC_ID=16636;AF=0.3337	NA	NA	NA	NA	NA	NA	NA
1	10400990	10340932	rs1556917	1:10340932	C	A	C	0.3492	0.6508	rs10492972	10353112	7	3241	7196	16514.5	32885.4	24700	0.0219	0.6254	0.911	-0.0003	0.0015	0.0017	0.059	0.984196	0.5017	no	NA	NA	FALSE	FALSE	NA	0.118	-0.451	NA	IMPACT=MODIFIER;SYMBOL=KIF1B;BIOTYPE=processed_transcript;DISTANCE=3843;STRAND=1;SYMBOL_SOURCE=HGNC;HGNC_ID=16636;AF=0.3403	NA	NA	NA	NA	NA	IMPACT=MODIFIER;SYMBOL=KIF1B;BIOTYPE=protein_coding;INTRON=30/46;STRAND=1;SYMBOL_SOURCE=HGNC;HGNC_ID=16636;AF=0.3403	NA	NA	NA	NA	NA	NA	NA
1	10402785	10342727	rs6541089	1:10342727	A	G	A	0.3497	0.6503	rs10492972	10353112	7	3241	7196	16514.5	32885.4	24700	0.0219	0.6254	0.911	-0.0003	0.0015	0.0017	0.059	0.98662	0.5017	no	NA	NA	FALSE	FALSE	NA	0.432	-1.097	NA	IMPACT=MODIFIER;SYMBOL=KIF1B;BIOTYPE=processed_transcript;DISTANCE=2048;STRAND=1;SYMBOL_SOURCE=HGNC;HGNC_ID=16636;AF=0.3407	NA	NA	NA	NA	NA	IMPACT=MODIFIER;SYMBOL=KIF1B;BIOTYPE=protein_coding;INTRON=31/46;STRAND=1;SYMBOL_SOURCE=HGNC;HGNC_ID=16636;AF=0.3407	NA	NA	NA	NA	NA	NA	NA
1	10403482	10343424	rs1556916	1:10343424	G	A	G	0.3497	0.6503	rs10492972	10353112	7	3241	7196	16514.5	32885.4	24700	0.0219	0.6254	0.911	-0.0003	0.0015	0.0017	0.059	0.98662	0.4994	no	NA	NA	FALSE	FALSE	NA	0.673	-0.118	NA	IMPACT=MODIFIER;SYMBOL=KIF1B;BIOTYPE=processed_transcript;DISTANCE=1351;STRAND=1;SYMBOL_SOURCE=HGNC;HGNC_ID=16636;AF=0.3405;SOMATIC=0,1;PHENO=0,1	NA	NA	NA	NA	NA	IMPACT=MODIFIER;SYMBOL=KIF1B;BIOTYPE=protein_coding;INTRON=32/46;STRAND=1;SYMBOL_SOURCE=HGNC;HGNC_ID=16636;AF=0.3405;SOMATIC=0,1;PHENO=0,1	NA	NA	NA	NA	NA	NA	NA
1	10414432	10354374	rs11576866	1:10354374	A	G	G	0.2925	0.2925	rs10492972	10353112	7	3241	7159	3396.3	16210.7	9803.5	0.0079	0.1536	0.6641	-0.0002	0.0007	0.0015	0.0634	0.954811	0.2183	no	NA	NA	FALSE	FALSE	NA	0.047	-0.546	NA	NA	NA	NA	NA	NA	NA	IMPACT=MODIFIER;SYMBOL=KIF1B;BIOTYPE=protein_coding;INTRON=36/46;STRAND=1;SYMBOL_SOURCE=HGNC;HGNC_ID=16636;AF=0.2328;PUBMED=21304891	IMPACT=MODIFIER;SYMBOL=KIF1B;BIOTYPE=processed_transcript;INTRON=5/6;STRAND=1;SYMBOL_SOURCE=HGNC;HGNC_ID=16636;AF=0.2328;PUBMED=21304891	NA	NA	NA	NA	NA	NA
1	10414645	10354587	rs17034821	1:10354587	A	G	G	0.32	0.32	rs10492972	10353112	7	3241	7161	16210.7	32885.4	24548.1	0.0444	0.0458	0.4767	0.0004	-0.0004	0.0013	0.0238	0.978435	0.0186	no	NA	NA	FALSE	FALSE	NA	9.601	1.092	NA	NA	NA	NA	NA	NA	NA	IMPACT=MODIFIER;SYMBOL=KIF1B;BIOTYPE=protein_coding;INTRON=36/46;STRAND=1;SYMBOL_SOURCE=HGNC;HGNC_ID=16636;AF=0.3341	IMPACT=MODIFIER;SYMBOL=KIF1B;BIOTYPE=processed_transcript;INTRON=5/6;STRAND=1;SYMBOL_SOURCE=HGNC;HGNC_ID=16636;AF=0.3341	NA	NA	NA	NA	NA	NA
1	10415912	10355854	rs2185252	1:10355854	T	C	C	0.3203	0.3203	rs10492972	10353112	7	3242	7157	15968.7	32805.7	24387.2	0.0084	0.026	0.0497	-0.0002	-0.0003	-0.0004	0.0238	0.977176	0.0186	no	NA	NA	FALSE	FALSE	NA	7.293	0.065	NA	NA	NA	NA	NA	NA	NA	IMPACT=MODIFIER;SYMBOL=KIF1B;BIOTYPE=protein_coding;INTRON=36/46;STRAND=1;SYMBOL_SOURCE=HGNC;HGNC_ID=16636;AF=0.3341	IMPACT=MODIFIER;SYMBOL=KIF1B;BIOTYPE=processed_transcript;INTRON=5/6;STRAND=1;SYMBOL_SOURCE=HGNC;HGNC_ID=16636;AF=0.3341	NA	NA	NA	NA	NA	NA
1	10416993	10356935	rs12725210	1:10356935	G	A	G	0.3497	0.6503	rs10492972	10353112	7	3243	7197	18781.5	103574	61177.8	0.0327	0.2173	1.3024	0.0003	-0.0008	0.0028	0.059	0.98662	0.473	no	NA	NA	FALSE	FALSE	NA	4.095	-0.535	NA	NA	NA	NA	NA	NA	NA	IMPACT=MODIFIER;SYMBOL=KIF1B;BIOTYPE=protein_coding;INTRON=36/46;STRAND=1;SYMBOL_SOURCE=HGNC;HGNC_ID=16636;AF=0.3492	IMPACT=MODIFIER;SYMBOL=KIF1B;BIOTYPE=processed_transcript;INTRON=5/6;STRAND=1;SYMBOL_SOURCE=HGNC;HGNC_ID=16636;AF=0.3492	NA	NA	NA	NA	NA	NA
1	10418815	10358757	rs7546364	1:10358757	G	A	G	0.3497	0.6503	rs10492972	10353112	7	3243	7197	18781.5	103574	61177.8	0.0327	0.2173	1.3024	0.0003	-0.0008	0.0028	0.059	0.98662	0.431	no	NA	NA	FALSE	FALSE	NA	0.446	-0.672	NA	NA	NA	NA	NA	NA	NA	IMPACT=MODIFIER;SYMBOL=KIF1B;BIOTYPE=protein_coding;INTRON=36/46;STRAND=1;SYMBOL_SOURCE=HGNC;HGNC_ID=16636;AF=0.3492	IMPACT=MODIFIER;SYMBOL=KIF1B;BIOTYPE=processed_transcript;INTRON=5/6;STRAND=1;SYMBOL_SOURCE=HGNC;HGNC_ID=16636;AF=0.3492	NA	NA	NA	NA	NA	NA
1	10419663	10359605	rs12738317	1:10359605	C	T	C	0.3497	0.6503	rs10492972	10353112	7	3244	7196	20313.7	38556	29434.9	0.0716	0.1171	0.2101	0.0005	-0.0006	-0.0008	0.059	0.98662	0.431	no	NA	NA	FALSE	FALSE	NA	3.526	-0.114	NA	NA	NA	NA	NA	NA	NA	IMPACT=MODIFIER;SYMBOL=KIF1B;BIOTYPE=protein_coding;INTRON=36/46;STRAND=1;SYMBOL_SOURCE=HGNC;HGNC_ID=16636;AF=0.3492	IMPACT=MODIFIER;SYMBOL=KIF1B;BIOTYPE=processed_transcript;INTRON=5/6;STRAND=1;SYMBOL_SOURCE=HGNC;HGNC_ID=16636;AF=0.3492	NA	NA	NA	NA	NA	NA
1	10420918	10360860	rs3748578	1:10360860	G	A	A	0.2928	0.2928	rs10492972	10353112	7	3244	7169	4000.3	20725.8	12363.1	0.0208	0.1488	0.188	0.0003	0.0007	0.0008	0.0634	0.956146	0.1816	no	NA	NA	FALSE	FALSE	NA	2.176	-0.552	NA	IMPACT=MODIFIER;SYMBOL=KIF1B;BIOTYPE=retained_intron;DISTANCE=4306;STRAND=1;SYMBOL_SOURCE=HGNC;HGNC_ID=16636;AF=0.2909;SOMATIC=0,1;PHENO=0,1;PUBMED=31475028,27122668,23028799	NA	NA	NA	NA	NA	IMPACT=MODIFIER;SYMBOL=KIF1B;BIOTYPE=protein_coding;INTRON=36/46;STRAND=1;SYMBOL_SOURCE=HGNC;HGNC_ID=16636;AF=0.2909;SOMATIC=0,1;PHENO=0,1;PUBMED=31475028,27122668,23028799	IMPACT=MODIFIER;SYMBOL=KIF1B;BIOTYPE=processed_transcript;INTRON=5/6;STRAND=1;SYMBOL_SOURCE=HGNC;HGNC_ID=16636;AF=0.2909;SOMATIC=0,1;PHENO=0,1;PUBMED=31475028,27122668,23028799	NA	NA	NA	NA	NA	NA
1	10420937	10360879	rs3748579	1:10360879	C	T	T	0.32	0.32	rs10492972	10353112	7	3244	7170	20725.8	38556	29640.9	0.0005	0.0828	0.5964	0.0001	-0.0005	0.0013	0.0238	0.978435	0.0564	no	NA	NA	FALSE	FALSE	NA	2.185	-0.461	NA	IMPACT=MODIFIER;SYMBOL=KIF1B;BIOTYPE=retained_intron;DISTANCE=4287;STRAND=1;SYMBOL_SOURCE=HGNC;HGNC_ID=16636;AF=0.3341;SOMATIC=0,1;PHENO=0,1	NA	NA	NA	NA	NA	IMPACT=MODIFIER;SYMBOL=KIF1B;BIOTYPE=protein_coding;INTRON=36/46;STRAND=1;SYMBOL_SOURCE=HGNC;HGNC_ID=16636;AF=0.3341;SOMATIC=0,1;PHENO=0,1	IMPACT=MODIFIER;SYMBOL=KIF1B;BIOTYPE=processed_transcript;INTRON=5/6;STRAND=1;SYMBOL_SOURCE=HGNC;HGNC_ID=16636;AF=0.3341;SOMATIC=0,1;PHENO=0,1	NA	NA	NA	NA	NA	NA
1	10426474	10366416	rs61778401	1:10366416	G	A	A	0.32	0.32	rs10492972	10353112	7	3244	7170	20725.8	38556	29640.9	0.0005	0.0828	0.5964	0.0001	-0.0005	0.0013	0.0238	0.978435	0.6083	no	NA	NA	FALSE	FALSE	NA	3.518	0.064	NA	NA	NA	IMPACT=MODIFIER;SYMBOL=KIF1B;BIOTYPE=processed_transcript;DISTANCE=4591;STRAND=1;SYMBOL_SOURCE=HGNC;HGNC_ID=16636;AF=0.3337	NA	NA	NA	IMPACT=MODIFIER;SYMBOL=KIF1B;BIOTYPE=protein_coding;INTRON=41/46;STRAND=1;SYMBOL_SOURCE=HGNC;HGNC_ID=16636;AF=0.3337	IMPACT=MODIFIER;SYMBOL=KIF1B;BIOTYPE=retained_intron;INTRON=1/1;STRAND=1;SYMBOL_SOURCE=HGNC;HGNC_ID=16636;AF=0.3337	NA	NA	NA	NA	NA	NA
1	10427459	10367401	rs34636442	1:10367401	T	G	G	0.3497	0.3497	rs10492972	10353112	7	3245	7166	25102.4	34860.1	29981.3	0.0283	0.083	0.0905	0.0003	-0.0005	-0.0005	0.059	0.98662	0.8579	no	NA	NA	FALSE	FALSE	NA	3.177	-1.082	NA	NA	NA	NA	NA	NA	NA	IMPACT=MODIFIER;SYMBOL=KIF1B;BIOTYPE=protein_coding;INTRON=41/46;STRAND=1;SYMBOL_SOURCE=HGNC;HGNC_ID=16636;AF=0.3488	IMPACT=MODIFIER;SYMBOL=KIF1B;BIOTYPE=retained_intron;INTRON=1/1;STRAND=1;SYMBOL_SOURCE=HGNC;HGNC_ID=16636;AF=0.3488	NA	NA	NA	NA	NA	NA
1	10428452	10368394	rs12130563	1:10368394	G	A	A	0.32	0.32	rs10492972	10353112	7	3245	7165	16683.8	25102.4	20893.1	0.0232	0.0585	0.0808	-0.0003	0.0004	0.0005	0.0238	0.978435	0.6085	no	NA	NA	FALSE	FALSE	NA	1.405	0.727	NA	NA	NA	NA	NA	NA	NA	IMPACT=MODIFIER;SYMBOL=KIF1B;BIOTYPE=protein_coding;INTRON=41/46;STRAND=1;SYMBOL_SOURCE=HGNC;HGNC_ID=16636;AF=0.3341;SOMATIC=0,1;PHENO=0,1	IMPACT=MODIFIER;SYMBOL=KIF1B;BIOTYPE=retained_intron;INTRON=1/1;STRAND=1;SYMBOL_SOURCE=HGNC;HGNC_ID=16636;AF=0.3341;SOMATIC=0,1;PHENO=0,1	NA	NA	NA	NA	NA	NA
1	10428952	10368894	rs12131441	1:10368894	G	A	A	0.32	0.32	rs10492972	10353112	7	3245	7165	16683.8	25102.4	20893.1	0.0232	0.0585	0.0808	-0.0003	0.0004	0.0005	0.0238	0.978435	0.6085	no	NA	NA	FALSE	FALSE	NA	2.328	0.012	NA	NA	NA	IMPACT=MODIFIER;SYMBOL=KIF1B;BIOTYPE=retained_intron;DISTANCE=392;STRAND=1;SYMBOL_SOURCE=HGNC;HGNC_ID=16636;AF=0.3343	NA	NA	NA	IMPACT=MODIFIER;SYMBOL=KIF1B;BIOTYPE=protein_coding;INTRON=42/46;STRAND=1;SYMBOL_SOURCE=HGNC;HGNC_ID=16636;AF=0.3343	NA	NA	NA	NA	NA	NA	NA
1	10431158	10371100	rs17411502	1:10371100	T	C	C	0.2925	0.2925	rs10492972	10353112	7	3245	7163	2946.6	16683.8	9815.2	0.0094	0.0678	0.4371	0.0002	-0.0005	0.0012	0.0634	0.954811	0.9969	no	NA	NA	FALSE	FALSE	NA	11.51	-0.739	NA	NA	NA	IMPACT=MODIFIER;SYMBOL=KIF1B;BIOTYPE=retained_intron;DISTANCE=2598;STRAND=1;SYMBOL_SOURCE=HGNC;HGNC_ID=16636;AF=0.2490;SOMATIC=0,1;PHENO=0,1	NA	NA	NA	IMPACT=MODIFIER;SYMBOL=KIF1B;BIOTYPE=protein_coding;INTRON=42/46;STRAND=1;SYMBOL_SOURCE=HGNC;HGNC_ID=16636;AF=0.2490;SOMATIC=0,1;PHENO=0,1	NA	NA	NA	NA	NA	NA	NA
1	10435170	10375112	rs11121551	1:10375112	T	C	C	0.3494	0.3494	rs10492972	10353112	7	3245	7166	25102.4	34860.1	29981.3	0.0283	0.083	0.0905	0.0003	-0.0005	-0.0005	0.059	0.987833	1.4762	no	NA	NA	FALSE	FALSE	NA	1.098	0.455	NA	NA	NA	NA	NA	NA	NA	IMPACT=MODIFIER;SYMBOL=KIF1B;BIOTYPE=protein_coding;INTRON=45/46;STRAND=1;SYMBOL_SOURCE=HGNC;HGNC_ID=16636;AF=0.3411;SOMATIC=0,1;PHENO=0,1	NA	NA	NA	NA	NA	NA	NA
1	10435324	10375266	rs11121552	1:10375266	C	A	A	0.2922	0.2922	rs10492972	10353112	7	3245	7163	2946.6	16683.8	9815.2	0.0094	0.0678	0.4371	0.0002	-0.0005	0.0012	0.0634	0.950851	1.0395	no	NA	NA	FALSE	FALSE	NA	8.345	-0.42	NA	NA	NA	NA	NA	NA	NA	NA	NA	NA	NA	NA	NA	NA	NA
1	10438892	10378834	rs1002076	1:10378834	G	A	A	0.32	0.32	rs10492972	10353112	7	3245	7165	16683.8	25102.4	20893.1	0.0232	0.0585	0.0808	-0.0003	0.0004	0.0005	0.0238	0.98096	1.239	no	NA	NA	FALSE	FALSE	NA	1.456	0.473	NA	NA	IMPACT=MODIFIER;BIOTYPE=promoter_flanking_region;AF=0.3337;CLIN_SIG=benign;PHENO=1	IMPACT=MODIFIER;SYMBOL=KIF1B;BIOTYPE=protein_coding;DISTANCE=897;STRAND=1;SYMBOL_SOURCE=HGNC;HGNC_ID=16636;AF=0.3337;CLIN_SIG=benign;PHENO=1	NA	NA	NA	NA	NA	NA	IMPACT=MODIFIER;SYMBOL=KIF1B;BIOTYPE=protein_coding;EXON=48/48;STRAND=1;SYMBOL_SOURCE=HGNC;HGNC_ID=16636;AF=0.3337;CLIN_SIG=benign;PHENO=1	NA	NA	NA	NA
1	10442903	10382845	rs58053556	1:10382845	A	G	G	0.2925	0.2925	rs10492972	10353112	7	3247	7180	4333.6	25497	14915.3	0.015	0.0429	0.2156	0.0002	0.0004	0.0008	0.0634	0.94956	0.5696	no	NA	NA	FALSE	FALSE	NA	5.231	-0.36	NA	NA	NA	IMPACT=MODIFIER;SYMBOL=KIF1B;BIOTYPE=protein_coding;DISTANCE=4908;STRAND=1;SYMBOL_SOURCE=HGNC;HGNC_ID=16636;AF=0.2352	NA	NA	NA	NA	NA	NA	NA	NA	NA	NA	NA
1	10442926	10382868	rs60743860	1:10382868	G	C	C	0.2928	0.2928	rs10492972	10353112	7	3247	7180	4333.6	25497	14915.3	0.015	0.0429	0.2156	0.0002	0.0004	0.0008	0.0634	0.950892	0.5696	no	NA	NA	FALSE	FALSE	NA	8.37	-0.028	NA	NA	NA	IMPACT=MODIFIER;SYMBOL=KIF1B;BIOTYPE=protein_coding;DISTANCE=4931;STRAND=1;SYMBOL_SOURCE=HGNC;HGNC_ID=16636;AF=0.2608	NA	NA	NA	NA	NA	NA	NA	NA	NA	NA	NA
1	10443867	10383809	rs11585794	1:10383809	G	A	A	0.32	0.32	rs10492972	10353112	7	3247	7180	4333.6	25497	14915.3	0.015	0.0429	0.2156	0.0002	0.0004	0.0008	0.0238	0.983489	0.7647	no	NA	NA	FALSE	FALSE	NA	0.561	0.543	NA	NA	NA	IMPACT=MODIFIER;SYMBOL=KIF1B;BIOTYPE=protein_coding;DISTANCE=2212;STRAND=1;SYMBOL_SOURCE=HGNC;HGNC_ID=16636;AF=0.3359	NA	NA	NA	NA	NA	NA	NA	NA	NA	NA	NA
1	10448999	10388942	rs11587495	1:10388942	T	C	T	0.3214	0.6786	rs10492972	10353112	7	3248	7197	26609.6	45952.6	36281.1	0.0472	0.0568	0.1835	-0.0004	0.0004	-0.0008	0.0238	0.9873	0.0333	no	NA	NA	FALSE	FALSE	NA	2.281	-0.668	NA	IMPACT=MODIFIER;SYMBOL=RN7SL721P;BIOTYPE=misc_RNA;DISTANCE=1060;STRAND=1;SYMBOL_SOURCE=HGNC;HGNC_ID=46737;AF=0.3393	NA	NA	NA	NA	NA	NA	NA	NA	NA	NA	NA	NA	NA
1	10454714	10394657	rs12141201	1:10394657	G	A	G	0.3208	0.6792	rs10492972	10353112	7	3248	7197	26609.6	45952.6	36281.1	0.0472	0.0568	0.1835	-0.0004	0.0004	-0.0008	0.0238	0.989828	0.0141	no	NA	NA	FALSE	FALSE	NA	1.072	-1.732	NA	IMPACT=MODIFIER;SYMBOL=PGD;BIOTYPE=protein_coding;DISTANCE=4423;STRAND=1;SYMBOL_SOURCE=HGNC;HGNC_ID=8891;AF=0.3359	NA	IMPACT=MODIFIER;SYMBOL=RN7SL721P;BIOTYPE=misc_RNA;DISTANCE=4361;STRAND=1;SYMBOL_SOURCE=HGNC;HGNC_ID=46737;AF=0.3359	NA	NA	NA	NA	NA	NA	NA	NA	NA	NA	NA
1	10459779	10399722	rs3737155	1:10399722	G	A	G	0.3208	0.6792	rs10492972	10353112	7	3249	7197	23499.7	39858	31678.9	0.005	0.0079	0.1095	0.0002	-0.0002	-0.0006	0.0238	0.992366	0.1829	no	NA	NA	FALSE	FALSE	NA	5.496	-0.297	NA	NA	IMPACT=MODIFIER;BIOTYPE=promoter;AF=0.3345;SOMATIC=0,1;PHENO=0,1	NA	IMPACT=MODIFIER;SYMBOL=PGD;BIOTYPE=retained_intron;EXON=2/2;STRAND=1;SYMBOL_SOURCE=HGNC;HGNC_ID=8891;AF=0.3345;SOMATIC=0,1;PHENO=0,1	NA	NA	IMPACT=MODIFIER;SYMBOL=PGD;BIOTYPE=protein_coding;INTRON=2/12;STRAND=1;SYMBOL_SOURCE=HGNC;HGNC_ID=8891;AF=0.3345;SOMATIC=0,1;PHENO=0,1	NA	NA	NA	NA	IMPACT=MODIFIER;SYMBOL=PGD;BIOTYPE=nonsense_mediated_decay;INTRON=2/4;STRAND=1;SYMBOL_SOURCE=HGNC;HGNC_ID=8891;AF=0.3345;SOMATIC=0,1;PHENO=0,1	NA	NA
1	10460485	10400428	rs1049887	1:10400428	T	C	C	0.2933	0.2933	rs10492972	10353112	7	3249	7185	4994.9	25208.7	15101.8	0.0521	0.5697	1.2567	0.0004	0.0015	0.002	0.0634	0.940479	0.3161	no	NA	NA	FALSE	FALSE	NA	12.86	0.528	NA	NA	IMPACT=MODIFIER;BIOTYPE=promoter;AF=0.2338;SOMATIC=0,1;PHENO=0,1	IMPACT=MODIFIER;SYMBOL=PGD;BIOTYPE=retained_intron;DISTANCE=420;STRAND=1;SYMBOL_SOURCE=HGNC;HGNC_ID=8891;AF=0.2338;SOMATIC=0,1;PHENO=0,1	NA	NA	NA	IMPACT=MODIFIER;SYMBOL=PGD;BIOTYPE=protein_coding;INTRON=2/5;STRAND=1;FLAGS=cds_end_NF;SYMBOL_SOURCE=HGNC;HGNC_ID=8891;AF=0.2338;SOMATIC=0,1;PHENO=0,1	NA	NA	NA	NA	NA	IMPACT=MODERATE;SYMBOL=PGD;BIOTYPE=nonsense_mediated_decay;EXON=3/5;STRAND=1;SYMBOL_SOURCE=HGNC;HGNC_ID=8891;PolyPhen=unknown(0);AF=0.2338;SOMATIC=0,1;PHENO=0,1	NA
1	10468946	10408889	rs4845934	1:10408889	G	A	A	0.2936	0.2936	rs10492972	10353112	7	3250	7186	5082.7	12063.9	8573.3	0.2583	0.386	0.3965	0.001	0.0011	0.0012	0.0634	0.941809	0.3048	no	NA	NA	FALSE	FALSE	NA	2.674	-0.132	NA	IMPACT=MODIFIER;SYMBOL=PGD;BIOTYPE=retained_intron;DISTANCE=3945;STRAND=1;SYMBOL_SOURCE=HGNC;HGNC_ID=8891;AF=0.2925	NA	IMPACT=MODIFIER;SYMBOL=PGD;BIOTYPE=protein_coding;DISTANCE=749;STRAND=1;FLAGS=cds_end_NF;SYMBOL_SOURCE=HGNC;HGNC_ID=8891;AF=0.2925	NA	NA	NA	IMPACT=MODIFIER;SYMBOL=PGD;BIOTYPE=protein_coding;INTRON=6/12;STRAND=1;SYMBOL_SOURCE=HGNC;HGNC_ID=8891;AF=0.2925	NA	NA	NA	NA	NA	NA	NA
1	10469641	10409584	rs12118323	1:10409584	A	G	G	0.3208	0.3208	rs10492972	10353112	7	3250	7186	5082.7	12063.9	8573.3	0.2583	0.386	0.3965	0.001	0.0011	0.0012	0.0238	0.992366	0.3743	no	NA	NA	FALSE	FALSE	NA	0.533	-2.193	NA	IMPACT=MODIFIER;SYMBOL=PGD;BIOTYPE=retained_intron;DISTANCE=3250;STRAND=1;SYMBOL_SOURCE=HGNC;HGNC_ID=8891;AF=0.3409	NA	IMPACT=MODIFIER;SYMBOL=PGD;BIOTYPE=protein_coding;DISTANCE=1444;STRAND=1;FLAGS=cds_end_NF;SYMBOL_SOURCE=HGNC;HGNC_ID=8891;AF=0.3409	NA	NA	NA	IMPACT=MODIFIER;SYMBOL=PGD;BIOTYPE=protein_coding;INTRON=6/12;STRAND=1;SYMBOL_SOURCE=HGNC;HGNC_ID=8891;AF=0.3409	NA	NA	NA	NA	NA	NA	NA
1	10470846	10410789	rs11579365	1:10410789	G	T	G	0.3506	0.6494	rs10492972	10353112	7	3251	7196	23654.6	45999.9	34827.3	0.1931	1.1747	1.4946	-0.0008	0.0018	0.0023	0.059	1	0.0927	no	NA	NA	FALSE	FALSE	NA	0.611	-0.063	NA	IMPACT=MODIFIER;SYMBOL=PGD;BIOTYPE=retained_intron;DISTANCE=2045;STRAND=1;SYMBOL_SOURCE=HGNC;HGNC_ID=8891;AF=0.3480	NA	IMPACT=MODIFIER;SYMBOL=PGD;BIOTYPE=protein_coding;DISTANCE=2649;STRAND=1;FLAGS=cds_end_NF;SYMBOL_SOURCE=HGNC;HGNC_ID=8891;AF=0.3480	NA	NA	NA	IMPACT=MODIFIER;SYMBOL=PGD;BIOTYPE=protein_coding;INTRON=6/12;STRAND=1;SYMBOL_SOURCE=HGNC;HGNC_ID=8891;AF=0.3480	NA	NA	NA	NA	NA	NA	NA
1	10471789	10411732	rs2236678	1:10411732	A	T	T	0.3208	0.3208	rs10492972	10353112	7	3251	7181	22272.2	45999.9	34136.1	0.0068	0.0328	0.4865	0.0002	0.0003	-0.0019	0.0238	0.992366	0.374	no	NA	NA	FALSE	FALSE	NA	6.541	1.277	NA	IMPACT=MODIFIER;SYMBOL=PGD;BIOTYPE=retained_intron;DISTANCE=1102;STRAND=1;SYMBOL_SOURCE=HGNC;HGNC_ID=8891;AF=0.3349;SOMATIC=0,1;PHENO=0,1	NA	IMPACT=MODIFIER;SYMBOL=PGD;BIOTYPE=protein_coding;DISTANCE=3592;STRAND=1;FLAGS=cds_end_NF;SYMBOL_SOURCE=HGNC;HGNC_ID=8891;AF=0.3349;SOMATIC=0,1;PHENO=0,1	NA	NA	NA	IMPACT=MODIFIER;SYMBOL=PGD;BIOTYPE=protein_coding;INTRON=7/12;STRAND=1;SYMBOL_SOURCE=HGNC;HGNC_ID=8891;AF=0.3349;SOMATIC=0,1;PHENO=0,1	NA	NA	NA	NA	NA	NA	NA
1	10473196	10413139	rs2229687	1:10413139	C	T	T	0.3211	0.3211	rs10492972	10353112	7	3251	7181	22272.2	45999.9	34136.1	0.0068	0.0328	0.4865	0.0002	0.0003	-0.0019	0.0238	0.991099	0.3728	no	NA	NA	FALSE	FALSE	NA	0.057	-0.635	NA	IMPACT=MODIFIER;SYMBOL=PGD;BIOTYPE=processed_transcript;DISTANCE=2153;STRAND=1;SYMBOL_SOURCE=HGNC;HGNC_ID=8891;AF=0.3351;SOMATIC=0,1;PHENO=0,1;PUBMED=20403199	NA	IMPACT=MODIFIER;SYMBOL=PGD;BIOTYPE=protein_coding;DISTANCE=4999;STRAND=1;FLAGS=cds_end_NF;SYMBOL_SOURCE=HGNC;HGNC_ID=8891;AF=0.3351;SOMATIC=0,1;PHENO=0,1;PUBMED=20403199	IMPACT=MODIFIER;SYMBOL=PGD;BIOTYPE=retained_intron;EXON=1/2;STRAND=1;SYMBOL_SOURCE=HGNC;HGNC_ID=8891;AF=0.3351;SOMATIC=0,1;PHENO=0,1;PUBMED=20403199	NA	NA	NA	NA	NA	NA	NA	NA	NA	NA
1	10474430	10414373	rs35759975	1:10414373	A	T	T	0.35	0.35	rs10492972	10353112	7	3252	7170	18769.4	22867.6	20818.5	0.2629	0.2673	0.8321	0.0009	-0.001	-0.0015	0.059	0.997562	0.6248	no	NA	NA	FALSE	FALSE	NA	2.146	-0.998	NA	IMPACT=MODIFIER;SYMBOL=PGD;BIOTYPE=retained_intron;DISTANCE=4439;STRAND=1;SYMBOL_SOURCE=HGNC;HGNC_ID=8891;AF=0.3423	NA	IMPACT=MODIFIER;SYMBOL=PGD;BIOTYPE=protein_coding;DISTANCE=1122;STRAND=1;FLAGS=cds_start_NF,cds_end_NF;SYMBOL_SOURCE=HGNC;HGNC_ID=8891;AF=0.3423	NA	NA	NA	IMPACT=MODIFIER;SYMBOL=PGD;BIOTYPE=protein_coding;INTRON=8/12;STRAND=1;SYMBOL_SOURCE=HGNC;HGNC_ID=8891;AF=0.3423	IMPACT=MODIFIER;SYMBOL=PGD;BIOTYPE=retained_intron;INTRON=1/1;STRAND=1;SYMBOL_SOURCE=HGNC;HGNC_ID=8891;AF=0.3423	NA	NA	NA	NA	NA	NA
1	10479678	10419621	rs1889309	1:10419621	G	A	A	0.2936	0.2936	rs10492972	10353112	7	3252	7169	4829.4	18769.4	11799.4	0.0985	0.3892	0.4861	0.0006	0.0011	0.0013	0.0634	0.939203	0.8239	no	NA	NA	FALSE	FALSE	NA	7.909	-0.273	NA	NA	IMPACT=MODIFIER;BIOTYPE=promoter_flanking_region;AF=0.2500;SOMATIC=0,1;PHENO=0,1	IMPACT=MODIFIER;SYMBOL=PGD;BIOTYPE=protein_coding;DISTANCE=2112;STRAND=1;FLAGS=cds_end_NF;SYMBOL_SOURCE=HGNC;HGNC_ID=8891;AF=0.2500;SOMATIC=0,1;PHENO=0,1	IMPACT=MODIFIER;SYMBOL=PGD;BIOTYPE=retained_intron;EXON=2/2;STRAND=1;SYMBOL_SOURCE=HGNC;HGNC_ID=8891;AF=0.2500;SOMATIC=0,1;PHENO=0,1	NA	NA	NA	NA	NA	NA	NA	NA	NA	NA
1	10480866	10420809	rs12755363	1:10420809	C	T	T	0.2958	0.2958	rs10492972	10353112	7	3252	7169	4829.4	18769.4	11799.4	0.0985	0.3892	0.4861	0.0006	0.0011	0.0013	0.0634	0.931664	0.8397	no	NA	NA	FALSE	FALSE	NA	1.767	0.174	NA	NA	NA	IMPACT=MODIFIER;SYMBOL=PGD;BIOTYPE=protein_coding;DISTANCE=665;STRAND=1;SYMBOL_SOURCE=HGNC;HGNC_ID=8891;AF=0.2939	NA	NA	NA	NA	NA	NA	NA	NA	NA	NA	NA
1	10481475	10421418	rs9651117	1:10421418	T	G	G	0.3208	0.3208	rs10492972	10353112	7	3252	7169	4829.4	18769.4	11799.4	0.0985	0.3892	0.4861	0.0006	0.0011	0.0013	0.0238	1	0.6446	no	NA	NA	FALSE	FALSE	NA	1.316	-0.68	NA	NA	NA	IMPACT=MODIFIER;SYMBOL=PGD;BIOTYPE=protein_coding;DISTANCE=1274;STRAND=1;SYMBOL_SOURCE=HGNC;HGNC_ID=8891;AF=0.4002	NA	NA	NA	NA	NA	NA	NA	NA	NA	NA	NA
1	10539543	10479486	rs607941	1:10479486	C	T	C	0.7331	0.2669	rs2056417	10581658	8	3260	7188	4611.1	44821	24716	0.0122	0.0246	0.1724	0.0002	0.0003	0.0008	0.0594	0.990102	0.2301	no	NA	NA	FALSE	FALSE	NA	3.113	0.348	NA	NA	NA	NA	NA	NA	NA	IMPACT=MODIFIER;SYMBOL=PEX14;BIOTYPE=protein_coding;INTRON=1/8;STRAND=1;SYMBOL_SOURCE=HGNC;HGNC_ID=8856;AF=0.762;SOMATIC=0,1;PHENO=0,1	IMPACT=MODIFIER;SYMBOL=PEX14;BIOTYPE=retained_intron;INTRON=1/3;STRAND=1;SYMBOL_SOURCE=HGNC;HGNC_ID=8856;AF=0.762;SOMATIC=0,1;PHENO=0,1	NA	NA	NA	NA	NA	NA
1	10544388	10484331	rs2781232	1:10484331	T	C	T	0.7331	0.2669	rs2056417	10581658	8	3260	7188	4611.1	44821	24716	0.0122	0.0246	0.1724	0.0002	0.0003	0.0008	0.0594	0.992927	0.2644	no	NA	NA	FALSE	FALSE	NA	0.915	-0.943	NA	NA	NA	NA	NA	NA	NA	IMPACT=MODIFIER;SYMBOL=PEX14;BIOTYPE=protein_coding;INTRON=1/8;STRAND=1;SYMBOL_SOURCE=HGNC;HGNC_ID=8856;AF=0.7768	IMPACT=MODIFIER;SYMBOL=PEX14;BIOTYPE=retained_intron;INTRON=1/3;STRAND=1;SYMBOL_SOURCE=HGNC;HGNC_ID=8856;AF=0.7768	NA	NA	NA	NA	NA	NA
1	10544547	10484490	rs668805	1:10484490	G	A	G	0.7331	0.2669	rs2056417	10581658	8	3260	7188	4611.1	44821	24716	0.0122	0.0246	0.1724	0.0002	0.0003	0.0008	0.0594	0.992927	0.2644	no	NA	NA	FALSE	FALSE	NA	1.136	-0.325	NA	NA	NA	NA	NA	NA	NA	IMPACT=MODIFIER;SYMBOL=PEX14;BIOTYPE=protein_coding;INTRON=1/8;STRAND=1;SYMBOL_SOURCE=HGNC;HGNC_ID=8856;AF=0.7638;SOMATIC=0,1;PHENO=0,1	IMPACT=MODIFIER;SYMBOL=PEX14;BIOTYPE=retained_intron;INTRON=1/3;STRAND=1;SYMBOL_SOURCE=HGNC;HGNC_ID=8856;AF=0.7638;SOMATIC=0,1;PHENO=0,1	NA	NA	NA	NA	NA	NA
1	10544725	10484668	rs669701	1:10484668	A	G	A	0.7328	0.2672	rs2056417	10581658	8	3261	7161	27709.7	51233.4	39471.6	0.0003	0.306	0.4692	0	0.001	0.0014	0.0594	0.991514	0.2644	no	NA	NA	FALSE	FALSE	NA	0.606	-0.296	NA	NA	NA	NA	NA	NA	NA	IMPACT=MODIFIER;SYMBOL=PEX14;BIOTYPE=protein_coding;INTRON=1/8;STRAND=1;SYMBOL_SOURCE=HGNC;HGNC_ID=8856;AF=0.6723;SOMATIC=0,1;PHENO=0,1	IMPACT=MODIFIER;SYMBOL=PEX14;BIOTYPE=retained_intron;INTRON=1/3;STRAND=1;SYMBOL_SOURCE=HGNC;HGNC_ID=8856;AF=0.6723;SOMATIC=0,1;PHENO=0,1	NA	NA	NA	NA	NA	NA
1	10545590	10485533	rs587916	1:10485533	G	A	G	0.7328	0.2672	rs2056417	10581658	8	3261	7147	4114.6	27709.7	15912.2	0.0227	0.17	0.3634	0.0003	0.0007	-0.0011	0.0594	0.991514	0.3375	no	NA	NA	FALSE	FALSE	NA	2.83	-0.862	NA	NA	NA	NA	NA	NA	NA	IMPACT=MODIFIER;SYMBOL=PEX14;BIOTYPE=protein_coding;INTRON=1/8;STRAND=1;SYMBOL_SOURCE=HGNC;HGNC_ID=8856;SOMATIC=0,1;PHENO=0,1	IMPACT=MODIFIER;SYMBOL=PEX14;BIOTYPE=retained_intron;INTRON=1/3;STRAND=1;SYMBOL_SOURCE=HGNC;HGNC_ID=8856;SOMATIC=0,1;PHENO=0,1	NA	NA	NA	NA	NA	NA
1	10549628	10489571	rs585870	1:10489571	C	A	C	0.7328	0.2672	rs2056417	10581658	8	3261	7147	4114.6	27709.7	15912.2	0.0227	0.17	0.3634	0.0003	0.0007	-0.0011	0.0594	0.994339	0.3374	no	NA	NA	FALSE	FALSE	NA	0.743	-2.059	NA	NA	IMPACT=MODIFIER;BIOTYPE=promoter_flanking_region;SOMATIC=0,1;PHENO=0,1	NA	NA	NA	NA	IMPACT=MODIFIER;SYMBOL=PEX14;BIOTYPE=protein_coding;INTRON=1/8;STRAND=1;SYMBOL_SOURCE=HGNC;HGNC_ID=8856;SOMATIC=0,1;PHENO=0,1	IMPACT=MODIFIER;SYMBOL=PEX14;BIOTYPE=retained_intron;INTRON=1/3;STRAND=1;SYMBOL_SOURCE=HGNC;HGNC_ID=8856;SOMATIC=0,1;PHENO=0,1	NA	NA	NA	NA	NA	NA
1	10550877	10490820	rs1188525	1:10490820	A	G	A	0.7331	0.2669	rs2056417	10581658	8	3262	7147	3708.2	29045.8	16377	0.0061	0.0106	0.0408	0.0002	0.0002	-0.0004	0.0594	0.992927	0.3374	no	NA	NA	FALSE	FALSE	NA	3.279	-0.264	NA	NA	IMPACT=MODIFIER;BIOTYPE=promoter_flanking_region;SOMATIC=0,1;PHENO=0,1	NA	NA	NA	NA	IMPACT=MODIFIER;SYMBOL=PEX14;BIOTYPE=protein_coding;INTRON=1/8;STRAND=1;SYMBOL_SOURCE=HGNC;HGNC_ID=8856;SOMATIC=0,1;PHENO=0,1	IMPACT=MODIFIER;SYMBOL=PEX14;BIOTYPE=retained_intron;INTRON=1/3;STRAND=1;SYMBOL_SOURCE=HGNC;HGNC_ID=8856;SOMATIC=0,1;PHENO=0,1	NA	NA	NA	NA	NA	NA
1	10554505	10494448	rs597438	1:10494448	A	G	A	0.7328	0.2672	rs2056417	10581658	8	3262	7147	3708.2	29045.8	16377	0.0061	0.0106	0.0408	0.0002	0.0002	-0.0004	0.0594	0.994339	0.3991	no	NA	NA	FALSE	FALSE	NA	11.87	1.354	NA	NA	IMPACT=MODIFIER;BIOTYPE=CTCF_binding_site;SOMATIC=0,1;PHENO=0,1	NA	NA	NA	NA	IMPACT=MODIFIER;SYMBOL=PEX14;BIOTYPE=protein_coding;INTRON=1/8;STRAND=1;SYMBOL_SOURCE=HGNC;HGNC_ID=8856;SOMATIC=0,1;PHENO=0,1	IMPACT=MODIFIER;SYMBOL=PEX14;BIOTYPE=retained_intron;INTRON=1/3;STRAND=1;SYMBOL_SOURCE=HGNC;HGNC_ID=8856;SOMATIC=0,1;PHENO=0,1	NA	NA	NA	NA	NA	NA
1	10554709	10494652	rs596537	1:10494652	G	T	T	0.7325	0.7325	rs2056417	10581658	8	3262	7197	26339.2	54551.6	40445.4	0.0104	0.0145	0.4369	0.0002	-0.0002	-0.0012	0.0594	0.992927	0.2896	no	NA	NA	FALSE	FALSE	NA	6.543	0.112	NA	NA	IMPACT=MODIFIER;BIOTYPE=CTCF_binding_site;SOMATIC=0,1;PHENO=0,1	NA	NA	NA	NA	IMPACT=MODIFIER;SYMBOL=PEX14;BIOTYPE=protein_coding;INTRON=1/8;STRAND=1;SYMBOL_SOURCE=HGNC;HGNC_ID=8856;SOMATIC=0,1;PHENO=0,1	IMPACT=MODIFIER;SYMBOL=PEX14;BIOTYPE=retained_intron;INTRON=1/3;STRAND=1;SYMBOL_SOURCE=HGNC;HGNC_ID=8856;SOMATIC=0,1;PHENO=0,1	NA	NA	NA	NA	NA	NA
1	10554794	10494737	rs620405	1:10494737	T	C	T	0.7325	0.2675	rs2056417	10581658	8	3262	7168	29045.8	54551.6	41798.7	0.0001	0.0013	0.3481	0	0.0001	0.0011	0.0594	0.992927	0.3991	no	NA	NA	FALSE	FALSE	NA	0.185	-1.838	NA	NA	IMPACT=MODIFIER;BIOTYPE=CTCF_binding_site;SOMATIC=0,1;PHENO=0,1	NA	NA	IMPACT=MODIFIER;STRAND=-1;SOMATIC=0,1;PHENO=0,1;MOTIF_NAME=ENSPFM0527;MOTIF_POS=17;HIGH_INF_POS=N;MOTIF_SCORE_CHANGE=-0.044;TRANSCRIPTION_FACTORS=TEAD4::DLX2,TEAD4::DLX3	NA	IMPACT=MODIFIER;SYMBOL=PEX14;BIOTYPE=protein_coding;INTRON=1/8;STRAND=1;SYMBOL_SOURCE=HGNC;HGNC_ID=8856;SOMATIC=0,1;PHENO=0,1	IMPACT=MODIFIER;SYMBOL=PEX14;BIOTYPE=retained_intron;INTRON=1/3;STRAND=1;SYMBOL_SOURCE=HGNC;HGNC_ID=8856;SOMATIC=0,1;PHENO=0,1	NA	NA	NA	NA	NA	NA
1	10555257	10495200	rs622623	1:10495200	C	T	T	0.7322	0.7322	rs2056417	10581658	8	3262	7197	26339.2	54551.6	40445.4	0.0104	0.0145	0.4369	0.0002	-0.0002	-0.0012	0.0594	0.991518	0.271	no	NA	NA	FALSE	FALSE	NA	0.964	-2.086	NA	NA	IMPACT=MODIFIER;BIOTYPE=CTCF_binding_site;AF=0.647;SOMATIC=0,1;PHENO=0,1	NA	NA	IMPACT=MODIFIER;STRAND=-1;AF=0.647;SOMATIC=0,1;PHENO=0,1;MOTIF_NAME=ENSPFM0392;MOTIF_POS=11;HIGH_INF_POS=Y;MOTIF_SCORE_CHANGE=-0.093;TRANSCRIPTION_FACTORS=MYBL1::ELF1	NA	IMPACT=MODIFIER;SYMBOL=PEX14;BIOTYPE=protein_coding;INTRON=1/8;STRAND=1;SYMBOL_SOURCE=HGNC;HGNC_ID=8856;AF=0.647;SOMATIC=0,1;PHENO=0,1	IMPACT=MODIFIER;SYMBOL=PEX14;BIOTYPE=retained_intron;INTRON=1/3;STRAND=1;SYMBOL_SOURCE=HGNC;HGNC_ID=8856;AF=0.647;SOMATIC=0,1;PHENO=0,1	NA	NA	NA	NA	NA	NA
1	10556447	10496390	rs648324	1:10496390	G	T	G	0.7322	0.2678	rs2056417	10581658	8	3263	7177	14770.3	29511.3	22140.8	0	0.5255	0.6429	0	0.0013	0.0015	0.0594	1	0.2395	no	NA	NA	FALSE	FALSE	NA	8.246	1.412	NA	NA	NA	NA	NA	NA	NA	IMPACT=MODIFIER;SYMBOL=PEX14;BIOTYPE=protein_coding;INTRON=2/8;STRAND=1;SYMBOL_SOURCE=HGNC;HGNC_ID=8856;SOMATIC=0,1;PHENO=1,1;PUBMED=30275531	IMPACT=MODIFIER;SYMBOL=PEX14;BIOTYPE=retained_intron;INTRON=2/3;STRAND=1;SYMBOL_SOURCE=HGNC;HGNC_ID=8856;SOMATIC=0,1;PHENO=1,1;PUBMED=30275531	NA	NA	NA	NA	NA	NA
1	10556485	10496428	rs648399	1:10496428	T	C	T	0.7314	0.2686	rs2056417	10581658	8	3263	7119	3809.7	14770.3	9290	0.0382	0.0441	0.0687	0.0003	0.0004	0.0005	0.0594	0.987307	0.5016	no	NA	NA	FALSE	FALSE	NA	10.16	1.556	NA	NA	NA	NA	NA	NA	NA	IMPACT=MODIFIER;SYMBOL=PEX14;BIOTYPE=protein_coding;INTRON=2/8;STRAND=1;SYMBOL_SOURCE=HGNC;HGNC_ID=8856	IMPACT=MODIFIER;SYMBOL=PEX14;BIOTYPE=retained_intron;INTRON=2/3;STRAND=1;SYMBOL_SOURCE=HGNC;HGNC_ID=8856	NA	NA	NA	NA	NA	NA
1	10557251	10497194	rs662064	1:10497194	T	C	T	0.7314	0.2686	rs2056417	10581658	8	3263	7119	3809.7	14770.3	9290	0.0382	0.0441	0.0687	0.0003	0.0004	0.0005	0.0594	0.984497	0.5186	no	NA	NA	FALSE	FALSE	NA	11.46	-0.75	NA	NA	NA	NA	NA	NA	NA	IMPACT=MODIFIER;SYMBOL=PEX14;BIOTYPE=protein_coding;INTRON=2/8;STRAND=1;SYMBOL_SOURCE=HGNC;HGNC_ID=8856;SOMATIC=0,1;PHENO=1,1;PUBMED=27182965	IMPACT=MODIFIER;SYMBOL=PEX14;BIOTYPE=retained_intron;INTRON=2/3;STRAND=1;SYMBOL_SOURCE=HGNC;HGNC_ID=8856;SOMATIC=0,1;PHENO=1,1;PUBMED=27182965	NA	NA	NA	NA	NA	NA
1	10557544	10497487	rs660725	1:10497487	A	G	G	0.7328	0.7328	rs2056417	10581658	8	3263	7197	28258.9	51790.2	40024.6	0.0493	0.0808	0.2293	0.0004	0.0005	-0.0009	0.0594	0.991514	0.1996	no	NA	NA	FALSE	FALSE	NA	0.404	-1.047	NA	NA	NA	NA	NA	NA	NA	IMPACT=MODIFIER;SYMBOL=PEX14;BIOTYPE=protein_coding;INTRON=2/8;STRAND=1;SYMBOL_SOURCE=HGNC;HGNC_ID=8856;SOMATIC=0,1;PHENO=0,1	IMPACT=MODIFIER;SYMBOL=PEX14;BIOTYPE=retained_intron;INTRON=2/3;STRAND=1;SYMBOL_SOURCE=HGNC;HGNC_ID=8856;SOMATIC=0,1;PHENO=0,1	NA	NA	NA	NA	NA	NA
1	10563492	10503435	rs2506901	1:10503435	A	G	G	0.2669	0.2669	rs2056417	10581658	8	3263	7119	3809.7	14770.3	9290	0.0382	0.0441	0.0687	0.0003	0.0004	0.0005	0.0594	0.978846	0.5091	no	NA	NA	FALSE	FALSE	NA	3.754	0.09	NA	NA	NA	NA	NA	NA	NA	IMPACT=MODIFIER;SYMBOL=PEX14;BIOTYPE=protein_coding;INTRON=2/8;STRAND=1;SYMBOL_SOURCE=HGNC;HGNC_ID=8856;AF=0.2774	IMPACT=MODIFIER;SYMBOL=PEX14;BIOTYPE=retained_intron;INTRON=2/3;STRAND=1;SYMBOL_SOURCE=HGNC;HGNC_ID=8856;AF=0.2774	NA	NA	NA	NA	NA	NA
1	10564675	10504618	rs2847344	1:10504618	G	A	G	0.7008	0.2992	rs2056417	10581658	8	3264	7191	8359.2	41920.5	25139.9	0.079	0.1156	0.6659	0.0005	0.0006	0.0014	0.0642	0.896074	0.3747	no	NA	NA	FALSE	FALSE	NA	5.02	0.481	NA	NA	IMPACT=MODIFIER;BIOTYPE=enhancer;AF=0.6777;SOMATIC=0,1;PHENO=0,1;PUBMED=29220522	NA	NA	NA	NA	IMPACT=MODIFIER;SYMBOL=PEX14;BIOTYPE=protein_coding;INTRON=2/8;STRAND=1;SYMBOL_SOURCE=HGNC;HGNC_ID=8856;AF=0.6777;SOMATIC=0,1;PHENO=0,1;PUBMED=29220522	IMPACT=MODIFIER;SYMBOL=PEX14;BIOTYPE=retained_intron;INTRON=2/3;STRAND=1;SYMBOL_SOURCE=HGNC;HGNC_ID=8856;AF=0.6777;SOMATIC=0,1;PHENO=0,1;PUBMED=29220522	NA	NA	NA	NA	NA	NA
1	10566215	10506158	rs616488	1:10506158	A	G	G	0.3117	0.3117	rs2056417	10581658	8	3266	7193	4926.2	55323.1	30124.7	0.1727	0.7344	0.9681	0.0007	0.0015	0.0019	NA	1	0.4409	no	NA	NA	FALSE	FALSE	NA	1.685	0.086	NA	NA	NA	NA	NA	NA	NA	IMPACT=MODIFIER;SYMBOL=PEX14;BIOTYPE=protein_coding;INTRON=2/8;STRAND=1;SYMBOL_SOURCE=HGNC;HGNC_ID=8856;AF=0.2682;PHENO=1;PUBMED=27424552,29382703,23535825,23593120,24025454,24359602,24771903,24941967,26510858,27392074,24875630,23535729,26472073,27859137,29434975,29316957,25217961,25919761,25751625,23535733,29058716,29059683	IMPACT=MODIFIER;SYMBOL=PEX14;BIOTYPE=retained_intron;INTRON=2/3;STRAND=1;SYMBOL_SOURCE=HGNC;HGNC_ID=8856;AF=0.2682;PHENO=1;PUBMED=27424552,29382703,23535825,23593120,24025454,24359602,24771903,24941967,26510858,27392074,24875630,23535729,26472073,27859137,29434975,29316957,25217961,25919761,25751625,23535733,29058716,29059683	NA	NA	NA	NA	NA	NA
1	10566272	10506215	rs616402	1:10506215	C	T	C	0.3056	0.6944	rs2056417	10581658	8	3266	7197	37661.4	55323.1	46492.3	0.0222	0.1462	0.2157	0.0002	0.0007	-0.0008	0.0642	0.928818	0.3966	no	0.0388	NA	FALSE	FALSE	FALSE	0.153	-0.258	NA	NA	NA	NA	NA	NA	NA	IMPACT=MODIFIER;SYMBOL=PEX14;BIOTYPE=protein_coding;INTRON=2/8;STRAND=1;SYMBOL_SOURCE=HGNC;HGNC_ID=8856;AF=0.2953;PHENO=1;PUBMED=23535729,27182965	IMPACT=MODIFIER;SYMBOL=PEX14;BIOTYPE=retained_intron;INTRON=2/3;STRAND=1;SYMBOL_SOURCE=HGNC;HGNC_ID=8856;AF=0.2953;PHENO=1;PUBMED=23535729,27182965	NA	NA	NA	NA	NA	NA
1	10579545	10519488	rs1411402	1:10519488	G	T	T	0.3053	0.3053	rs2056417	10581658	8	3268	7160	4086.4	22682.6	13384.5	0.2542	0.3293	1.3186	0.0009	0.001	0.0021	0.0642	0.932586	0.3843	no	0.0784	NA	FALSE	FALSE	FALSE	10.92	0.89	NA	NA	NA	NA	NA	NA	NA	IMPACT=MODIFIER;SYMBOL=PEX14;BIOTYPE=protein_coding;INTRON=2/8;STRAND=1;SYMBOL_SOURCE=HGNC;HGNC_ID=8856;AF=0.2256	IMPACT=MODIFIER;SYMBOL=PEX14;BIOTYPE=retained_intron;INTRON=3/3;STRAND=1;SYMBOL_SOURCE=HGNC;HGNC_ID=8856;AF=0.2256	NA	NA	NA	NA	NA	NA
1	10580891	10520834	rs2483677	1:10520834	C	T	T	0.3053	0.3053	rs2056417	10581658	8	3268	7160	4086.4	22682.6	13384.5	0.2542	0.3293	1.3186	0.0009	0.001	0.0021	0.0642	0.932586	0.3877	no	0.0554	NA	FALSE	FALSE	FALSE	21.8	6.899	NA	NA	IMPACT=MODIFIER;BIOTYPE=promoter_flanking_region;AF=0.2147	NA	NA	NA	NA	IMPACT=MODIFIER;SYMBOL=PEX14;BIOTYPE=protein_coding;INTRON=2/8;STRAND=1;SYMBOL_SOURCE=HGNC;HGNC_ID=8856;AF=0.2147	IMPACT=MODIFIER;SYMBOL=PEX14;BIOTYPE=retained_intron;INTRON=3/3;STRAND=1;SYMBOL_SOURCE=HGNC;HGNC_ID=8856;AF=0.2147	NA	NA	NA	NA	NA	NA
1	10581658	10521601	rs2056417	1:10521601	G	A	G	0.3053	0.6947	rs2056417	10581658	8	3269	7197	31978.5	67894.5	49936.5	0.0513	0.3335	0.4388	-0.0004	-0.001	-0.0012	0.0642	0.932586	0.2735	no	0.0784	NA	FALSE	FALSE	FALSE	5.549	0.195	NA	NA	IMPACT=MODIFIER;BIOTYPE=promoter_flanking_region;AF=0.2258;PHENO=1;PUBMED=23817569	NA	NA	NA	NA	IMPACT=MODIFIER;SYMBOL=PEX14;BIOTYPE=protein_coding;INTRON=2/8;STRAND=1;SYMBOL_SOURCE=HGNC;HGNC_ID=8856;AF=0.2258;PHENO=1;PUBMED=23817569	IMPACT=MODIFIER;SYMBOL=PEX14;BIOTYPE=retained_intron;INTRON=3/3;STRAND=1;SYMBOL_SOURCE=HGNC;HGNC_ID=8856;AF=0.2258;PHENO=1;PUBMED=23817569	NA	NA	NA	NA	NA	NA
1	10594790	10534733	rs2026792	1:10534733	A	G	G	0.3203	0.3203	rs2056417	10581658	8	3271	7095	10341.5	31412.3	20876.9	0.3738	0.5393	2.146	0.0011	0.0016	0.0026	0.0642	1	0.4509	no	NA	NA	FALSE	FALSE	NA	5.868	0.038	NA	IMPACT=MODIFIER;SYMBOL=PEX14;BIOTYPE=processed_transcript;DISTANCE=1155;STRAND=1;SYMBOL_SOURCE=HGNC;HGNC_ID=8856;AF=0.2290	IMPACT=MODIFIER;BIOTYPE=enhancer;AF=0.2290	NA	NA	NA	NA	IMPACT=MODIFIER;SYMBOL=PEX14;BIOTYPE=protein_coding;INTRON=2/8;STRAND=1;SYMBOL_SOURCE=HGNC;HGNC_ID=8856;AF=0.2290	IMPACT=MODIFIER;SYMBOL=PEX14;BIOTYPE=retained_intron;INTRON=3/3;STRAND=1;SYMBOL_SOURCE=HGNC;HGNC_ID=8856;AF=0.2290	NA	NA	NA	NA	NA	NA
1	10596022	10535965	rs2506889	1:10535965	C	T	T	0.3203	0.3203	rs2056417	10581658	8	3271	7095	10341.5	31412.3	20876.9	0.3738	0.5393	2.146	0.0011	0.0016	0.0026	0.0642	1	0.4552	no	NA	NA	FALSE	FALSE	NA	9.506	-1.19	NA	NA	IMPACT=MODIFIER;BIOTYPE=CTCF_binding_site;AF=0.2252;PHENO=1;PUBMED=29059683	NA	IMPACT=MODIFIER;SYMBOL=PEX14;BIOTYPE=processed_transcript;EXON=1/2;STRAND=1;SYMBOL_SOURCE=HGNC;HGNC_ID=8856;AF=0.2252;PHENO=1;PUBMED=29059683	NA	NA	IMPACT=MODIFIER;SYMBOL=PEX14;BIOTYPE=protein_coding;INTRON=2/8;STRAND=1;SYMBOL_SOURCE=HGNC;HGNC_ID=8856;AF=0.2252;PHENO=1;PUBMED=29059683	IMPACT=MODIFIER;SYMBOL=PEX14;BIOTYPE=retained_intron;INTRON=3/3;STRAND=1;SYMBOL_SOURCE=HGNC;HGNC_ID=8856;AF=0.2252;PHENO=1;PUBMED=29059683	NA	NA	NA	NA	NA	NA
1	10596341	10536284	rs12375	1:10536284	C	T	T	0.3203	0.3203	rs2056417	10581658	8	3271	7095	10341.5	31412.3	20876.9	0.3738	0.5393	2.146	0.0011	0.0016	0.0026	0.0642	1	0.4552	no	NA	NA	FALSE	FALSE	NA	12.94	1.462	NA	NA	IMPACT=MODIFIER;BIOTYPE=CTCF_binding_site;AF=0.2280;CLIN_SIG=benign;SOMATIC=0,1;PHENO=1,1;PUBMED=25741868	NA	IMPACT=MODIFIER;SYMBOL=PEX14;BIOTYPE=retained_intron;EXON=4/4;STRAND=1;SYMBOL_SOURCE=HGNC;HGNC_ID=8856;AF=0.2280;CLIN_SIG=benign;SOMATIC=0,1;PHENO=1,1;PUBMED=25741868	NA	NA	IMPACT=MODIFIER;SYMBOL=PEX14;BIOTYPE=protein_coding;INTRON=2/7;STRAND=1;SYMBOL_SOURCE=HGNC;HGNC_ID=8856;AF=0.2280;CLIN_SIG=benign;SOMATIC=0,1;PHENO=1,1;PUBMED=25741868	NA	NA	NA	NA	NA	NA	NA
1	10597551	10537494	rs2480777	1:10537494	C	T	T	0.3203	0.3203	rs2056417	10581658	8	3271	7095	10341.5	31412.3	20876.9	0.3738	0.5393	2.146	0.0011	0.0016	0.0026	0.0642	1	0.4686	no	NA	NA	FALSE	FALSE	NA	21	2.966	NA	NA	IMPACT=MODIFIER;BIOTYPE=open_chromatin_region;AF=0.2290	IMPACT=MODIFIER;SYMBOL=PEX14;BIOTYPE=retained_intron;DISTANCE=922;STRAND=1;SYMBOL_SOURCE=HGNC;HGNC_ID=8856;AF=0.2290	NA	NA	NA	IMPACT=MODIFIER;SYMBOL=PEX14;BIOTYPE=protein_coding;INTRON=3/8;STRAND=1;SYMBOL_SOURCE=HGNC;HGNC_ID=8856;AF=0.2290	NA	NA	NA	NA	NA	NA	NA
1	10598216	10538159	rs2506892	1:10538159	G	A	A	0.3203	0.3203	rs2056417	10581658	8	3271	7095	10341.5	31412.3	20876.9	0.3738	0.5393	2.146	0.0011	0.0016	0.0026	0.0642	1	0.4686	no	NA	NA	FALSE	FALSE	NA	2.915	0.068	NA	NA	IMPACT=MODIFIER;BIOTYPE=enhancer;AF=0.2308	IMPACT=MODIFIER;SYMBOL=PEX14;BIOTYPE=retained_intron;DISTANCE=1587;STRAND=1;SYMBOL_SOURCE=HGNC;HGNC_ID=8856;AF=0.2308	NA	NA	NA	IMPACT=MODIFIER;SYMBOL=PEX14;BIOTYPE=protein_coding;INTRON=3/8;STRAND=1;SYMBOL_SOURCE=HGNC;HGNC_ID=8856;AF=0.2308	NA	NA	NA	NA	NA	NA	NA
1	10603716	10543659	rs2506896	1:10543659	T	C	C	0.3208	0.3208	rs2056417	10581658	8	3271	7095	10341.5	31412.3	20876.9	0.3738	0.5393	2.146	0.0011	0.0016	0.0026	0.0642	0.997452	0.4484	no	NA	NA	FALSE	FALSE	NA	2.988	-0.058	NA	NA	NA	NA	NA	NA	NA	IMPACT=MODIFIER;SYMBOL=PEX14;BIOTYPE=protein_coding;INTRON=3/8;STRAND=1;SYMBOL_SOURCE=HGNC;HGNC_ID=8856;AF=0.2766	NA	NA	NA	NA	NA	NA	NA
1	10609973	10549916	rs2150038	1:10549916	G	T	T	0.3189	0.3189	rs2056417	10581658	8	3271	7095	10341.5	31412.3	20876.9	0.3738	0.5393	2.146	0.0011	0.0016	0.0026	0.0642	0.988546	0.3842	no	NA	NA	FALSE	FALSE	NA	6.798	0.189	NA	NA	NA	NA	NA	NA	NA	IMPACT=MODIFIER;SYMBOL=PEX14;BIOTYPE=protein_coding;INTRON=3/8;STRAND=1;SYMBOL_SOURCE=HGNC;HGNC_ID=8856;AF=0.2358	NA	NA	NA	NA	NA	NA	NA
1	10612820	10552763	rs9430149	1:10552763	G	C	C	0.3189	0.3189	rs2056417	10581658	8	3271	7095	10341.5	31412.3	20876.9	0.3738	0.5393	2.146	0.0011	0.0016	0.0026	0.0642	0.986008	0.3827	no	NA	NA	FALSE	FALSE	NA	0.294	-0.603	NA	NA	NA	NA	NA	NA	NA	IMPACT=MODIFIER;SYMBOL=PEX14;BIOTYPE=protein_coding;INTRON=3/8;STRAND=1;SYMBOL_SOURCE=HGNC;HGNC_ID=8856;AF=0.2189	NA	NA	NA	NA	NA	NA	NA
1	10616505	10556448	rs17035305	1:10556448	C	A	A	0.3194	0.3194	rs2056417	10581658	8	3271	7095	10341.5	31412.3	20876.9	0.3738	0.5393	2.146	0.0011	0.0016	0.0026	0.0642	0.983474	0.415	no	NA	NA	FALSE	FALSE	NA	12.13	0.693	NA	NA	IMPACT=MODIFIER;BIOTYPE=promoter_flanking_region;AF=0.2196	NA	NA	IMPACT=MODIFIER;STRAND=-1;AF=0.2196;MOTIF_NAME=ENSPFM0550;MOTIF_POS=8;HIGH_INF_POS=N;MOTIF_SCORE_CHANGE=-0.002;TRANSCRIPTION_FACTORS=TEAD4::FOXI1	NA	IMPACT=MODIFIER;SYMBOL=PEX14;BIOTYPE=protein_coding;INTRON=3/8;STRAND=1;SYMBOL_SOURCE=HGNC;HGNC_ID=8856;AF=0.2196	NA	NA	NA	NA	NA	NA	NA
1	10617034	10556977	rs12028449	1:10556977	G	A	A	0.3194	0.3194	rs2056417	10581658	8	3271	7095	10341.5	31412.3	20876.9	0.3738	0.5393	2.146	0.0011	0.0016	0.0026	0.0642	0.983474	0.415	no	NA	NA	FALSE	FALSE	NA	0.79	-0.562	NA	NA	NA	NA	NA	NA	NA	IMPACT=MODIFIER;SYMBOL=PEX14;BIOTYPE=protein_coding;INTRON=3/8;STRAND=1;SYMBOL_SOURCE=HGNC;HGNC_ID=8856;AF=0.2250	NA	NA	NA	NA	NA	NA	NA
1	10618109	10558052	rs11121587	1:10558052	A	G	G	0.3192	0.3192	rs2056417	10581658	8	3271	7095	10341.5	31412.3	20876.9	0.3738	0.5393	2.146	0.0011	0.0016	0.0026	0.0642	0.982206	0.3887	no	NA	NA	FALSE	FALSE	NA	1.209	-0.216	NA	NA	NA	NA	NA	NA	NA	IMPACT=MODIFIER;SYMBOL=PEX14;BIOTYPE=protein_coding;INTRON=3/8;STRAND=1;SYMBOL_SOURCE=HGNC;HGNC_ID=8856;AF=0.2194	NA	NA	NA	NA	NA	NA	NA
1	10632235	10572178	rs4846235	1:10572178	C	T	T	0.3197	0.3197	rs2056417	10581658	8	3272	7154	4478.7	6049.9	5264.3	0.0669	0.2021	0.575	0.0005	0.0009	0.0013	0.0642	0.98221	0.3956	no	NA	NA	FALSE	FALSE	NA	0.954	-0.031	NA	NA	NA	NA	NA	NA	NA	IMPACT=MODIFIER;SYMBOL=PEX14;BIOTYPE=protein_coding;INTRON=3/8;STRAND=1;SYMBOL_SOURCE=HGNC;HGNC_ID=8856;AF=0.2310	NA	NA	NA	NA	NA	NA	NA
1	17647475	17320980	rs10788664	1:17320980	C	T	T	0.2669	0.2669	rs2240339	17674108	9	5207	7145	3419.2	20035.7	11727.4	0.0974	0.7957	0.901	0.0006	0.0017	0.0018	0.2873	0.937563	0.5061	no	NA	NA	FALSE	FALSE	NA	10.91	-0.723	NA	NA	NA	NA	NA	NA	NA	IMPACT=MODIFIER;SYMBOL=PADI4;BIOTYPE=protein_coding;INTRON=1/15;STRAND=1;SYMBOL_SOURCE=HGNC;HGNC_ID=18368;AF=0.3674	NA	NA	NA	NA	NA	NA	NA
1	17653954	17327459	rs1204894	1:17327459	T	A	T	0.7208	0.2792	rs2240339	17674108	9	5208	7163	21135.5	31123.9	26129.7	0.0232	0.0647	0.334	0.0003	-0.0005	0.001	0.2873	1	0.5771	no	NA	NA	FALSE	FALSE	NA	1.404	-1.03	NA	NA	NA	IMPACT=MODIFIER;SYMBOL=AC004824.2;BIOTYPE=protein_coding;DISTANCE=1553;STRAND=-1;SYMBOL_SOURCE=Clone_based_ensembl_gene;SOMATIC=0,1;PHENO=0,1	NA	NA	NA	IMPACT=MODIFIER;SYMBOL=PADI4;BIOTYPE=protein_coding;INTRON=1/15;STRAND=1;SYMBOL_SOURCE=HGNC;HGNC_ID=18368;SOMATIC=0,1;PHENO=0,1	NA	NA	NA	NA	NA	NA	NA
1	17655407	17328912	rs1748041	1:17328912	C	T	C	0.7333	0.2667	rs2240339	17674108	9	5208	6866	3406.3	21135.5	12270.9	0.1789	0.2114	0.2657	0.0008	0.0009	0.0009	0.2873	0.938942	0.5344	no	0.0357	C	FALSE	FALSE	FALSE	0.87	-0.366	NA	NA	NA	IMPACT=MODIFIER;SYMBOL=AC004824.2;BIOTYPE=protein_coding;DISTANCE=100;STRAND=-1;SYMBOL_SOURCE=Clone_based_ensembl_gene;SOMATIC=0,1;PHENO=1,1;PUBMED=22440650,30572963	NA	NA	NA	IMPACT=MODIFIER;SYMBOL=PADI4;BIOTYPE=protein_coding;INTRON=1/15;STRAND=1;SYMBOL_SOURCE=HGNC;HGNC_ID=18368;SOMATIC=0,1;PHENO=1,1;PUBMED=22440650,30572963	NA	NA	NA	NA	NA	NA	NA
1	17655714	17329219	rs1748040	1:17329219	A	G	A	0.7208	0.2792	rs2240339	17674108	9	5208	7003	87.4	118.7	103.1	2.4977	3.5937	3.6539	0.0325	0.0483	0.0494	0.2873	1	0.0522	no	NA	NA	FALSE	FALSE	NA	1.761	-1.438	NA	NA	NA	NA	NA	NA	NA	IMPACT=MODIFIER;SYMBOL=PADI4;BIOTYPE=protein_coding;INTRON=1/15;STRAND=1;SYMBOL_SOURCE=HGNC;HGNC_ID=18368	NA	NA	NA	NA	NA	NA	NA
1	17659556	17333061	rs1635597	1:17333061	A	G	A	0.7208	0.2792	rs2240339	17674108	9	5209	7155	21359.9	35792.7	28576.3	0.0472	0.3585	0.9099	0.0004	0.0011	0.0017	0.2873	1	0.6251	no	NA	NA	FALSE	FALSE	NA	3.62	-0.192	NA	NA	NA	NA	NA	NA	NA	IMPACT=MODIFIER;SYMBOL=PADI4;BIOTYPE=protein_coding;INTRON=2/15;STRAND=1;SYMBOL_SOURCE=HGNC;HGNC_ID=18368;SOMATIC=0,1;PHENO=0,1	NA	NA	NA	NA	NA	NA	NA
1	17660047	17333552	rs882537	1:17333552	A	G	G	0.7208	0.7208	rs2240339	17674108	9	5210	7197	47809.5	202690	125250	0.0927	0.1283	0.3508	-0.0006	-0.0006	-0.0011	0.2873	1	0.123	no	NA	NA	FALSE	FALSE	NA	0.554	-0.758	NA	NA	NA	NA	NA	NA	NA	IMPACT=MODIFIER;SYMBOL=PADI4;BIOTYPE=protein_coding;INTRON=2/15;STRAND=1;SYMBOL_SOURCE=HGNC;HGNC_ID=18368;SOMATIC=0,1;PHENO=0,1;PUBMED=21698003,27556695	NA	NA	NA	NA	NA	NA	NA
1	17661128	17334633	rs1555658	1:17334633	A	C	C	0.7208	0.7208	rs2240339	17674108	9	5210	7197	47809.5	202690	125250	0.0927	0.1283	0.3508	-0.0006	-0.0006	-0.0011	0.2873	1	0.1183	no	NA	NA	FALSE	FALSE	NA	4.271	0.154	NA	NA	NA	NA	NA	NA	NA	IMPACT=MODIFIER;SYMBOL=PADI4;BIOTYPE=protein_coding;INTRON=3/15;STRAND=1;SYMBOL_SOURCE=HGNC;HGNC_ID=18368;SOMATIC=0,1;PHENO=0,1	NA	NA	IMPACT=MODIFIER;SYMBOL=PADI4;BIOTYPE=protein_coding;EXON=4/4;STRAND=1;SYMBOL_SOURCE=HGNC;HGNC_ID=18368;SOMATIC=0,1;PHENO=0,1	NA	NA	NA	NA
1	17661805	17335310	rs1635594	1:17335310	A	G	A	0.7333	0.2667	rs2240339	17674108	9	5210	7143	3194.9	21857.7	12526.3	0.0321	0.0406	0.3461	0.0003	0.0004	0.0011	0.2873	0.938942	0.3312	no	0.0286	A	FALSE	FALSE	FALSE	2.825	-0.335	NA	NA	NA	IMPACT=MODIFIER;SYMBOL=PADI4;BIOTYPE=protein_coding;DISTANCE=514;STRAND=1;SYMBOL_SOURCE=HGNC;HGNC_ID=18368;SOMATIC=0,1;PHENO=0,1	NA	NA	NA	IMPACT=MODIFIER;SYMBOL=PADI4;BIOTYPE=protein_coding;INTRON=3/15;STRAND=1;SYMBOL_SOURCE=HGNC;HGNC_ID=18368;SOMATIC=0,1;PHENO=0,1	NA	NA	NA	NA	NA	NA	NA
1	17661996	17335501	rs1748035	1:17335501	T	C	C	0.7208	0.7208	rs2240339	17674108	9	5210	7197	47809.5	202690	125250	0.0927	0.1283	0.3508	-0.0006	-0.0006	-0.0011	0.2873	1	0.2014	no	NA	NA	FALSE	FALSE	NA	1.705	-0.014	NA	NA	NA	IMPACT=MODIFIER;SYMBOL=PADI4;BIOTYPE=protein_coding;DISTANCE=705;STRAND=1;SYMBOL_SOURCE=HGNC;HGNC_ID=18368;SOMATIC=0,1;PHENO=0,1	NA	NA	NA	IMPACT=MODIFIER;SYMBOL=PADI4;BIOTYPE=protein_coding;INTRON=3/15;STRAND=1;SYMBOL_SOURCE=HGNC;HGNC_ID=18368;SOMATIC=0,1;PHENO=0,1	NA	NA	NA	NA	NA	NA	NA
1	17662541	17336046	rs1748034	1:17336046	A	C	A	0.7208	0.2792	rs2240339	17674108	9	5210	7144	21857.7	202690	112274	0.0076	0.209	0.3621	-0.0002	0.0008	0.0011	0.2873	1	0.6295	no	NA	NA	FALSE	FALSE	NA	4.54	-0.76	NA	NA	IMPACT=MODIFIER;BIOTYPE=CTCF_binding_site;SOMATIC=0,1;PHENO=0,1;PUBMED=21698003,27556695	IMPACT=MODIFIER;SYMBOL=PADI4;BIOTYPE=protein_coding;DISTANCE=1250;STRAND=1;SYMBOL_SOURCE=HGNC;HGNC_ID=18368;SOMATIC=0,1;PHENO=0,1;PUBMED=21698003,27556695	NA	NA	NA	IMPACT=MODIFIER;SYMBOL=PADI4;BIOTYPE=protein_coding;INTRON=3/15;STRAND=1;SYMBOL_SOURCE=HGNC;HGNC_ID=18368;SOMATIC=0,1;PHENO=0,1;PUBMED=21698003,27556695	NA	NA	NA	NA	NA	NA	NA
1	17662662	17336167	rs1748033	1:17336167	T	C	T	0.7214	0.2786	rs2240339	17674108	9	5210	7144	21857.7	202690	112274	0.0076	0.209	0.3621	-0.0002	0.0008	0.0011	0.2873	0.997241	0.6582	no	NA	NA	FALSE	FALSE	NA	14.42	-0.106	NA	NA	IMPACT=MODIFIER;BIOTYPE=CTCF_binding_site;CLIN_SIG=association;SOMATIC=0,1;PHENO=1,1;PUBMED=26843965,23251581,21204206,27111223,27610404,29734142,21698003,20537173,20563870,21039740,21062850,24564960,28182665,30044533,24339914	IMPACT=MODIFIER;SYMBOL=PADI4;BIOTYPE=protein_coding;DISTANCE=1371;STRAND=1;SYMBOL_SOURCE=HGNC;HGNC_ID=18368;CLIN_SIG=association;SOMATIC=0,1;PHENO=1,1;PUBMED=26843965,23251581,21204206,27111223,27610404,29734142,21698003,20537173,20563870,21039740,21062850,24564960,28182665,30044533,24339914	NA	IMPACT=MODIFIER;STRAND=-1;CLIN_SIG=association;SOMATIC=0,1;PHENO=1,1;PUBMED=26843965,23251581,21204206,27111223,27610404,29734142,21698003,20537173,20563870,21039740,21062850,24564960,28182665,30044533,24339914;MOTIF_NAME=ENSPFM0374;MOTIF_POS=17;HIGH_INF_POS=Y;MOTIF_SCORE_CHANGE=-0.030;TRANSCRIPTION_FACTORS=MEIS1::MAX	NA	IMPACT=MODIFIER;SYMBOL=AC004824.2;BIOTYPE=protein_coding;INTRON=4/5;STRAND=-1;SYMBOL_SOURCE=Clone_based_ensembl_gene;CLIN_SIG=association;SOMATIC=0,1;PHENO=1,1;PUBMED=26843965,23251581,21204206,27111223,27610404,29734142,21698003,20537173,20563870,21039740,21062850,24564960,28182665,30044533,24339914	NA	NA	NA	NA	NA	NA	NA
1	17662751	17336256	rs1621005	1:17336256	C	G	C	0.7208	0.2792	rs2240339	17674108	9	5210	7144	21857.7	202690	112274	0.0076	0.209	0.3621	-0.0002	0.0008	0.0011	0.2873	1	0.6582	no	NA	NA	FALSE	FALSE	NA	2.488	-0.091	NA	NA	IMPACT=MODIFIER;BIOTYPE=CTCF_binding_site;AF=0.6044;SOMATIC=0,1;PHENO=0,1;PUBMED=21698003	IMPACT=MODIFIER;SYMBOL=PADI4;BIOTYPE=protein_coding;DISTANCE=1460;STRAND=1;SYMBOL_SOURCE=HGNC;HGNC_ID=18368;AF=0.6044;SOMATIC=0,1;PHENO=0,1;PUBMED=21698003	NA	NA	NA	IMPACT=MODIFIER;SYMBOL=PADI4;BIOTYPE=protein_coding;INTRON=4/15;STRAND=1;SYMBOL_SOURCE=HGNC;HGNC_ID=18368;AF=0.6044;SOMATIC=0,1;PHENO=0,1;PUBMED=21698003	NA	NA	NA	NA	NA	NA	NA
1	17662907	17336412	rs1748031	1:17336412	A	T	A	0.7208	0.2792	rs2240339	17674108	9	5210	7144	21857.7	202690	112274	0.0076	0.209	0.3621	-0.0002	0.0008	0.0011	0.2873	1	0.6879	no	NA	NA	FALSE	FALSE	NA	5.761	0.15	NA	NA	IMPACT=MODIFIER;BIOTYPE=CTCF_binding_site;SOMATIC=0,1;PHENO=0,1;PUBMED=21698003	IMPACT=MODIFIER;SYMBOL=PADI4;BIOTYPE=protein_coding;DISTANCE=1616;STRAND=1;SYMBOL_SOURCE=HGNC;HGNC_ID=18368;SOMATIC=0,1;PHENO=0,1;PUBMED=21698003	NA	NA	NA	IMPACT=MODIFIER;SYMBOL=PADI4;BIOTYPE=protein_coding;INTRON=4/15;STRAND=1;SYMBOL_SOURCE=HGNC;HGNC_ID=18368;SOMATIC=0,1;PHENO=0,1;PUBMED=21698003	NA	NA	NA	NA	NA	NA	NA
1	17663291	17336796	rs1748030	1:17336796	C	T	T	0.7208	0.7208	rs2240339	17674108	9	5211	7197	51573.7	194427	123000	0.05	0.4675	1.7136	-0.0005	-0.0012	-0.0024	0.2873	1	0.0641	no	NA	NA	FALSE	FALSE	NA	3.82	0.076	NA	NA	IMPACT=MODIFIER;BIOTYPE=CTCF_binding_site;SOMATIC=0,1;PHENO=0,1	IMPACT=MODIFIER;SYMBOL=PADI4;BIOTYPE=protein_coding;DISTANCE=2000;STRAND=1;SYMBOL_SOURCE=HGNC;HGNC_ID=18368;SOMATIC=0,1;PHENO=0,1	NA	NA	NA	IMPACT=MODIFIER;SYMBOL=PADI4;BIOTYPE=protein_coding;INTRON=4/15;STRAND=1;SYMBOL_SOURCE=HGNC;HGNC_ID=18368;SOMATIC=0,1;PHENO=0,1	NA	NA	NA	NA	NA	NA	NA
1	17663323	17336828	rs1635593	1:17336828	G	C	C	0.7208	0.7208	rs2240339	17674108	9	5211	7197	51573.7	194427	123000	0.05	0.4675	1.7136	-0.0005	-0.0012	-0.0024	0.2873	1	0.0641	no	NA	NA	FALSE	FALSE	NA	3.055	0.143	NA	NA	IMPACT=MODIFIER;BIOTYPE=CTCF_binding_site;SOMATIC=0,1;PHENO=0,1	IMPACT=MODIFIER;SYMBOL=PADI4;BIOTYPE=protein_coding;DISTANCE=2032;STRAND=1;SYMBOL_SOURCE=HGNC;HGNC_ID=18368;SOMATIC=0,1;PHENO=0,1	NA	NA	NA	IMPACT=MODIFIER;SYMBOL=PADI4;BIOTYPE=protein_coding;INTRON=4/15;STRAND=1;SYMBOL_SOURCE=HGNC;HGNC_ID=18368;SOMATIC=0,1;PHENO=0,1	NA	NA	NA	NA	NA	NA	NA
1	17663338	17336843	rs1748029	1:17336843	C	A	C	0.7208	0.2792	rs2240339	17674108	9	5211	6950	27041.7	194427	110734	0.0037	0.0544	0.1287	0.0001	0.0004	0.0007	0.2873	1	0.6879	no	NA	NA	FALSE	FALSE	NA	1.476	0.029	NA	NA	IMPACT=MODIFIER;BIOTYPE=CTCF_binding_site;SOMATIC=0,1;PHENO=0,1	IMPACT=MODIFIER;SYMBOL=PADI4;BIOTYPE=protein_coding;DISTANCE=2047;STRAND=1;SYMBOL_SOURCE=HGNC;HGNC_ID=18368;SOMATIC=0,1;PHENO=0,1	NA	NA	NA	IMPACT=MODIFIER;SYMBOL=PADI4;BIOTYPE=protein_coding;INTRON=4/15;STRAND=1;SYMBOL_SOURCE=HGNC;HGNC_ID=18368;SOMATIC=0,1;PHENO=0,1	NA	NA	NA	NA	NA	NA	NA
1	17663407	17336912	rs1635592	1:17336912	A	G	G	0.7208	0.7208	rs2240339	17674108	9	5211	7197	51573.7	194427	123000	0.05	0.4675	1.7136	-0.0005	-0.0012	-0.0024	0.2873	1	0.0641	no	NA	NA	FALSE	FALSE	NA	3.519	-0.253	NA	NA	IMPACT=MODIFIER;BIOTYPE=CTCF_binding_site;SOMATIC=0,1;PHENO=0,1	IMPACT=MODIFIER;SYMBOL=PADI4;BIOTYPE=protein_coding;DISTANCE=2116;STRAND=1;SYMBOL_SOURCE=HGNC;HGNC_ID=18368;SOMATIC=0,1;PHENO=0,1	NA	NA	NA	IMPACT=MODIFIER;SYMBOL=PADI4;BIOTYPE=protein_coding;INTRON=4/15;STRAND=1;SYMBOL_SOURCE=HGNC;HGNC_ID=18368;SOMATIC=0,1;PHENO=0,1	NA	NA	NA	NA	NA	NA	NA
1	17664813	17338318	rs1635585	1:17338318	T	G	T	0.7097	0.2903	rs2240339	17674108	9	5211	6950	27041.7	194427	110734	0.0037	0.0544	0.1287	0.0001	0.0004	0.0007	0.2873	0.946898	0.6804	no	NA	NA	FALSE	FALSE	NA	5.929	-0.516	NA	NA	NA	IMPACT=MODIFIER;SYMBOL=PADI4;BIOTYPE=protein_coding;DISTANCE=3522;STRAND=1;SYMBOL_SOURCE=HGNC;HGNC_ID=18368;AF=0.6016;SOMATIC=0,1;PHENO=0,1;PUBMED=21698003	NA	NA	NA	IMPACT=MODIFIER;SYMBOL=PADI4;BIOTYPE=protein_coding;INTRON=5/15;STRAND=1;SYMBOL_SOURCE=HGNC;HGNC_ID=18368;AF=0.6016;SOMATIC=0,1;PHENO=0,1;PUBMED=21698003	NA	NA	NA	NA	NA	NA	NA
1	17664836	17338341	rs1635584	1:17338341	G	A	G	0.7097	0.2903	rs2240339	17674108	9	5211	6950	27041.7	194427	110734	0.0037	0.0544	0.1287	0.0001	0.0004	0.0007	0.2873	0.946898	0.6804	no	NA	NA	FALSE	FALSE	NA	13.6	0.285	NA	NA	NA	IMPACT=MODIFIER;SYMBOL=PADI4;BIOTYPE=protein_coding;DISTANCE=3545;STRAND=1;SYMBOL_SOURCE=HGNC;HGNC_ID=18368;AF=0.5851;SOMATIC=0,1;PHENO=0,1;PUBMED=27556695	NA	NA	NA	IMPACT=MODIFIER;SYMBOL=PADI4;BIOTYPE=protein_coding;INTRON=5/15;STRAND=1;SYMBOL_SOURCE=HGNC;HGNC_ID=18368;AF=0.5851;SOMATIC=0,1;PHENO=0,1;PUBMED=27556695	NA	NA	NA	NA	NA	NA	NA
1	17665003	17338508	rs1635583	1:17338508	G	C	G	0.7097	0.2903	rs2240339	17674108	9	5211	6950	27041.7	194427	110734	0.0037	0.0544	0.1287	0.0001	0.0004	0.0007	0.2873	0.946898	0.6804	no	NA	NA	FALSE	FALSE	NA	4.88	-0.534	NA	NA	NA	IMPACT=MODIFIER;SYMBOL=PADI4;BIOTYPE=protein_coding;DISTANCE=3712;STRAND=1;SYMBOL_SOURCE=HGNC;HGNC_ID=18368;SOMATIC=0,1;PHENO=0,1;PUBMED=21698003	NA	NA	NA	IMPACT=MODIFIER;SYMBOL=PADI4;BIOTYPE=protein_coding;INTRON=5/15;STRAND=1;SYMBOL_SOURCE=HGNC;HGNC_ID=18368;SOMATIC=0,1;PHENO=0,1;PUBMED=21698003	NA	NA	NA	NA	NA	NA	NA
1	17665064	17338569	rs2477152	1:17338569	C	T	C	0.7097	0.2903	rs2240339	17674108	9	5211	6950	27041.7	194427	110734	0.0037	0.0544	0.1287	0.0001	0.0004	0.0007	0.2873	0.946898	0.6804	no	NA	NA	FALSE	FALSE	NA	0.179	-2.258	NA	NA	NA	IMPACT=MODIFIER;SYMBOL=PADI4;BIOTYPE=protein_coding;DISTANCE=3773;STRAND=1;SYMBOL_SOURCE=HGNC;HGNC_ID=18368;SOMATIC=0,1;PHENO=0,1;PUBMED=21698003	NA	NA	NA	IMPACT=MODIFIER;SYMBOL=PADI4;BIOTYPE=protein_coding;INTRON=5/15;STRAND=1;SYMBOL_SOURCE=HGNC;HGNC_ID=18368;SOMATIC=0,1;PHENO=0,1;PUBMED=21698003	NA	NA	NA	NA	NA	NA	NA
1	17665091	17338596	rs2428736	1:17338596	G	A	G	0.71	0.29	rs2240339	17674108	9	5211	6950	27041.7	194427	110734	0.0037	0.0544	0.1287	0.0001	0.0004	0.0007	0.2873	0.94552	0.6804	no	NA	NA	FALSE	FALSE	NA	1.005	-2.557	NA	NA	NA	IMPACT=MODIFIER;SYMBOL=PADI4;BIOTYPE=protein_coding;DISTANCE=3800;STRAND=1;SYMBOL_SOURCE=HGNC;HGNC_ID=18368;SOMATIC=0,1;PHENO=0,1	NA	NA	NA	IMPACT=MODIFIER;SYMBOL=PADI4;BIOTYPE=protein_coding;INTRON=5/15;STRAND=1;SYMBOL_SOURCE=HGNC;HGNC_ID=18368;SOMATIC=0,1;PHENO=0,1	NA	NA	NA	NA	NA	NA	NA
1	17665134	17338639	rs1635582	1:17338639	G	A	A	0.7097	0.7097	rs2240339	17674108	9	5211	7197	51573.7	194427	123000	0.05	0.4675	1.7136	-0.0005	-0.0012	-0.0024	0.2873	0.946898	0.0609	no	NA	NA	FALSE	FALSE	NA	11.12	1.17	NA	NA	NA	IMPACT=MODIFIER;SYMBOL=PADI4;BIOTYPE=protein_coding;DISTANCE=3843;STRAND=1;SYMBOL_SOURCE=HGNC;HGNC_ID=18368;SOMATIC=0,1;PHENO=0,1	NA	NA	NA	IMPACT=MODIFIER;SYMBOL=PADI4;BIOTYPE=protein_coding;INTRON=5/15;STRAND=1;SYMBOL_SOURCE=HGNC;HGNC_ID=18368;SOMATIC=0,1;PHENO=0,1	NA	NA	NA	NA	NA	NA	NA
1	17665175	17338680	rs1635581	1:17338680	G	A	G	0.7097	0.2903	rs2240339	17674108	9	5211	6950	27041.7	194427	110734	0.0037	0.0544	0.1287	0.0001	0.0004	0.0007	0.2873	0.946898	0.6804	no	NA	NA	FALSE	FALSE	NA	0.08	-2.69	NA	NA	NA	IMPACT=MODIFIER;SYMBOL=PADI4;BIOTYPE=protein_coding;DISTANCE=3884;STRAND=1;SYMBOL_SOURCE=HGNC;HGNC_ID=18368;SOMATIC=0,1;PHENO=0,1	NA	NA	NA	IMPACT=MODIFIER;SYMBOL=PADI4;BIOTYPE=protein_coding;INTRON=5/15;STRAND=1;SYMBOL_SOURCE=HGNC;HGNC_ID=18368;SOMATIC=0,1;PHENO=0,1	NA	NA	NA	NA	NA	NA	NA
1	17665293	17338798	rs1635580	1:17338798	T	C	C	0.7097	0.7097	rs2240339	17674108	9	5211	7197	51573.7	194427	123000	0.05	0.4675	1.7136	-0.0005	-0.0012	-0.0024	0.2873	0.946898	0.0609	no	NA	NA	FALSE	FALSE	NA	0.211	-4.304	NA	NA	NA	IMPACT=MODIFIER;SYMBOL=PADI4;BIOTYPE=protein_coding;DISTANCE=4002;STRAND=1;SYMBOL_SOURCE=HGNC;HGNC_ID=18368;AF=0.5974;SOMATIC=0,1;PHENO=0,1	NA	NA	NA	IMPACT=MODIFIER;SYMBOL=PADI4;BIOTYPE=protein_coding;INTRON=5/15;STRAND=1;SYMBOL_SOURCE=HGNC;HGNC_ID=18368;AF=0.5974;SOMATIC=0,1;PHENO=0,1	NA	NA	NA	NA	NA	NA	NA
1	17665401	17338906	rs1635579	1:17338906	G	A	A	0.7097	0.7097	rs2240339	17674108	9	5211	7197	51573.7	194427	123000	0.05	0.4675	1.7136	-0.0005	-0.0012	-0.0024	0.2873	0.946898	0.0609	no	NA	NA	FALSE	FALSE	NA	4.579	0.785	NA	NA	NA	IMPACT=MODIFIER;SYMBOL=PADI4;BIOTYPE=protein_coding;DISTANCE=4110;STRAND=1;SYMBOL_SOURCE=HGNC;HGNC_ID=18368;AF=0.5974;SOMATIC=0,1;PHENO=0,1;PUBMED=25044277	NA	NA	NA	IMPACT=MODIFIER;SYMBOL=PADI4;BIOTYPE=protein_coding;INTRON=5/15;STRAND=1;SYMBOL_SOURCE=HGNC;HGNC_ID=18368;AF=0.5974;SOMATIC=0,1;PHENO=0,1;PUBMED=25044277	NA	NA	NA	NA	NA	NA	NA
1	17666095	17339600	rs1635578	1:17339600	T	C	C	0.7097	0.7097	rs2240339	17674108	9	5211	7197	51573.7	194427	123000	0.05	0.4675	1.7136	-0.0005	-0.0012	-0.0024	0.2873	0.946898	0.3341	no	NA	NA	FALSE	FALSE	NA	0.189	-0.236	NA	NA	NA	IMPACT=MODIFIER;SYMBOL=PADI4;BIOTYPE=protein_coding;DISTANCE=4804;STRAND=1;SYMBOL_SOURCE=HGNC;HGNC_ID=18368;SOMATIC=0,1;PHENO=0,1	NA	NA	NA	IMPACT=MODIFIER;SYMBOL=PADI4;BIOTYPE=protein_coding;INTRON=5/15;STRAND=1;SYMBOL_SOURCE=HGNC;HGNC_ID=18368;SOMATIC=0,1;PHENO=0,1	NA	NA	NA	NA	NA	NA	NA
1	17668270	17341775	rs1748021	1:17341775	A	G	A	0.7225	0.2775	rs2240339	17674108	9	5212	7035	4830.3	13115.2	8972.8	0.0015	0.0656	0.2036	-0.0001	0.0005	0.0008	0.2873	0.884621	0.2223	no	NA	NA	FALSE	FALSE	NA	5.384	-0.239	NA	IMPACT=MODIFIER;SYMBOL=PADI4;BIOTYPE=processed_transcript;DISTANCE=4259;STRAND=1;SYMBOL_SOURCE=HGNC;HGNC_ID=18368;SOMATIC=0,1;PHENO=0,1;PUBMED=23164236,21698003	NA	NA	NA	NA	NA	IMPACT=MODIFIER;SYMBOL=PADI4;BIOTYPE=protein_coding;INTRON=6/15;STRAND=1;SYMBOL_SOURCE=HGNC;HGNC_ID=18368;SOMATIC=0,1;PHENO=0,1;PUBMED=23164236,21698003	NA	NA	NA	NA	NA	NA	NA
1	17670291	17343796	rs1748017	1:17343796	T	C	T	0.7231	0.2769	rs2240339	17674108	9	5212	7034	2672.8	4830.3	3751.5	0.1323	0.1519	1.8064	0.0007	0.0007	0.0025	0.2873	0.881964	0.2832	no	NA	NA	FALSE	FALSE	NA	0.333	-1.747	NA	IMPACT=MODIFIER;SYMBOL=PADI4;BIOTYPE=processed_transcript;DISTANCE=4934;STRAND=1;SYMBOL_SOURCE=HGNC;HGNC_ID=18368;AF=0.6392;SOMATIC=0,1;PHENO=0,1	NA	NA	NA	NA	NA	IMPACT=MODIFIER;SYMBOL=PADI4;BIOTYPE=protein_coding;INTRON=8/15;STRAND=1;SYMBOL_SOURCE=HGNC;HGNC_ID=18368;AF=0.6392;SOMATIC=0,1;PHENO=0,1	NA	NA	NA	NA	NA	NA	NA
1	17673102	17346607	rs35210719	1:17346607	C	T	T	0.3867	0.3867	rs2240339	17674108	10	5213	7183	23961.5	35266.9	29614.2	0.0385	0.7148	1.8057	0.0003	0.0019	0.0025	NA	1	0.2604	no	NA	NA	FALSE	FALSE	NA	5.698	-3.14	NA	IMPACT=MODIFIER;SYMBOL=PADI4;BIOTYPE=processed_transcript;DISTANCE=2123;STRAND=1;SYMBOL_SOURCE=HGNC;HGNC_ID=18368	NA	NA	NA	NA	NA	IMPACT=MODIFIER;SYMBOL=PADI4;BIOTYPE=protein_coding;INTRON=9/15;STRAND=1;SYMBOL_SOURCE=HGNC;HGNC_ID=18368	IMPACT=MODIFIER;SYMBOL=PADI4;BIOTYPE=processed_transcript;INTRON=1/1;STRAND=1;SYMBOL_SOURCE=HGNC;HGNC_ID=18368	NA	NA	NA	NA	NA	NA
1	17674108	17347613	rs2240339	1:17347613	C	T	T	0.3336	0.3336	rs2240339	17674108	10	5213	7181	4796.9	23961.5	14379.2	0.3007	0.9597	1.5727	0.001	0.0021	0.0022	NA	1	0.1737	no	0.189	C	FALSE	FALSE	FALSE	1.307	-0.279	NA	IMPACT=MODIFIER;SYMBOL=PADI4;BIOTYPE=processed_transcript;DISTANCE=1117;STRAND=1;SYMBOL_SOURCE=HGNC;HGNC_ID=18368;AF=0.4181;PHENO=1;PUBMED=21204206,23143596	NA	NA	NA	NA	NA	IMPACT=MODIFIER;SYMBOL=PADI4;BIOTYPE=protein_coding;INTRON=9/15;STRAND=1;SYMBOL_SOURCE=HGNC;HGNC_ID=18368;AF=0.4181;PHENO=1;PUBMED=21204206,23143596	IMPACT=MODIFIER;SYMBOL=PADI4;BIOTYPE=processed_transcript;INTRON=1/1;STRAND=1;SYMBOL_SOURCE=HGNC;HGNC_ID=18368;AF=0.4181;PHENO=1;PUBMED=21204206,23143596	NA	NA	NA	NA	NA	NA
1	17674185	17347690	rs2240338	1:17347690	C	T	T	0.3336	0.3336	rs2240339	17674108	10	5213	7181	4796.9	23961.5	14379.2	0.3007	0.9597	1.5727	0.001	0.0021	0.0022	NA	1	0.1737	no	0.0833	C	FALSE	FALSE	FALSE	0.803	-0.543	NA	IMPACT=MODIFIER;SYMBOL=PADI4;BIOTYPE=processed_transcript;DISTANCE=1040;STRAND=1;SYMBOL_SOURCE=HGNC;HGNC_ID=18368;AF=0.4183;PUBMED=21698003	NA	NA	NA	NA	NA	IMPACT=MODIFIER;SYMBOL=PADI4;BIOTYPE=protein_coding;INTRON=9/15;STRAND=1;SYMBOL_SOURCE=HGNC;HGNC_ID=18368;AF=0.4183;PUBMED=21698003	IMPACT=MODIFIER;SYMBOL=PADI4;BIOTYPE=processed_transcript;INTRON=1/1;STRAND=1;SYMBOL_SOURCE=HGNC;HGNC_ID=18368;AF=0.4183;PUBMED=21698003	NA	NA	NA	NA	NA	NA
1	17674402	17347907	rs2240336	1:17347907	C	T	T	0.3994	0.3994	rs2240339	17674108	10	5213	7183	23961.5	35266.9	29614.2	0.0385	0.7148	1.8057	0.0003	0.0019	0.0025	NA	0.943314	0.7523	no	0.0578	C	FALSE	FALSE	FALSE	4.478	-4.808	NA	IMPACT=MODIFIER;SYMBOL=PADI4;BIOTYPE=processed_transcript;DISTANCE=823;STRAND=1;SYMBOL_SOURCE=HGNC;HGNC_ID=18368;AF=0.4994;PHENO=1;PUBMED=26843965,27272985,21698003,25239882,23143596	IMPACT=MODIFIER;BIOTYPE=promoter_flanking_region;AF=0.4994;PHENO=1;PUBMED=26843965,27272985,21698003,25239882,23143596	NA	NA	NA	NA	IMPACT=MODIFIER;SYMBOL=PADI4;BIOTYPE=protein_coding;INTRON=9/15;STRAND=1;SYMBOL_SOURCE=HGNC;HGNC_ID=18368;AF=0.4994;PHENO=1;PUBMED=26843965,27272985,21698003,25239882,23143596	IMPACT=MODIFIER;SYMBOL=PADI4;BIOTYPE=processed_transcript;INTRON=1/1;STRAND=1;SYMBOL_SOURCE=HGNC;HGNC_ID=18368;AF=0.4994;PHENO=1;PUBMED=26843965,27272985,21698003,25239882,23143596	NA	NA	NA	NA	NA	NA
1	17674537	17348042	rs2240335	1:17348042	C	A	A	0.3333	0.3333	rs2240339	17674108	10	5213	7181	4796.9	23961.5	14379.2	0.3007	0.9597	1.5727	0.001	0.0021	0.0022	NA	0.998751	0.1453	no	0.0909	C	FALSE	FALSE	FALSE	4.832	-3.76	NA	IMPACT=MODIFIER;SYMBOL=PADI4;BIOTYPE=processed_transcript;DISTANCE=688;STRAND=1;SYMBOL_SOURCE=HGNC;HGNC_ID=18368;AF=0.4213;SOMATIC=0,1;PHENO=1,1;PUBMED=21505073,23844243,21673997,21698003,29425503,31242568,26151758,28977443,29796022,21452313	IMPACT=MODIFIER;BIOTYPE=promoter_flanking_region;AF=0.4213;SOMATIC=0,1;PHENO=1,1;PUBMED=21505073,23844243,21673997,21698003,29425503,31242568,26151758,28977443,29796022,21452313	NA	IMPACT=MODIFIER;SYMBOL=PADI4;BIOTYPE=processed_transcript;EXON=2/2;STRAND=1;SYMBOL_SOURCE=HGNC;HGNC_ID=18368;AF=0.4213;SOMATIC=0,1;PHENO=1,1;PUBMED=21505073,23844243,21673997,21698003,29425503,31242568,26151758,28977443,29796022,21452313	IMPACT=MODIFIER;STRAND=1;AF=0.4213;SOMATIC=0,1;PHENO=1,1;PUBMED=21505073,23844243,21673997,21698003,29425503,31242568,26151758,28977443,29796022,21452313;MOTIF_NAME=ENSPFM0403;MOTIF_POS=6;HIGH_INF_POS=N;MOTIF_SCORE_CHANGE=0.023;TRANSCRIPTION_FACTORS=MYBL1::MAX	NA	IMPACT=MODIFIER;SYMBOL=AC004824.2;BIOTYPE=protein_coding;INTRON=1/5;STRAND=-1;SYMBOL_SOURCE=Clone_based_ensembl_gene;AF=0.4213;SOMATIC=0,1;PHENO=1,1;PUBMED=21505073,23844243,21673997,21698003,29425503,31242568,26151758,28977443,29796022,21452313	NA	NA	NA	NA	NA	NA	NA
1	20165971	19839478	rs7523442	1:19839478	C	T	T	0.4975	0.4975	rs6426833	20171860	11	6183	7193	7789.6	25344.2	16566.9	0.3892	0.4125	1.0094	0.0011	0.001	0.0017	0.7254	0.983471	0.3174	no	0.0467	T	FALSE	FALSE	FALSE	1.744	-0.48	IMPACT=MODIFIER	NA	NA	NA	NA	NA	NA	NA	NA	NA	NA	NA	NA	NA	NA
1	20171860	19845367	rs6426833	1:19845367	G	A	A	0.5017	0.5017	rs6426833	20171860	11	6184	7195	11559.3	29603.2	20581.3	0.5681	1.8633	2.3499	-0.0016	0.0023	0.0027	0.7254	1	0.3741	no	0.4767	A	FALSE	FALSE	FALSE	2.88	0.124	IMPACT=MODIFIER;PHENO=1;PUBMED=26974007,20228799,21304977,21297633,23028907,27156530,19915572,19122664,26732016,19944697,28067908,30018961,27149848,26192919,19903423,23128233	NA	IMPACT=MODIFIER;BIOTYPE=enhancer;PHENO=1;PUBMED=26974007,20228799,21304977,21297633,23028907,27156530,19915572,19122664,26732016,19944697,28067908,30018961,27149848,26192919,19903423,23128233	NA	NA	IMPACT=MODIFIER;STRAND=-1;PHENO=1;PUBMED=26974007,20228799,21304977,21297633,23028907,27156530,19915572,19122664,26732016,19944697,28067908,30018961,27149848,26192919,19903423,23128233;MOTIF_NAME=ENSPFM0363;MOTIF_POS=5;HIGH_INF_POS=Y;MOTIF_SCORE_CHANGE=0.034;TRANSCRIPTION_FACTORS=MAFF,MAFG,MAFK	NA	NA	NA	NA	NA	NA	NA	NA	NA
1	20184974	19858481	rs6697482	1:19858481	C	G	C	0.5097	0.4903	rs6426833	20171860	11	6190	7194	7988	30352.4	19170.2	0.0029	0.0205	0.7844	0.0002	0.0002	0.0015	0.2389	0.993342	0.9236	no	NA	NA	FALSE	FALSE	NA	0.036	-1.703	IMPACT=MODIFIER;AF=0.4573	NA	NA	NA	NA	NA	NA	NA	NA	NA	NA	NA	NA	NA	NA
1	20190931	19864438	rs58428083	1:19864438	T	C	T	0.5097	0.4903	rs6426833	20171860	11	6192	7196	9389	31722.3	20555.7	0.1675	0.7822	1.9145	0.0007	0.0016	0.0022	0.2389	1	0.6049	no	NA	NA	FALSE	FALSE	NA	1.719	-0.636	IMPACT=MODIFIER;AF=0.4579	NA	IMPACT=MODIFIER;BIOTYPE=promoter_flanking_region;AF=0.4579	NA	NA	NA	NA	NA	NA	NA	NA	NA	NA	NA	NA
1	20194682	19868189	rs6667256	1:19868189	A	C	A	0.4981	0.5019	rs6426833	20171860	11	6192	7196	9389	31722.3	20555.7	0.1675	0.7822	1.9145	0.0007	0.0016	0.0022	0.2389	0.954401	0.6541	no	NA	NA	FALSE	FALSE	NA	12.25	0.349	IMPACT=MODIFIER;AF=0.4547	NA	NA	NA	NA	NA	NA	NA	NA	NA	NA	NA	NA	NA	NA
1	20194702	19868209	rs6670226	1:19868209	T	A	T	0.4981	0.5019	rs6426833	20171860	11	6192	7196	9389	31722.3	20555.7	0.1675	0.7822	1.9145	0.0007	0.0016	0.0022	0.2389	0.954401	0.6541	no	NA	NA	FALSE	FALSE	NA	1.354	-0.342	IMPACT=MODIFIER;AF=0.4545	NA	NA	NA	NA	NA	NA	NA	NA	NA	NA	NA	NA	NA	NA
1	20198937	19872444	rs7553638	1:19872444	A	G	A	0.4981	0.5019	rs6426833	20171860	11	6192	7196	9389	31722.3	20555.7	0.1675	0.7822	1.9145	0.0007	0.0016	0.0022	0.2389	0.954401	0.6519	no	NA	NA	FALSE	FALSE	NA	9.016	0.49	IMPACT=MODIFIER;AF=0.4543	NA	IMPACT=MODIFIER;BIOTYPE=CTCF_binding_site;AF=0.4543	NA	NA	NA	NA	NA	NA	NA	NA	NA	NA	NA	NA
1	20200990	19874497	rs4654903	1:19874497	A	G	A	0.4981	0.5019	rs6426833	20171860	11	6193	7194	4539.7	31052.7	17796.2	0.6762	0.6812	1.6281	0.0016	0.0015	0.0021	0.2389	0.954401	0.652	no	NA	NA	FALSE	FALSE	NA	0.363	-1.747	IMPACT=MODIFIER;AF=0.4535;PHENO=1;PUBMED=31052430,23511034,27503255	NA	NA	NA	NA	NA	NA	NA	NA	NA	NA	NA	NA	NA	NA
1	20201913	19875420	rs6674040	1:19875420	G	T	G	0.4983	0.5017	rs6426833	20171860	11	6193	7194	4539.7	31052.7	17796.2	0.6762	0.6812	1.6281	0.0016	0.0015	0.0021	0.2389	0.95329	0.5443	no	NA	NA	FALSE	FALSE	NA	0.316	-0.569	IMPACT=MODIFIER;AF=0.4523	NA	NA	NA	NA	NA	NA	NA	NA	NA	NA	NA	NA	NA	NA
1	22681214	22354721	rs34761529	1:22354721	C	T	C	0.13	0.87	rs7524102	22698447	12	6886	7197	27746.8	43672.3	35709.6	0.0125	0.0289	0.0835	-0.0002	-0.0004	0.0006	0.0054	0.995091	0.0577	no	NA	NA	FALSE	FALSE	NA	2.297	-0.115	IMPACT=MODIFIER;AF=0.3211;PHENO=1;PUBMED=31900758	NA	NA	NA	NA	NA	NA	NA	NA	NA	NA	NA	NA	NA	NA
1	22682366	22355873	rs12742784	1:22355873	C	T	T	0.1294	0.1294	rs7524102	22698447	12	6886	7196	11845.9	43672.3	27759.1	0.0037	0.0397	0.3328	-0.0002	0.0004	-0.0013	0.0054	1	0.5899	no	NA	NA	FALSE	FALSE	NA	2.271	-0.137	IMPACT=MODIFIER;AF=0.3189;PHENO=1;PUBMED=27476799,29170203,31352841,29304378	NA	NA	NA	NA	NA	NA	NA	NA	NA	NA	NA	NA	NA	NA
1	22691597	22365104	rs11810751	1:22365104	A	C	C	0.1103	0.1103	rs7524102	22698447	12	6893	7150	949	2858.2	1903.6	0.2877	1.0651	1.3968	0.0016	0.0032	0.0039	0.1656	1	0.6481	no	0.0295	A	FALSE	FALSE	FALSE	0.632	-1.234	IMPACT=MODIFIER;AF=0.2196	NA	IMPACT=MODIFIER;BIOTYPE=CTCF_binding_site;AF=0.2196	NA	NA	NA	NA	NA	NA	NA	NA	NA	NA	NA	NA
1	22692078	22365585	rs7537281	1:22365585	A	T	T	0.1106	0.1106	rs7524102	22698447	12	6893	7151	2858.2	44836.8	23847.5	0.1249	0.4966	0.6073	0.001	0.0021	0.0025	0.1656	0.997176	0.6483	no	0.0295	A	FALSE	FALSE	FALSE	2.053	-0.014	IMPACT=MODIFIER;AF=0.2813;PUBMED=27467239	NA	IMPACT=MODIFIER;BIOTYPE=open_chromatin_region;AF=0.2813;PUBMED=27467239	NA	NA	IMPACT=MODIFIER;STRAND=-1;AF=0.2813;PUBMED=27467239;MOTIF_NAME=ENSPFM0027;MOTIF_POS=1;HIGH_INF_POS=N;MOTIF_SCORE_CHANGE=-0.031;TRANSCRIPTION_FACTORS=CEBPG::CREB3L1	NA	NA	NA	NA	NA	NA	NA	NA	NA
1	22692315	22365822	rs12728589	1:22365822	G	C	G	0.1108	0.8892	rs7524102	22698447	12	6893	7197	22160.9	44836.8	33498.9	0.217	0.4262	0.4393	-0.0014	-0.0019	-0.002	0.1656	0.994366	0.1381	no	0.0295	G	FALSE	FALSE	FALSE	1.518	-0.638	IMPACT=MODIFIER;AF=0.2889	NA	IMPACT=MODIFIER;BIOTYPE=open_chromatin_region;AF=0.2889	NA	NA	NA	NA	NA	NA	NA	NA	NA	NA	NA	NA
1	22697212	22370719	rs34414754	1:22370719	A	C	C	0.1114	0.1114	rs7524102	22698447	12	6893	7151	2858.2	44836.8	23847.5	0.1249	0.4966	0.6073	0.001	0.0021	0.0025	0.1656	0.988789	0.5581	no	0.1056	A	FALSE	FALSE	FALSE	0.432	0.697	IMPACT=MODIFIER;AF=0.2145	NA	NA	NA	NA	NA	NA	NA	NA	NA	NA	NA	NA	NA	NA
1	22698447	22371954	rs7524102	1:22371954	A	G	A	0.1114	0.8886	rs7524102	22698447	12	6893	7197	22160.9	44836.8	33498.9	0.217	0.4262	0.4393	-0.0014	-0.0019	-0.002	0.1656	0.988789	0.0512	no	0.1056	A	FALSE	FALSE	FALSE	0.791	-0.469	IMPACT=MODIFIER;AF=0.2302;PHENO=1;PUBMED=24764655,19629617,20941391,20228799,21297633,27467239,19915572,20357209,19801982,20200990,20949110,19181680,30013441,20534768,21533022,20554715,29499414,29706346,28886342,19079262,18445777,21732829	NA	NA	NA	NA	NA	NA	NA	NA	NA	NA	NA	NA	NA	NA
1	22700351	22373858	rs34920465	1:22373858	A	G	A	0.1114	0.8886	rs7524102	22698447	12	6893	7197	22160.9	44836.8	33498.9	0.217	0.4262	0.4393	-0.0014	-0.0019	-0.002	0.1656	0.988789	0.0563	no	0.0569	A	FALSE	FALSE	FALSE	2.211	0.025	IMPACT=MODIFIER;AF=0.2746;PHENO=1;PUBMED=26974007,24249740,29706346,30661131,26192919,29304378	NA	NA	NA	NA	NA	NA	NA	NA	NA	NA	NA	NA	NA	NA
1	22701146	22374653	rs11802513	1:22374653	C	A	C	0.1114	0.8886	rs7524102	22698447	12	6893	7197	22160.9	44836.8	33498.9	0.217	0.4262	0.4393	-0.0014	-0.0019	-0.002	0.1656	0.988789	0.0563	no	0.0437	C	FALSE	FALSE	FALSE	0.142	-0.898	IMPACT=MODIFIER;AF=0.2292	NA	NA	NA	NA	NA	NA	NA	NA	NA	NA	NA	NA	NA	NA
1	22702077	22375584	rs12563939	1:22375584	C	A	A	0.1114	0.1114	rs7524102	22698447	12	6894	7011	60931.8	74190.5	67561.2	0	0.0439	0.1026	0	-0.0006	0.0008	0.1656	0.988789	0.5482	no	0.0569	C	FALSE	FALSE	FALSE	0.728	0.108	IMPACT=MODIFIER;AF=0.2290	NA	NA	NA	NA	NA	NA	NA	NA	NA	NA	NA	NA	NA	NA
1	22702187	22375694	rs34553872	1:22375694	A	T	A	0.1114	0.8886	rs7524102	22698447	12	6894	7197	27084.7	74190.5	50637.6	0.024	0.0844	0.1676	-0.0004	-0.0007	-0.0011	0.1656	0.988789	0.0416	no	0.0569	A	FALSE	FALSE	FALSE	2.775	-0.267	IMPACT=MODIFIER;AF=0.2290;PHENO=1;PUBMED=30598549	NA	NA	NA	NA	IMPACT=MODIFIER;STRAND=1;AF=0.2290;PHENO=1;PUBMED=30598549;MOTIF_NAME=ENSPFM0493;MOTIF_POS=9;HIGH_INF_POS=N;MOTIF_SCORE_CHANGE=-0.071;TRANSCRIPTION_FACTORS=SOX6,SOX17	NA	NA	NA	NA	NA	NA	NA	NA	NA
1	22702231	22375738	rs12568930	1:22375738	T	C	C	0.1114	0.1114	rs7524102	22698447	12	6894	7011	60931.8	74190.5	67561.2	0	0.0439	0.1026	0	-0.0006	0.0008	0.1656	0.988789	0.5482	no	0.0569	T	FALSE	FALSE	FALSE	15.46	-0.084	IMPACT=MODIFIER;AF=0.2322;PHENO=1;PUBMED=27005424,27156530,19915572,28067908,26192919,27863252,32888493,23128233	NA	NA	NA	NA	NA	NA	NA	NA	NA	NA	NA	NA	NA	NA
1	22703035	22376542	rs10493013	1:22376542	T	C	T	0.1114	0.8886	rs7524102	22698447	12	6894	7197	27084.7	74190.5	50637.6	0.024	0.0844	0.1676	-0.0004	-0.0007	-0.0011	0.1656	0.988789	0.0425	no	0.0569	T	FALSE	FALSE	FALSE	7.738	-0.041	IMPACT=MODIFIER;AF=0.2226;PHENO=1;PUBMED=29304378,30158200	NA	IMPACT=MODIFIER;BIOTYPE=enhancer;AF=0.2226;PHENO=1;PUBMED=29304378,30158200	NA	NA	NA	NA	NA	NA	NA	NA	NA	NA	NA	NA
1	22704191	22377698	rs11799474	1:22377698	T	G	T	0.1114	0.8886	rs7524102	22698447	12	6894	7197	27084.7	74190.5	50637.6	0.024	0.0844	0.1676	-0.0004	-0.0007	-0.0011	0.1656	0.988789	0.0173	no	0.0569	T	FALSE	FALSE	FALSE	0.659	0.363	IMPACT=MODIFIER;AF=0.2220;PHENO=1;PUBMED=28957414,27863252	NA	NA	NA	NA	NA	NA	NA	NA	NA	NA	NA	NA	NA	NA
1	22706434	22379941	rs6684375	1:22379941	C	T	C	0.1114	0.8886	rs7524102	22698447	12	6894	7197	27084.7	74190.5	50637.6	0.024	0.0844	0.1676	-0.0004	-0.0007	-0.0011	0.1656	0.988789	0.0174	no	0.0569	C	FALSE	FALSE	FALSE	7.593	-0.331	IMPACT=MODIFIER;AF=0.2208;PHENO=1;PUBMED=29706346,28743860,30048462,30595370,31015401	NA	IMPACT=MODIFIER;BIOTYPE=open_chromatin_region;AF=0.2208;PHENO=1;PUBMED=29706346,28743860,30048462,30595370,31015401	NA	NA	NA	NA	NA	NA	NA	NA	NA	NA	NA	NA
1	22710877	22384384	rs34963268	1:22384384	G	C	G	0.1114	0.8886	rs7524102	22698447	12	6895	7196	18116.9	29446.5	23781.7	0.0003	0.0042	0.1963	0.0001	-0.0002	-0.0012	0.1656	0.988789	0.3485	no	0.0569	G	FALSE	FALSE	FALSE	1.459	-0.577	IMPACT=MODIFIER;AF=0.2212;PHENO=1;PUBMED=29706346,28869591,30048462,30595370	NA	NA	NA	NA	NA	NA	NA	NA	NA	NA	NA	NA	NA	NA
1	22711473	22384980	rs6426749	1:22384980	G	C	G	0.1117	0.8883	rs7524102	22698447	12	6895	7196	18116.9	29446.5	23781.7	0.0003	0.0042	0.1963	0.0001	-0.0002	-0.0012	0.1656	0.986021	0.3103	no	0.0437	G	FALSE	FALSE	FALSE	0.735	-1.343	IMPACT=MODIFIER;AF=0.2147;PHENO=1;PUBMED=25132170,31038847,25941325,27965945,19801982,20200990,20949110,30013441,29706346,30661131,30470485,30687383,30937214,22504420,31248165,32888493,30158200	NA	NA	NA	NA	NA	NA	NA	NA	NA	NA	NA	NA	NA	NA
1	24508818	24182328	rs7524201	1:24182328	G	T	G	0.8389	0.1611	rs7552167	24518643	13	7284	7177	3088.3	20740.1	11914.2	0.7469	0.8504	1.7264	0.0021	0.0021	0.0033	0.1094	1	0.4946	no	NA	NA	FALSE	FALSE	NA	3.069	-0.327	NA	NA	NA	NA	NA	NA	NA	IMPACT=MODIFIER;SYMBOL=IFNLR1;BIOTYPE=protein_coding;INTRON=1/6;STRAND=-1;SYMBOL_SOURCE=HGNC;HGNC_ID=18584;SOMATIC=0,1;PHENO=0,1	NA	NA	NA	NA	NA	NA	NA
1	24508819	24182329	rs7537544	1:24182329	A	C	A	0.8386	0.1614	rs7552167	24518643	13	7284	7177	3088.3	20740.1	11914.2	0.7469	0.8504	1.7264	0.0021	0.0021	0.0033	0.1094	0.997948	0.4987	no	NA	NA	FALSE	FALSE	NA	4.907	-0.344	NA	NA	NA	NA	NA	NA	NA	IMPACT=MODIFIER;SYMBOL=IFNLR1;BIOTYPE=protein_coding;INTRON=1/6;STRAND=-1;SYMBOL_SOURCE=HGNC;HGNC_ID=18584;AF=0.872;SOMATIC=0,1;PHENO=0,1	NA	NA	NA	NA	NA	NA	NA
1	24510252	24183762	rs7546025	1:24183762	T	C	T	0.8403	0.1597	rs7552167	24518643	13	7285	7192	2772.7	25778.4	14275.5	0.148	0.7179	0.7929	0.0009	0.0019	0.0021	0.1094	0.945114	0.2287	no	0.041	NA	FALSE	FALSE	FALSE	2.608	-0.64	NA	NA	NA	NA	NA	NA	NA	IMPACT=MODIFIER;SYMBOL=IFNLR1;BIOTYPE=protein_coding;INTRON=1/6;STRAND=-1;SYMBOL_SOURCE=HGNC;HGNC_ID=18584;AF=0.8752;SOMATIC=0,1;PHENO=0,1	NA	NA	NA	NA	NA	NA	NA
1	24511566	24185076	rs3932666	1:24185076	G	A	A	0.8394	0.8394	rs7552167	24518643	13	7287	7170	13109	44834.6	28971.8	0.0698	0.1486	0.314	-0.0006	-0.0008	-0.0012	0.1094	0.951219	0.2619	no	0.041	NA	FALSE	FALSE	FALSE	0.624	-0.68	NA	NA	NA	NA	NA	NA	NA	IMPACT=MODIFIER;SYMBOL=IFNLR1;BIOTYPE=protein_coding;INTRON=1/6;STRAND=-1;SYMBOL_SOURCE=HGNC;HGNC_ID=18584;AF=0.8746;SOMATIC=0,1;PHENO=0,1	NA	NA	NA	NA	NA	NA	NA
1	24512055	24185565	rs4489498	1:24185565	C	T	T	0.8381	0.8381	rs7552167	24518643	13	7287	7169	13109	44834.6	28971.8	0.0338	0.0687	0.1226	-0.0004	-0.0006	-0.0008	0.1094	0.953393	0.2109	no	0.0465	NA	FALSE	FALSE	FALSE	5.947	0.176	NA	NA	NA	NA	NA	NA	NA	IMPACT=MODIFIER;SYMBOL=IFNLR1;BIOTYPE=protein_coding;INTRON=1/6;STRAND=-1;SYMBOL_SOURCE=HGNC;HGNC_ID=18584;SOMATIC=0,1;PHENO=0,1;PUBMED=31366248	NA	NA	NA	NA	NA	NA	NA
1	24512576	24186086	rs6424162	1:24186086	T	C	T	0.8397	0.1603	rs7552167	24518643	13	7287	7195	3787.1	19491.1	11639.1	0.0051	0.56	0.9519	-0.0002	0.0017	0.0023	0.1094	0.949183	0.2915	no	0.0465	NA	FALSE	FALSE	FALSE	4.946	-1.755	NA	NA	NA	NA	NA	NA	NA	IMPACT=MODIFIER;SYMBOL=IFNLR1;BIOTYPE=protein_coding;INTRON=1/6;STRAND=-1;SYMBOL_SOURCE=HGNC;HGNC_ID=18584;SOMATIC=0,1;PHENO=0,1	NA	NA	NA	NA	NA	NA	NA
1	24512804	24186314	rs11249020	1:24186314	A	G	A	0.8397	0.1603	rs7552167	24518643	13	7287	7195	3787.1	19491.1	11639.1	0.0051	0.56	0.9519	-0.0002	0.0017	0.0023	0.1094	0.949183	0.2915	no	0.0465	NA	FALSE	FALSE	FALSE	3.087	-0.303	NA	NA	IMPACT=MODIFIER;BIOTYPE=promoter;SOMATIC=0,1;PHENO=0,1	NA	NA	NA	NA	IMPACT=MODIFIER;SYMBOL=IFNLR1;BIOTYPE=protein_coding;INTRON=1/6;STRAND=-1;SYMBOL_SOURCE=HGNC;HGNC_ID=18584;SOMATIC=0,1;PHENO=0,1	NA	NA	NA	NA	NA	NA	NA
1	24512881	24186391	rs11249021	1:24186391	G	T	G	0.8383	0.1617	rs7552167	24518643	13	7288	7195	16835.4	37824.2	27329.8	0.2373	0.2421	1.0067	0.0012	0.0011	0.0023	0.1094	0.951353	0.2915	no	0.0465	NA	FALSE	FALSE	FALSE	3.602	0.329	NA	NA	IMPACT=MODIFIER;BIOTYPE=promoter;AF=0.8462;SOMATIC=0,1;PHENO=0,1	NA	NA	NA	NA	IMPACT=MODIFIER;SYMBOL=IFNLR1;BIOTYPE=protein_coding;INTRON=1/6;STRAND=-1;SYMBOL_SOURCE=HGNC;HGNC_ID=18584;AF=0.8462;SOMATIC=0,1;PHENO=0,1	NA	NA	NA	NA	NA	NA	NA
1	24513613	24187123	rs78312791	1:24187123	C	A	A	0.1597	0.1597	rs7552167	24518643	13	7288	7191	16835.4	37824.2	27329.8	0.78	0.8183	2.3065	0.0022	0.0022	0.0039	0.1094	0.945114	0.3148	no	0.0463	NA	FALSE	FALSE	FALSE	6.937	-0.829	NA	NA	IMPACT=MODIFIER;BIOTYPE=promoter;AF=0.1128	NA	NA	NA	NA	IMPACT=MODIFIER;SYMBOL=IFNLR1;BIOTYPE=protein_coding;INTRON=1/6;STRAND=-1;SYMBOL_SOURCE=HGNC;HGNC_ID=18584;AF=0.1128	NA	NA	NA	NA	NA	NA	NA
1	24518206	24191716	rs10794648	1:24191716	T	C	C	0.7242	0.7242	rs4649203	24519920	14	7290	7191	18651	37119	27885	0.0208	0.3262	0.5323	-0.0003	-0.0011	-0.0013	0.1306	1	1.379	no	0.1908	NA	FALSE	FALSE	FALSE	5.638	-0.073	NA	IMPACT=MODIFIER;SYMBOL=IFNLR1;BIOTYPE=protein_coding;DISTANCE=4455;STRAND=-1;SYMBOL_SOURCE=HGNC;HGNC_ID=18584;AF=0.6538;PHENO=1;PUBMED=29020033,25574825,25903422	NA	NA	NA	NA	NA	NA	NA	NA	NA	NA	NA	NA	NA
1	24518643	24192153	rs7552167	1:24192153	A	G	A	0.8311	0.1689	rs7552167	24518643	13	7290	7195	14155.6	40342.1	27248.9	0.0197	0.3362	0.9807	0.0003	0.0013	0.0023	0.1094	0.860804	1.3866	no	0.2834	NA	FALSE	FALSE	FALSE	6.922	0.576	NA	IMPACT=MODIFIER;SYMBOL=IFNLR1;BIOTYPE=protein_coding;DISTANCE=4892;STRAND=-1;SYMBOL_SOURCE=HGNC;HGNC_ID=18584;PHENO=1;PUBMED=25651891,23886662,26974007,26255310,28617847,29020033,26626624,23143594	NA	NA	NA	NA	NA	NA	NA	NA	NA	NA	NA	NA	NA
1	24519920	24193430	rs4649203	1:24193430	G	A	A	0.7111	0.7111	rs4649203	24519920	14	7290	7190	11590.8	18651	15120.9	0.0051	0.0651	0.2681	-0.0001	-0.0004	0.0011	0.1306	0.93229	1.4257	no	0.8092	NA	FALSE	FALSE	FALSE	1.891	-0.134	IMPACT=MODIFIER;PHENO=1;PUBMED=24069534,29080269,27810495,25655172,22030708,31475028,27073425,20953190,24175098,23252691,24999592,24070858,22386267,25911176,28293236,26038748,25634147,26200010	NA	NA	NA	NA	NA	NA	NA	NA	NA	NA	NA	NA	NA	NA
1	25197586	24871095	rs4649032	1:24871095	C	T	C	0.4461	0.5539	rs4648881	25197155	15	7466	7197	55683.3	87701.8	71692.6	0.0081	0.104	2.5477	0.0002	-0.0005	-0.0026	0.0408	0.966556	1.9937	top 5%	0.1442	NA	FALSE	FALSE	FALSE	1.639	-0.785	IMPACT=MODIFIER;AF=0.3868	NA	NA	NA	NA	NA	NA	NA	NA	NA	NA	NA	NA	NA	NA
1	25199282	24872791	rs6686594	1:24872791	T	C	C	0.4444	0.4444	rs4648881	25197155	15	7467	7192	4208	83537.3	43872.7	0.0241	0.0603	0.652	-0.0003	-0.0004	0.0015	0.0408	0.997753	1.4185	no	0.1207	NA	FALSE	FALSE	FALSE	1.628	-0.797	IMPACT=MODIFIER;AF=0.3323	NA	NA	NA	NA	NA	NA	NA	NA	NA	NA	NA	NA	NA	NA
1	25200246	24873755	rs6682408	1:24873755	C	G	G	0.445	0.445	rs4648881	25197155	15	7468	7158	5373	33932.3	19652.6	0.1153	0.1984	0.3574	-0.0006	0.0008	0.0011	0.0408	1	1.3994	no	0.1207	NA	FALSE	FALSE	FALSE	0.863	-0.288	IMPACT=MODIFIER;AF=0.3624	NA	NA	NA	NA	NA	NA	NA	NA	NA	NA	NA	NA	NA	NA
1	25203390	24876899	rs10903110	1:24876899	C	T	T	0.4444	0.4444	rs4648881	25197155	15	7468	7158	5373	33932.3	19652.6	0.1153	0.1984	0.3574	-0.0006	0.0008	0.0011	0.0408	0.993263	1.4438	no	0.1207	NA	FALSE	FALSE	FALSE	7.198	0.531	IMPACT=MODIFIER;AF=0.3319	NA	NA	NA	NA	NA	NA	NA	NA	NA	NA	NA	NA	NA	NA
1	25207629	24881138	rs4649033	1:24881138	A	G	G	0.4178	0.4178	rs4648881	25197155	15	7469	7192	4199.5	8403.4	6301.5	0.2758	0.87	1.5826	0.0009	0.0015	0.0021	0.0738	0.990891	1.6374	no	0.0439	NA	FALSE	FALSE	FALSE	11.58	0.22	IMPACT=MODIFIER;AF=0.2730	NA	NA	NA	NA	NA	NA	NA	NA	NA	NA	NA	NA	NA	NA
1	25210815	24884324	rs4649034	1:24884324	A	G	G	0.4161	0.4161	rs4648881	25197155	15	7470	7150	3259.6	4854.5	4057	0.2302	1.0175	2.1283	0.0008	0.0017	0.0025	0.0738	1	1.8257	no	0.0422	NA	FALSE	FALSE	FALSE	13.41	-0.861	IMPACT=MODIFIER;AF=0.2734	NA	NA	NA	NA	NA	NA	NA	NA	NA	NA	NA	NA	NA	NA
1	25216378	24889887	rs12402692	1:24889887	G	A	A	0.4386	0.4386	rs4648881	25197155	15	7472	7175	5538.9	9918.2	7728.5	1.9159	2.3029	2.3845	0.0023	0.0025	0.0028	0.4562	1	1.6719	no	NA	NA	FALSE	FALSE	NA	0.659	-0.053	IMPACT=MODIFIER;AF=0.3145	NA	NA	NA	NA	NA	NA	NA	NA	NA	NA	NA	NA	NA	NA
1	25220498	24894007	rs11249197	1:24894007	G	T	T	0.4408	0.4408	rs4648881	25197155	15	7472	7177	9918.2	17509.4	13713.8	0.8908	1.3904	2.7929	0.0017	0.002	0.0028	0.4562	0.991021	1.5671	no	NA	NA	FALSE	FALSE	NA	15.39	5.058	IMPACT=MODIFIER;AF=0.3131	NA	NA	NA	NA	NA	NA	NA	NA	NA	NA	NA	NA	NA	NA
1	25289734	24963243	rs72657048	1:24963243	C	G	G	0.5106	0.5106	rs7536201	25293084	16	7498	7151	8366.1	19343.4	13854.7	0.2006	0.7309	1.3656	-0.0008	-0.0015	-0.002	0.1344	0.929839	0.4187	no	NA	NA	FALSE	FALSE	NA	5.715	-0.97	NA	NA	IMPACT=MODIFIER;BIOTYPE=promoter;PHENO=1;PUBMED=22057235,25920553,33106285	IMPACT=MODIFIER;SYMBOL=RP11-84D1.1;BIOTYPE=antisense;DISTANCE=146;STRAND=1;SYMBOL_SOURCE=Clone_based_vega_gene;PHENO=1;PUBMED=22057235,25920553,33106285	NA	NA	NA	IMPACT=MODIFIER;SYMBOL=RUNX3;BIOTYPE=protein_coding;INTRON=2/6;STRAND=-1;SYMBOL_SOURCE=HGNC;HGNC_ID=10473;PHENO=1;PUBMED=22057235,25920553,33106285	IMPACT=MODIFIER;SYMBOL=RUNX3;BIOTYPE=processed_transcript;INTRON=2/2;STRAND=-1;SYMBOL_SOURCE=HGNC;HGNC_ID=10473;PHENO=1;PUBMED=22057235,25920553,33106285	NA	NA	NA	NA	NA	NA
1	25291010	24964519	rs6672420	1:24964519	A	T	T	0.4889	0.4889	rs7536201	25293084	16	7498	7151	8366.1	19343.4	13854.7	0.2006	0.7309	1.3656	-0.0008	-0.0015	-0.002	0.1344	0.950831	0.3024	no	NA	NA	FALSE	FALSE	NA	25.2	5.453	NA	NA	IMPACT=MODIFIER;BIOTYPE=promoter;SOMATIC=0,1;PHENO=1,1;PUBMED=21088106,28061442,19728008,31126957,31080378,22513431,30595370,31604244	IMPACT=MODIFIER;SYMBOL=RP11-84D1.1;BIOTYPE=antisense;DISTANCE=1422;STRAND=1;SYMBOL_SOURCE=Clone_based_vega_gene;SOMATIC=0,1;PHENO=1,1;PUBMED=21088106,28061442,19728008,31126957,31080378,22513431,30595370,31604244	IMPACT=MODIFIER;SYMBOL=RUNX3;BIOTYPE=processed_transcript;EXON=2/3;STRAND=-1;SYMBOL_SOURCE=HGNC;HGNC_ID=10473;SOMATIC=0,1;PHENO=1,1;PUBMED=21088106,28061442,19728008,31126957,31080378,22513431,30595370,31604244	IMPACT=MODIFIER;STRAND=-1;SOMATIC=0,1;PHENO=1,1;PUBMED=21088106,28061442,19728008,31126957,31080378,22513431,30595370,31604244;MOTIF_NAME=ENSPFM0498;MOTIF_POS=2;HIGH_INF_POS=N;MOTIF_SCORE_CHANGE=0.013;TRANSCRIPTION_FACTORS=SOX6::TBX21	NA	NA	NA	IMPACT=MODERATE;SYMBOL=RUNX3;BIOTYPE=protein_coding;EXON=2/7;STRAND=-1;SYMBOL_SOURCE=HGNC;HGNC_ID=10473;SIFT=deleterious(0.02);PolyPhen=possibly_damaging(0.9);SOMATIC=0,1;PHENO=1,1;PUBMED=21088106,28061442,19728008,31126957,31080378,22513431,30595370,31604244	NA	NA	NA	NA	NA
1	25292668	24966177	rs7528484	1:24966177	C	T	T	0.5097	0.5097	rs7536201	25293084	16	7499	7196	15759.6	138188	76973.8	0.0426	0.2239	1.8094	-0.0004	-0.0009	-0.0022	0.1344	0.937269	0.454	no	0.0322	NA	FALSE	FALSE	FALSE	2.122	-0.171	NA	IMPACT=MODIFIER;SYMBOL=RUNX3;BIOTYPE=protein_coding;DISTANCE=1193;STRAND=-1;SYMBOL_SOURCE=HGNC;HGNC_ID=10473;AF=0.5379;PHENO=0,1;PUBMED=30896667,21523770	NA	IMPACT=MODIFIER;SYMBOL=RP11-84D1.1;BIOTYPE=antisense;DISTANCE=3080;STRAND=1;SYMBOL_SOURCE=Clone_based_vega_gene;AF=0.5379;PHENO=0,1;PUBMED=30896667,21523770	NA	NA	NA	NA	NA	NA	NA	NA	NA	NA	NA
1	25293084	24966593	rs7536201	1:24966593	T	C	C	0.5097	0.5097	rs7536201	25293084	16	7499	7196	15759.6	138188	76973.8	0.0426	0.2239	1.8094	-0.0004	-0.0009	-0.0022	0.1344	0.937269	0.454	no	0.0399	NA	FALSE	FALSE	FALSE	3.412	-0.384	NA	IMPACT=MODIFIER;SYMBOL=RUNX3;BIOTYPE=protein_coding;DISTANCE=1609;STRAND=-1;SYMBOL_SOURCE=HGNC;HGNC_ID=10473;PHENO=1;PUBMED=25651891,23886662,26255310,27988891,26626624,23143594	NA	IMPACT=MODIFIER;SYMBOL=RP11-84D1.1;BIOTYPE=antisense;DISTANCE=3496;STRAND=1;SYMBOL_SOURCE=Clone_based_vega_gene;PHENO=1;PUBMED=25651891,23886662,26255310,27988891,26626624,23143594	NA	IMPACT=MODIFIER;STRAND=1;PHENO=1;PUBMED=25651891,23886662,26255310,27988891,26626624,23143594;MOTIF_NAME=ENSPFM0240;MOTIF_POS=2;HIGH_INF_POS=N;MOTIF_SCORE_CHANGE=-0.035;TRANSCRIPTION_FACTORS=GCM1::MAX	NA	NA	NA	NA	NA	NA	NA	NA	NA
1	25293201	24966710	rs11249212	1:24966710	A	G	A	0.51	0.49	rs7536201	25293084	16	7499	7197	42591.9	138188	90390	0.3804	0.4814	1.2273	0.0026	0.0013	0.0026	0.1344	0.936222	0.3339	no	NA	NA	FALSE	FALSE	NA	4.704	-0.43	NA	IMPACT=MODIFIER;SYMBOL=RUNX3;BIOTYPE=protein_coding;DISTANCE=1726;STRAND=-1;SYMBOL_SOURCE=HGNC;HGNC_ID=10473;AF=0.5439;PUBMED=22057235	NA	IMPACT=MODIFIER;SYMBOL=RP11-84D1.1;BIOTYPE=antisense;DISTANCE=3613;STRAND=1;SYMBOL_SOURCE=Clone_based_vega_gene;AF=0.5439;PUBMED=22057235	NA	NA	NA	NA	NA	NA	NA	NA	NA	NA	NA
1	25293216	24966725	rs7414934	1:24966725	A	C	C	0.5097	0.5097	rs7536201	25293084	16	7499	7196	15759.6	138188	76973.8	0.0426	0.2239	1.8094	-0.0004	-0.0009	-0.0022	0.1344	0.937269	0.454	no	0.0399	NA	FALSE	FALSE	FALSE	9.435	0.106	NA	IMPACT=MODIFIER;SYMBOL=RUNX3;BIOTYPE=protein_coding;DISTANCE=1741;STRAND=-1;SYMBOL_SOURCE=HGNC;HGNC_ID=10473	NA	IMPACT=MODIFIER;SYMBOL=RP11-84D1.1;BIOTYPE=antisense;DISTANCE=3628;STRAND=1;SYMBOL_SOURCE=Clone_based_vega_gene	NA	NA	NA	NA	NA	NA	NA	NA	NA	NA	NA
1	25293237	24966746	rs11249213	1:24966746	G	A	A	0.5097	0.5097	rs7536201	25293084	16	7499	7196	15759.6	138188	76973.8	0.0426	0.2239	1.8094	-0.0004	-0.0009	-0.0022	0.1344	0.937269	0.454	no	0.0399	NA	FALSE	FALSE	FALSE	18.8	-0.132	NA	IMPACT=MODIFIER;SYMBOL=RUNX3;BIOTYPE=protein_coding;DISTANCE=1762;STRAND=-1;SYMBOL_SOURCE=HGNC;HGNC_ID=10473;AF=0.5419	NA	IMPACT=MODIFIER;SYMBOL=RP11-84D1.1;BIOTYPE=antisense;DISTANCE=3649;STRAND=1;SYMBOL_SOURCE=Clone_based_vega_gene;AF=0.5419	NA	IMPACT=MODIFIER;STRAND=-1;AF=0.5419;MOTIF_NAME=ENSPFM0191;MOTIF_POS=15;HIGH_INF_POS=N;MOTIF_SCORE_CHANGE=-0.012;TRANSCRIPTION_FACTORS=FOXO1::ELF1,FOXJ2::ELF1,FOXJ3::ELF1	NA	NA	NA	NA	NA	NA	NA	NA	NA
1	25293356	24966865	rs4265380	1:24966865	C	T	T	0.5097	0.5097	rs7536201	25293084	16	7499	7196	15759.6	138188	76973.8	0.0426	0.2239	1.8094	-0.0004	-0.0009	-0.0022	0.1344	0.937269	0.454	no	0.0337	NA	FALSE	FALSE	FALSE	7.314	-1.824	NA	IMPACT=MODIFIER;SYMBOL=RUNX3;BIOTYPE=protein_coding;DISTANCE=1881;STRAND=-1;SYMBOL_SOURCE=HGNC;HGNC_ID=10473;PUBMED=26452539,29531791,30687330	NA	IMPACT=MODIFIER;SYMBOL=RP11-84D1.1;BIOTYPE=antisense;DISTANCE=3768;STRAND=1;SYMBOL_SOURCE=Clone_based_vega_gene;PUBMED=26452539,29531791,30687330	NA	NA	NA	NA	NA	NA	NA	NA	NA	NA	NA
1	25293829	24967338	rs4648889	1:24967338	G	A	A	0.5097	0.5097	rs7536201	25293084	16	7499	7196	15759.6	138188	76973.8	0.0426	0.2239	1.8094	-0.0004	-0.0009	-0.0022	0.1344	0.937269	0.454	no	0.0399	NA	FALSE	FALSE	FALSE	13.13	0.247	NA	IMPACT=MODIFIER;SYMBOL=RUNX3;BIOTYPE=protein_coding;DISTANCE=2354;STRAND=-1;SYMBOL_SOURCE=HGNC;HGNC_ID=10473;PUBMED=26452539,29531791,30687330,31666997	NA	IMPACT=MODIFIER;SYMBOL=RP11-84D1.1;BIOTYPE=antisense;DISTANCE=4241;STRAND=1;SYMBOL_SOURCE=Clone_based_vega_gene;PUBMED=26452539,29531791,30687330,31666997	NA	NA	NA	NA	NA	NA	NA	NA	NA	NA	NA
1	25293902	24967411	rs4649040	1:24967411	C	T	T	0.5097	0.5097	rs7536201	25293084	16	7499	7196	15759.6	138188	76973.8	0.0426	0.2239	1.8094	-0.0004	-0.0009	-0.0022	0.1344	0.937269	0.454	no	0.0399	NA	FALSE	FALSE	FALSE	0.159	-2.17	NA	IMPACT=MODIFIER;SYMBOL=RUNX3;BIOTYPE=protein_coding;DISTANCE=2427;STRAND=-1;SYMBOL_SOURCE=HGNC;HGNC_ID=10473	NA	IMPACT=MODIFIER;SYMBOL=RP11-84D1.1;BIOTYPE=antisense;DISTANCE=4314;STRAND=1;SYMBOL_SOURCE=Clone_based_vega_gene	NA	NA	NA	NA	NA	NA	NA	NA	NA	NA	NA
1	25293941	24967450	rs4648890	1:24967450	G	A	G	0.5097	0.4903	rs7536201	25293084	16	7499	7197	42591.9	138188	90390	0.3804	0.4814	1.2273	0.0026	0.0013	0.0026	0.1344	0.937269	0.3339	no	0.0308	NA	FALSE	FALSE	FALSE	2.452	0.476	NA	IMPACT=MODIFIER;SYMBOL=RUNX3;BIOTYPE=protein_coding;DISTANCE=2466;STRAND=-1;SYMBOL_SOURCE=HGNC;HGNC_ID=10473	NA	IMPACT=MODIFIER;SYMBOL=RP11-84D1.1;BIOTYPE=antisense;DISTANCE=4353;STRAND=1;SYMBOL_SOURCE=Clone_based_vega_gene	NA	NA	NA	NA	NA	NA	NA	NA	NA	NA	NA
1	25294264	24967773	rs7523412	1:24967773	G	A	A	0.4997	0.4997	rs7536201	25293084	16	7499	7196	15759.6	138188	76973.8	0.0426	0.2239	1.8094	-0.0004	-0.0009	-0.0022	0.1344	0.898322	0.3831	no	NA	NA	FALSE	FALSE	NA	4.628	0.7	NA	IMPACT=MODIFIER;SYMBOL=RUNX3;BIOTYPE=protein_coding;DISTANCE=2789;STRAND=-1;SYMBOL_SOURCE=HGNC;HGNC_ID=10473;PUBMED=25651891	IMPACT=MODIFIER;BIOTYPE=promoter;PUBMED=25651891	IMPACT=MODIFIER;SYMBOL=RP11-84D1.1;BIOTYPE=antisense;DISTANCE=4676;STRAND=1;SYMBOL_SOURCE=Clone_based_vega_gene;PUBMED=25651891	NA	NA	NA	NA	NA	NA	NA	NA	NA	NA	NA
1	25294345	24967854	rs7536848	1:24967854	A	C	C	0.5097	0.5097	rs7536201	25293084	16	7499	7196	15759.6	138188	76973.8	0.0426	0.2239	1.8094	-0.0004	-0.0009	-0.0022	0.1344	0.937269	0.431	no	0.0399	NA	FALSE	FALSE	FALSE	0.869	0.384	NA	IMPACT=MODIFIER;SYMBOL=RUNX3;BIOTYPE=protein_coding;DISTANCE=2870;STRAND=-1;SYMBOL_SOURCE=HGNC;HGNC_ID=10473;AF=0.5415	IMPACT=MODIFIER;BIOTYPE=promoter;AF=0.5415	IMPACT=MODIFIER;SYMBOL=RP11-84D1.1;BIOTYPE=antisense;DISTANCE=4757;STRAND=1;SYMBOL_SOURCE=Clone_based_vega_gene;AF=0.5415	NA	NA	NA	NA	NA	NA	NA	NA	NA	NA	NA
1	25294878	24968387	rs10903118	1:24968387	T	C	T	0.5097	0.4903	rs7536201	25293084	16	7499	7197	42591.9	138188	90390	0.3804	0.4814	1.2273	0.0026	0.0013	0.0026	0.1344	0.937269	0.4791	no	0.0337	NA	FALSE	FALSE	FALSE	4.188	-2.154	NA	IMPACT=MODIFIER;SYMBOL=RUNX3;BIOTYPE=protein_coding;DISTANCE=3403;STRAND=-1;SYMBOL_SOURCE=HGNC;HGNC_ID=10473;AF=0.5401;PUBMED=21743469,24917882	NA	IMPACT=MODIFIER;SYMBOL=RP11-84D1.2;BIOTYPE=lincRNA;DISTANCE=36;STRAND=-1;SYMBOL_SOURCE=Clone_based_vega_gene;AF=0.5401;PUBMED=21743469,24917882	NA	NA	NA	NA	NA	NA	NA	NA	NA	NA	NA
1	25294902	24968411	rs10903119	1:24968411	A	G	A	0.5097	0.4903	rs7536201	25293084	16	7499	7197	42591.9	138188	90390	0.3804	0.4814	1.2273	0.0026	0.0013	0.0026	0.1344	0.937269	0.4791	no	0.0399	NA	FALSE	FALSE	FALSE	3.517	0.654	NA	IMPACT=MODIFIER;SYMBOL=RUNX3;BIOTYPE=protein_coding;DISTANCE=3427;STRAND=-1;SYMBOL_SOURCE=HGNC;HGNC_ID=10473	NA	IMPACT=MODIFIER;SYMBOL=RP11-84D1.2;BIOTYPE=lincRNA;DISTANCE=12;STRAND=-1;SYMBOL_SOURCE=Clone_based_vega_gene	NA	NA	NA	NA	NA	NA	NA	NA	NA	NA	NA
1	25295580	24969089	rs7529070	1:24969089	G	A	A	0.5097	0.5097	rs7536201	25293084	16	7499	7196	15759.6	138188	76973.8	0.0426	0.2239	1.8094	-0.0004	-0.0009	-0.0022	0.1344	0.937269	0.3058	no	NA	NA	FALSE	FALSE	NA	0.981	-1.212	NA	IMPACT=MODIFIER;SYMBOL=RUNX3;BIOTYPE=protein_coding;DISTANCE=4105;STRAND=-1;SYMBOL_SOURCE=HGNC;HGNC_ID=10473;PUBMED=26452539	IMPACT=MODIFIER;BIOTYPE=promoter_flanking_region;PUBMED=26452539	NA	IMPACT=MODIFIER;SYMBOL=RP11-84D1.2;BIOTYPE=lincRNA;EXON=1/1;STRAND=-1;SYMBOL_SOURCE=Clone_based_vega_gene;PUBMED=26452539	NA	NA	NA	NA	NA	NA	NA	NA	NA	NA
1	25296478	24969987	rs10751775	1:24969987	T	C	T	0.5094	0.4906	rs7536201	25293084	16	7499	7197	42591.9	138188	90390	0.3804	0.4814	1.2273	0.0026	0.0013	0.0026	0.1344	0.938317	0.4791	no	NA	NA	FALSE	FALSE	NA	1.818	-0.402	NA	IMPACT=MODIFIER;SYMBOL=RUNX3;BIOTYPE=protein_coding;DISTANCE=4977;STRAND=-1;SYMBOL_SOURCE=HGNC;HGNC_ID=10473	IMPACT=MODIFIER;BIOTYPE=promoter_flanking_region	NA	IMPACT=MODIFIER;SYMBOL=RP11-84D1.2;BIOTYPE=lincRNA;EXON=1/1;STRAND=-1;SYMBOL_SOURCE=Clone_based_vega_gene	NA	NA	NA	NA	NA	NA	NA	NA	NA	NA
1	25296743	24970252	rs10751776	1:24970252	A	C	A	0.5094	0.4906	rs7536201	25293084	16	7500	7197	40432.5	130224	85328.3	0.0565	0.137	0.4047	0.0004	0.001	0.0012	0.1344	0.938317	0.4791	no	NA	NA	FALSE	FALSE	NA	8.17	-0.658	NA	NA	IMPACT=MODIFIER;BIOTYPE=CTCF_binding_site;PHENO=1;PUBMED=23382691	NA	IMPACT=MODIFIER;SYMBOL=RP11-84D1.2;BIOTYPE=lincRNA;EXON=1/1;STRAND=-1;SYMBOL_SOURCE=Clone_based_vega_gene;PHENO=1;PUBMED=23382691	NA	NA	NA	NA	NA	NA	NA	NA	NA	NA
1	25297184	24970693	rs11249215	1:24970693	G	A	A	0.4914	0.4914	rs7536201	25293084	16	7500	7150	13614.5	20801.2	17207.9	0.0634	0.8587	2.4333	-0.0005	0.0017	-0.0025	0.1344	0.871183	0.1486	no	NA	NA	FALSE	FALSE	NA	0.675	-0.144	NA	NA	IMPACT=MODIFIER;BIOTYPE=CTCF_binding_site;AF=0.4808;PHENO=1;PUBMED=21743469,25494292,28638311,25184745,23637848,31666997,30552173	NA	IMPACT=MODIFIER;SYMBOL=RP11-84D1.2;BIOTYPE=lincRNA;EXON=1/1;STRAND=-1;SYMBOL_SOURCE=Clone_based_vega_gene;AF=0.4808;PHENO=1;PUBMED=21743469,25494292,28638311,25184745,23637848,31666997,30552173	NA	NA	NA	NA	NA	NA	NA	NA	NA	NA
1	25299404	24972913	rs7555518	1:24972913	T	A	A	0.4958	0.4958	rs7536201	25293084	16	7501	7160	19376.2	134285	76830.6	0.024	0.0254	0.2263	-0.0003	-0.0003	-0.0008	0.1344	0.995561	0.4281	no	NA	NA	FALSE	FALSE	NA	7.801	-0.434	NA	IMPACT=MODIFIER;SYMBOL=RP11-84D1.2;BIOTYPE=lincRNA;DISTANCE=2048;STRAND=-1;SYMBOL_SOURCE=Clone_based_vega_gene;AF=0.6368	IMPACT=MODIFIER;BIOTYPE=promoter_flanking_region;AF=0.6368	NA	NA	NA	NA	NA	NA	NA	NA	NA	NA	NA	NA
1	25299432	24972941	rs12407074	1:24972941	T	A	A	0.4958	0.4958	rs7536201	25293084	16	7501	7160	19376.2	134285	76830.6	0.024	0.0254	0.2263	-0.0003	-0.0003	-0.0008	0.1344	0.995561	0.4297	no	NA	NA	FALSE	FALSE	NA	4.114	-3.128	NA	IMPACT=MODIFIER;SYMBOL=RP11-84D1.2;BIOTYPE=lincRNA;DISTANCE=2076;STRAND=-1;SYMBOL_SOURCE=Clone_based_vega_gene	IMPACT=MODIFIER;BIOTYPE=promoter_flanking_region	NA	NA	NA	NA	NA	NA	NA	NA	NA	NA	NA	NA
1	25299602	24973111	rs7550552	1:24973111	C	T	T	0.4958	0.4958	rs7536201	25293084	16	7501	7160	19376.2	134285	76830.6	0.024	0.0254	0.2263	-0.0003	-0.0003	-0.0008	0.1344	0.995561	0.1339	no	NA	NA	FALSE	FALSE	NA	5.653	-0.14	NA	IMPACT=MODIFIER;SYMBOL=RP11-84D1.2;BIOTYPE=lincRNA;DISTANCE=2246;STRAND=-1;SYMBOL_SOURCE=Clone_based_vega_gene	IMPACT=MODIFIER;BIOTYPE=promoter_flanking_region	NA	NA	NA	NA	NA	NA	NA	NA	NA	NA	NA	NA
1	25299637	24973146	rs7550635	1:24973146	C	G	C	0.4958	0.5042	rs7536201	25293084	16	7501	7197	49604.5	134285	91944.8	0.0879	0.1427	1.4781	-0.0005	0.0008	0.002	0.1344	0.995561	0.9369	no	NA	NA	FALSE	FALSE	NA	4.431	0.343	NA	IMPACT=MODIFIER;SYMBOL=RP11-84D1.2;BIOTYPE=lincRNA;DISTANCE=2281;STRAND=-1;SYMBOL_SOURCE=Clone_based_vega_gene	IMPACT=MODIFIER;BIOTYPE=promoter_flanking_region	NA	NA	NA	NA	NA	NA	NA	NA	NA	NA	NA	NA
1	25299816	24973325	rs7542123	1:24973325	G	A	A	0.4958	0.4958	rs7536201	25293084	16	7501	7160	19376.2	134285	76830.6	0.024	0.0254	0.2263	-0.0003	-0.0003	-0.0008	0.1344	0.995561	0.1505	no	NA	NA	FALSE	FALSE	NA	10.69	-0.876	NA	IMPACT=MODIFIER;SYMBOL=RP11-84D1.2;BIOTYPE=lincRNA;DISTANCE=2460;STRAND=-1;SYMBOL_SOURCE=Clone_based_vega_gene;AF=0.6372	IMPACT=MODIFIER;BIOTYPE=promoter_flanking_region;AF=0.6372	NA	NA	NA	NA	NA	NA	NA	NA	NA	NA	NA	NA
1	25299836	24973345	rs7513156	1:24973345	T	C	T	0.4961	0.5039	rs7536201	25293084	16	7501	7197	49604.5	134285	91944.8	0.0879	0.1427	1.4781	-0.0005	0.0008	0.002	0.1344	0.994452	0.9535	no	NA	NA	FALSE	FALSE	NA	12.68	-0.392	NA	IMPACT=MODIFIER;SYMBOL=RP11-84D1.2;BIOTYPE=lincRNA;DISTANCE=2480;STRAND=-1;SYMBOL_SOURCE=Clone_based_vega_gene;AF=0.6372	IMPACT=MODIFIER;BIOTYPE=promoter_flanking_region;AF=0.6372	NA	NA	NA	NA	NA	NA	NA	NA	NA	NA	NA	NA
1	25300042	24973551	rs10903121	1:24973551	G	A	A	0.4958	0.4958	rs7536201	25293084	16	7501	7160	19376.2	134285	76830.6	0.024	0.0254	0.2263	-0.0003	-0.0003	-0.0008	0.1344	0.995561	0.1505	no	NA	NA	FALSE	FALSE	NA	0.016	-2.066	NA	IMPACT=MODIFIER;SYMBOL=RP11-84D1.2;BIOTYPE=lincRNA;DISTANCE=2686;STRAND=-1;SYMBOL_SOURCE=Clone_based_vega_gene	NA	NA	NA	NA	NA	NA	NA	NA	NA	NA	NA	NA	NA
1	25300541	24974050	rs11249221	1:24974050	T	C	T	0.4958	0.5042	rs7536201	25293084	16	7501	7197	49604.5	134285	91944.8	0.0879	0.1427	1.4781	-0.0005	0.0008	0.002	0.1344	0.995561	0.9513	no	NA	NA	FALSE	FALSE	NA	2.649	-2.029	NA	IMPACT=MODIFIER;SYMBOL=RP11-84D1.2;BIOTYPE=lincRNA;DISTANCE=3185;STRAND=-1;SYMBOL_SOURCE=Clone_based_vega_gene	NA	NA	NA	NA	NA	NA	NA	NA	NA	NA	NA	NA	NA
1	25300632	24974141	rs12036815	1:24974141	C	T	T	0.4958	0.4958	rs7536201	25293084	16	7501	7160	19376.2	134285	76830.6	0.024	0.0254	0.2263	-0.0003	-0.0003	-0.0008	0.1344	0.995561	0.1483	no	NA	NA	FALSE	FALSE	NA	1.9	-0.159	NA	IMPACT=MODIFIER;SYMBOL=RP11-84D1.2;BIOTYPE=lincRNA;DISTANCE=3276;STRAND=-1;SYMBOL_SOURCE=Clone_based_vega_gene;AF=0.6392	NA	NA	NA	NA	NA	NA	NA	NA	NA	NA	NA	NA	NA
1	25301869	24975378	rs1609996	1:24975378	T	C	T	0.4958	0.5042	rs6600247	25305114	16	7501	7197	49604.5	134285	91944.8	0.0879	0.1427	1.4781	-0.0005	0.0008	0.002	0.1344	0.995561	0.9535	no	0.028	C	FALSE	FALSE	FALSE	9.105	-0.796	NA	IMPACT=MODIFIER;SYMBOL=RP11-84D1.2;BIOTYPE=lincRNA;DISTANCE=4513;STRAND=-1;SYMBOL_SOURCE=Clone_based_vega_gene	NA	NA	NA	NA	NA	NA	NA	NA	NA	NA	NA	NA	NA
1	25302495	24976004	rs2135755	1:24976004	G	A	G	0.4956	0.5044	rs6600247	25305114	16	7501	7197	49604.5	134285	91944.8	0.0879	0.1427	1.4781	-0.0005	0.0008	0.002	0.1344	0.996672	0.9535	no	0.028	NA	FALSE	FALSE	FALSE	1.725	0.04	IMPACT=MODIFIER	NA	NA	NA	NA	NA	NA	NA	NA	NA	NA	NA	NA	NA	NA
1	25303576	24977085	rs10903122	1:24977085	A	G	G	0.4958	0.4958	rs6600247	25305114	16	7501	7160	19376.2	134285	76830.6	0.024	0.0254	0.2263	-0.0003	-0.0003	-0.0008	0.1344	0.995561	0.1477	no	0.028	G	FALSE	FALSE	FALSE	2.288	1.944	IMPACT=MODIFIER;AF=0.639;PHENO=1;PUBMED=20190752,21383967,22190364,27777593,30968606	NA	NA	NA	NA	NA	NA	NA	NA	NA	NA	NA	NA	NA	NA
1	25303905	24977414	rs2063112	1:24977414	G	A	A	0.4956	0.4956	rs6600247	25305114	16	7501	7160	19376.2	134285	76830.6	0.024	0.0254	0.2263	-0.0003	-0.0003	-0.0008	0.1344	0.994455	0.1411	no	0.028	NA	FALSE	FALSE	FALSE	0.084	-0.293	IMPACT=MODIFIER;AF=0.627	NA	NA	NA	NA	NA	NA	NA	NA	NA	NA	NA	NA	NA	NA
1	25304463	24977972	rs2370233	1:24977972	G	C	G	0.4961	0.5039	rs7536201	25293084	16	7502	7197	45257.9	133363	89310.5	0.0068	0.2165	1.0304	-0.0002	-0.0008	0.0017	0.1344	0.998889	0.7629	no	NA	NA	FALSE	FALSE	NA	1.395	-0.382	IMPACT=MODIFIER	NA	NA	NA	NA	NA	NA	NA	NA	NA	NA	NA	NA	NA	NA
1	25304464	24977973	rs2370234	1:24977973	C	T	T	0.4964	0.4964	rs7536201	25293084	16	7502	7177	19072.6	133363	76217.8	0.2644	1.2088	1.2945	-0.0011	0.0019	-0.002	0.1344	1	0.0398	no	NA	NA	FALSE	FALSE	NA	2.049	-0.382	IMPACT=MODIFIER;AF=0.6236	NA	NA	NA	NA	NA	NA	NA	NA	NA	NA	NA	NA	NA	NA
1	25304552	24978061	rs10794667	1:24978061	C	T	T	0.4961	0.4961	rs6600247	25305114	16	7502	7177	19072.6	133363	76217.8	0.2644	1.2088	1.2945	-0.0011	0.0019	-0.002	0.1344	0.998889	0.0398	no	0.028	T	FALSE	FALSE	FALSE	2.769	0.305	IMPACT=MODIFIER;PHENO=1;PUBMED=32888493	NA	NA	NA	NA	NA	NA	NA	NA	NA	NA	NA	NA	NA	NA
1	25305114	24978623	rs6600247	1:24978623	T	C	T	0.4961	0.5039	rs6600247	25305114	16	7502	7197	45257.9	133363	89310.5	0.0068	0.2165	1.0304	-0.0002	-0.0008	0.0017	0.1344	0.998889	0.7629	no	0.0758	C	FALSE	FALSE	FALSE	3.473	0.633	IMPACT=MODIFIER;PHENO=1;PUBMED=25651891,26974007,26452539,29531791,31164157,23749187,30687330,30619293	NA	NA	NA	NA	NA	NA	NA	NA	NA	NA	NA	NA	NA	NA
1	38616871	38151199	rs883220	1:38151199	C	A	A	0.2119	0.2119	rs12131057	38624129	17	10279	7089	1712.3	2392.3	2052.3	0.4326	0.5994	3.0972	0.0014	0.0018	0.0036	0.1141	1	0.5034	no	0.1443	NA	FALSE	FALSE	FALSE	0.6	0.712	IMPACT=MODIFIER;AF=0.1508;PHENO=1;PUBMED=26843965,24532676,25239882,23143596	NA	IMPACT=MODIFIER;BIOTYPE=CTCF_binding_site;AF=0.1508;PHENO=1;PUBMED=26843965,24532676,25239882,23143596	NA	NA	NA	NA	NA	NA	NA	NA	NA	NA	NA	NA
1	38622268	38156596	rs7540342	1:38156596	T	C	C	0.2167	0.2167	rs12131057	38624129	17	10281	7193	4718.2	9991.2	7354.7	0.0279	0.5259	0.8375	0.0003	0.0015	0.0021	0.1141	0.965847	0.3991	no	0.0773	NA	FALSE	FALSE	FALSE	0.766	-0.568	IMPACT=MODIFIER;AF=0.1613	NA	NA	NA	NA	NA	NA	NA	NA	NA	NA	NA	NA	NA	NA
1	38624129	38158457	rs12131057	1:38158457	G	A	A	0.2119	0.2119	rs12131057	38624129	17	10281	7063	3047.8	4718.2	3883	0.0006	0.4245	0.5114	0.0001	0.0013	0.0015	0.1141	0.993359	0.4627	no	0.2464	NA	FALSE	FALSE	FALSE	6.12	0.338	IMPACT=MODIFIER;AF=0.1368;PHENO=1;PUBMED=20933377,20453842	NA	NA	NA	NA	NA	NA	NA	NA	NA	NA	NA	NA	NA	NA
1	38639208	38173536	rs7544568	1:38173536	G	A	A	0.2119	0.2119	rs12131057	38624129	17	10285	7193	2527.6	3852.4	3190	0.0775	0.0835	0.0896	0.0005	0.0006	0.0006	0.1141	0.986739	0.332	no	0.0955	NA	FALSE	FALSE	FALSE	1.964	-0.985	IMPACT=MODIFIER;AF=0.1368;PUBMED=17903301	NA	IMPACT=MODIFIER;BIOTYPE=promoter_flanking_region;AF=0.1368;PUBMED=17903301	NA	NA	IMPACT=MODIFIER;STRAND=1;AF=0.1368;PUBMED=17903301;MOTIF_NAME=ENSPFM0104;MOTIF_POS=16;HIGH_INF_POS=N;MOTIF_SCORE_CHANGE=-0.030;TRANSCRIPTION_FACTORS=ETV2::PAX5,ELK1::PAX1,ELK1::PAX5,ELK1::PAX9	NA	NA	NA	NA	NA	NA	NA	NA	NA
1	61773579	61307907	rs1041674	1:61307907	G	C	C	0.5272	0.5272	rs6691768	61791863	18	15212	7192	4878.9	17716.9	11297.9	0.314	0.6281	1.0534	0.0013	0.0014	0.0021	NA	1	0.5938	no	NA	NA	FALSE	FALSE	NA	15.43	3.284	NA	NA	NA	NA	NA	NA	NA	IMPACT=MODIFIER;SYMBOL=NFIA;BIOTYPE=protein_coding;INTRON=2/6;STRAND=1;SYMBOL_SOURCE=HGNC;HGNC_ID=7784;AF=0.5168	IMPACT=MODIFIER;SYMBOL=NFIA;BIOTYPE=processed_transcript;INTRON=2/7;STRAND=1;SYMBOL_SOURCE=HGNC;HGNC_ID=7784;AF=0.5168	NA	NA	NA	NA	NA	NA
1	61776141	61310469	rs2782540	1:61310469	G	T	T	0.5733	0.5733	rs6691768	61791863	18	15214	7194	6116.8	22407	14261.9	0.0027	0.5358	1.1557	-0.0001	0.0013	0.0019	0.3269	0.992068	0.225	no	0.0737	NA	FALSE	FALSE	FALSE	5.891	-0.003	NA	NA	IMPACT=MODIFIER;BIOTYPE=open_chromatin_region	NA	NA	NA	NA	IMPACT=MODIFIER;SYMBOL=NFIA;BIOTYPE=protein_coding;INTRON=2/6;STRAND=1;SYMBOL_SOURCE=HGNC;HGNC_ID=7784	IMPACT=MODIFIER;SYMBOL=NFIA;BIOTYPE=processed_transcript;INTRON=2/7;STRAND=1;SYMBOL_SOURCE=HGNC;HGNC_ID=7784	NA	NA	NA	NA	NA	NA
1	61781905	61316233	rs2782543	1:61316233	G	T	T	0.5731	0.5731	rs6691768	61791863	18	15216	7194	7451.2	15312.7	11381.9	1.1547	1.4736	1.6543	0.0018	0.0021	0.0021	0.3269	1	0.225	no	0.1018	NA	FALSE	FALSE	FALSE	1.11	-0.35	NA	NA	IMPACT=MODIFIER;BIOTYPE=promoter_flanking_region;AF=0.5393	NA	NA	NA	NA	IMPACT=MODIFIER;SYMBOL=NFIA;BIOTYPE=protein_coding;INTRON=2/6;STRAND=1;SYMBOL_SOURCE=HGNC;HGNC_ID=7784;AF=0.5393	IMPACT=MODIFIER;SYMBOL=NFIA;BIOTYPE=processed_transcript;INTRON=2/7;STRAND=1;SYMBOL_SOURCE=HGNC;HGNC_ID=7784;AF=0.5393	NA	NA	NA	NA	NA	NA
1	61788766	61323094	rs2806442	1:61323094	C	G	G	0.5778	0.5778	rs6691768	61791863	18	15217	7191	3342.6	6015.3	4678.9	0.1906	0.455	1.3716	0.0007	0.0013	0.002	0.3269	0.954017	0.0959	no	0.1136	NA	FALSE	FALSE	FALSE	7.121	0.817	NA	NA	NA	NA	NA	NA	NA	IMPACT=MODIFIER;SYMBOL=NFIA;BIOTYPE=protein_coding;INTRON=2/6;STRAND=1;SYMBOL_SOURCE=HGNC;HGNC_ID=7784	IMPACT=MODIFIER;SYMBOL=NFIA;BIOTYPE=processed_transcript;INTRON=2/7;STRAND=1;SYMBOL_SOURCE=HGNC;HGNC_ID=7784	NA	NA	NA	NA	NA	NA
1	61791863	61326191	rs6691768	1:61326191	G	A	A	0.5786	0.5786	rs6691768	61791863	18	15217	7191	3342.6	6015.3	4678.9	0.1906	0.455	1.3716	0.0007	0.0013	0.002	0.3269	0.94628	0.0146	no	0.1825	NA	FALSE	FALSE	FALSE	0.505	-0.568	NA	NA	NA	NA	NA	NA	NA	IMPACT=MODIFIER;SYMBOL=NFIA;BIOTYPE=protein_coding;INTRON=2/6;STRAND=1;SYMBOL_SOURCE=HGNC;HGNC_ID=7784;PHENO=1;PUBMED=20190752,22057235,25920553,30572963	IMPACT=MODIFIER;SYMBOL=NFIA;BIOTYPE=processed_transcript;INTRON=2/7;STRAND=1;SYMBOL_SOURCE=HGNC;HGNC_ID=7784;PHENO=1;PUBMED=20190752,22057235,25920553,30572963	NA	NA	NA	NA	NA	NA
1	64106817	63641146	rs2301055	1:63641146	T	C	C	0.2217	0.2217	rs2269241	64108771	19	15877	7192	8092.3	39361.7	23727	0.4304	0.5245	0.5598	0.0013	0.0017	0.0015	0.1131	0.950636	0.6144	no	0.0493	NA	FALSE	FALSE	FALSE	9.413	0.337	NA	NA	IMPACT=MODIFIER;BIOTYPE=promoter_flanking_region;AF=0.2035	NA	NA	NA	NA	IMPACT=MODIFIER;SYMBOL=PGM1;BIOTYPE=protein_coding;INTRON=7/10;STRAND=1;SYMBOL_SOURCE=HGNC;HGNC_ID=8905;AF=0.2035	NA	NA	NA	NA	NA	NA	NA
1	64107028	63641357	rs2301054	1:63641357	A	G	G	0.2181	0.2181	rs2269241	64108771	19	15877	7192	8092.3	39361.7	23727	0.4304	0.5245	0.5598	0.0013	0.0017	0.0015	0.1131	0.970862	0.5212	no	0.0422	NA	FALSE	FALSE	FALSE	5.491	-0.161	NA	NA	IMPACT=MODIFIER;BIOTYPE=promoter_flanking_region;AF=0.2214	NA	NA	NA	NA	IMPACT=MODIFIER;SYMBOL=PGM1;BIOTYPE=protein_coding;INTRON=7/10;STRAND=1;SYMBOL_SOURCE=HGNC;HGNC_ID=8905;AF=0.2214	NA	NA	NA	NA	NA	NA	NA
1	64107284	63641613	rs2269247	1:63641613	C	T	T	0.2108	0.2108	rs2269241	64108771	19	15877	7191	2664.9	8092.3	5378.6	0.1901	0.2433	1.4697	0.0009	0.001	0.0025	0.1131	0.973611	0.4572	no	NA	NA	FALSE	FALSE	NA	5.424	-1.565	NA	NA	IMPACT=MODIFIER;BIOTYPE=promoter_flanking_region;AF=0.2216;PHENO=1;PUBMED=32005708,32541925	NA	NA	NA	NA	IMPACT=MODIFIER;SYMBOL=PGM1;BIOTYPE=protein_coding;INTRON=7/10;STRAND=1;SYMBOL_SOURCE=HGNC;HGNC_ID=8905;AF=0.2216;PHENO=1;PUBMED=32005708,32541925	NA	NA	NA	NA	NA	NA	NA
1	64107491	63641820	rs2269246	1:63641820	T	C	C	0.2175	0.2175	rs2269241	64108771	19	15878	7040	32725.9	43083.8	37904.9	0.2332	0.3979	1.5987	0.001	0.0013	0.0025	0.1131	0.974033	0.5176	no	0.0493	NA	FALSE	FALSE	FALSE	6.29	-0.273	NA	NA	IMPACT=MODIFIER;BIOTYPE=promoter_flanking_region;AF=0.2290	NA	NA	NA	NA	IMPACT=MODIFIER;SYMBOL=PGM1;BIOTYPE=protein_coding;INTRON=7/10;STRAND=1;SYMBOL_SOURCE=HGNC;HGNC_ID=8905;AF=0.2290	NA	NA	NA	NA	NA	NA	NA
1	64107893	63642222	rs2269245	1:63642222	G	A	A	0.2164	0.2164	rs2269241	64108771	19	15878	7039	17013.6	32725.9	24869.8	0.7526	0.7673	0.9184	0.0018	0.0018	0.002	0.1131	0.967419	0.5289	no	0.0493	NA	FALSE	FALSE	FALSE	3.686	-0.086	NA	NA	NA	NA	NA	NA	NA	IMPACT=MODIFIER;SYMBOL=PGM1;BIOTYPE=protein_coding;INTRON=7/10;STRAND=1;SYMBOL_SOURCE=HGNC;HGNC_ID=8905;AF=0.2005;PHENO=1;PUBMED=32499647	NA	NA	NA	NA	NA	NA	NA
1	64108682	63643011	rs2269242	1:63643011	G	A	A	0.2178	0.2178	rs2269241	64108771	19	15880	7034	10167.2	34846.2	22506.7	0.0458	0.5219	1.9903	0.0004	0.0015	0.0029	0.1131	0.972446	0.4345	no	0.0715	NA	FALSE	FALSE	FALSE	3.982	2.044	NA	NA	NA	NA	NA	NA	NA	IMPACT=MODIFIER;SYMBOL=PGM1;BIOTYPE=protein_coding;INTRON=7/10;STRAND=1;SYMBOL_SOURCE=HGNC;HGNC_ID=8905;AF=0.2282	NA	NA	NA	NA	NA	NA	NA
1	64108771	63643100	rs2269241	1:63643100	T	C	C	0.2178	0.2178	rs2269241	64108771	19	15880	7046	67.1	253.4	160.3	1.0187	1.1228	2.4825	0.0899	0.0853	0.1	0.1131	0.972446	0.1328	no	0.0715	NA	FALSE	FALSE	FALSE	2.65	-0.39	NA	NA	NA	NA	NA	NA	NA	IMPACT=MODIFIER;SYMBOL=PGM1;BIOTYPE=protein_coding;INTRON=7/10;STRAND=1;SYMBOL_SOURCE=HGNC;HGNC_ID=8905;AF=0.2454;PHENO=1;PUBMED=20805105,19430480,20587799,20885991,26904692,19761607	NA	NA	NA	NA	NA	NA	NA
1	64109264	63643593	rs2269240	1:63643593	T	C	C	0.2178	0.2178	rs2269241	64108771	19	15880	7034	10167.2	34846.2	22506.7	0.0458	0.5219	1.9903	0.0004	0.0015	0.0029	0.1131	0.972446	0.4345	no	0.0715	NA	FALSE	FALSE	FALSE	1.983	0.084	NA	NA	IMPACT=MODIFIER;BIOTYPE=promoter_flanking_region;AF=0.2256	NA	NA	NA	NA	IMPACT=MODIFIER;SYMBOL=PGM1;BIOTYPE=protein_coding;INTRON=7/10;STRAND=1;SYMBOL_SOURCE=HGNC;HGNC_ID=8905;AF=0.2256	NA	NA	NA	NA	NA	NA	NA
1	64109359	63643688	rs2269239	1:63643688	C	G	G	0.2175	0.2175	rs2269241	64108771	19	15880	7034	10167.2	34846.2	22506.7	0.0458	0.5219	1.9903	0.0004	0.0015	0.0029	0.1131	0.97079	0.4345	no	0.0715	NA	FALSE	FALSE	FALSE	6.123	-0.032	NA	NA	IMPACT=MODIFIER;BIOTYPE=promoter_flanking_region;AF=0.2288;PUBMED=19761607	NA	NA	NA	NA	IMPACT=MODIFIER;SYMBOL=PGM1;BIOTYPE=protein_coding;INTRON=7/10;STRAND=1;SYMBOL_SOURCE=HGNC;HGNC_ID=8905;AF=0.2288;PUBMED=19761607	NA	NA	NA	NA	NA	NA	NA
1	64111548	63645877	rs3790858	1:63645877	A	G	G	0.2136	0.2136	rs2269241	64108771	19	15881	7099	11190.2	31377.6	21283.9	0.0896	0.1995	0.5867	0.0006	0.0009	0.0016	0.1131	0.996695	0.3327	no	0.0305	NA	FALSE	FALSE	FALSE	9.155	0.353	NA	NA	NA	NA	NA	NA	NA	IMPACT=MODIFIER;SYMBOL=PGM1;BIOTYPE=protein_coding;INTRON=7/10;STRAND=1;SYMBOL_SOURCE=HGNC;HGNC_ID=8905;AF=0.1991	NA	NA	NA	NA	NA	NA	NA
1	64111866	63646195	rs3790857	1:63646195	C	T	T	0.2131	0.2131	rs2269241	64108771	19	15881	6995	6375.1	11190.2	8782.7	0.4234	1.5301	1.9456	0.0013	0.0026	0.0031	0.1131	1	0.3327	no	0.0305	NA	FALSE	FALSE	FALSE	2.537	-0.291	NA	NA	NA	NA	NA	NA	NA	IMPACT=MODIFIER;SYMBOL=PGM1;BIOTYPE=protein_coding;INTRON=7/10;STRAND=1;SYMBOL_SOURCE=HGNC;HGNC_ID=8905;AF=0.1987;SOMATIC=0,1;PHENO=0,1;PUBMED=19761607	NA	NA	NA	NA	NA	NA	NA
1	64112169	63646498	rs12122838	1:63646498	A	C	C	0.2136	0.2136	rs2269241	64108771	19	15881	7099	11190.2	31377.6	21283.9	0.0896	0.1995	0.5867	0.0006	0.0009	0.0016	0.1131	0.996695	0.3327	no	0.028	NA	FALSE	FALSE	FALSE	2.023	0.047	NA	IMPACT=MODIFIER;SYMBOL=PGM1;BIOTYPE=processed_transcript;DISTANCE=4857;STRAND=1;SYMBOL_SOURCE=HGNC;HGNC_ID=8905;AF=0.2003	NA	NA	NA	NA	NA	IMPACT=MODIFIER;SYMBOL=PGM1;BIOTYPE=protein_coding;INTRON=7/10;STRAND=1;SYMBOL_SOURCE=HGNC;HGNC_ID=8905;AF=0.2003	NA	NA	NA	NA	NA	NA	NA
1	64113459	63647788	rs61765292	1:63647788	A	G	G	0.2139	0.2139	rs2269241	64108771	19	15881	7099	11190.2	31377.6	21283.9	0.0896	0.1995	0.5867	0.0006	0.0009	0.0016	0.1131	0.995049	0.3748	no	0.028	NA	FALSE	FALSE	FALSE	6.587	-0.198	NA	IMPACT=MODIFIER;SYMBOL=PGM1;BIOTYPE=processed_transcript;DISTANCE=3567;STRAND=1;SYMBOL_SOURCE=HGNC;HGNC_ID=8905;AF=0.2262	NA	NA	NA	NA	NA	IMPACT=MODIFIER;SYMBOL=PGM1;BIOTYPE=protein_coding;INTRON=7/10;STRAND=1;SYMBOL_SOURCE=HGNC;HGNC_ID=8905;AF=0.2262	NA	NA	NA	NA	NA	NA	NA
1	64113956	63648285	rs10889435	1:63648285	A	T	T	0.2136	0.2136	rs2269241	64108771	19	15882	6986	29700	51828.8	40764.4	0.0411	0.2503	0.839	0.0004	0.001	0.002	0.1131	0.996695	0.4124	no	NA	NA	FALSE	FALSE	NA	0.817	-0.543	NA	IMPACT=MODIFIER;SYMBOL=PGM1;BIOTYPE=processed_transcript;DISTANCE=3070;STRAND=1;SYMBOL_SOURCE=HGNC;HGNC_ID=8905;AF=0.2744	NA	NA	NA	NA	NA	IMPACT=MODIFIER;SYMBOL=PGM1;BIOTYPE=protein_coding;INTRON=7/10;STRAND=1;SYMBOL_SOURCE=HGNC;HGNC_ID=8905;AF=0.2744	NA	NA	NA	NA	NA	NA	NA
1	64114301	63648630	rs11208257	1:63648630	T	C	C	0.2136	0.2136	rs2269241	64108771	19	15882	6986	29700	51828.8	40764.4	0.0411	0.2503	0.839	0.0004	0.001	0.002	0.1131	0.996695	0.4124	no	NA	NA	FALSE	FALSE	NA	23.6	6.301	NA	IMPACT=MODIFIER;SYMBOL=PGM1;BIOTYPE=processed_transcript;DISTANCE=2725;STRAND=1;SYMBOL_SOURCE=HGNC;HGNC_ID=8905;AF=0.2258;CLIN_SIG=benign;SOMATIC=0,1;PHENO=1,1;PUBMED=26511157	NA	NA	NA	NA	NA	NA	NA	IMPACT=MODERATE;SYMBOL=PGM1;BIOTYPE=protein_coding;EXON=8/11;STRAND=1;SYMBOL_SOURCE=HGNC;HGNC_ID=8905;SIFT=deleterious(0.01);PolyPhen=benign(0.365);AF=0.2258;CLIN_SIG=benign;SOMATIC=0,1;PHENO=1,1;PUBMED=26511157	NA	NA	NA	NA	NA
1	64114429	63648758	rs11576729	1:63648758	G	T	G	0.2136	0.7864	rs2269241	64108771	19	15883	7195	8860.6	22067.9	15464.3	0.0047	0.839	1.2855	-0.0001	-0.0019	-0.0023	0.1131	0.996695	0.1342	no	NA	NA	FALSE	FALSE	NA	4.412	-0.359	NA	IMPACT=MODIFIER;SYMBOL=PGM1;BIOTYPE=processed_transcript;DISTANCE=2597;STRAND=1;SYMBOL_SOURCE=HGNC;HGNC_ID=8905;AF=0.2256;SOMATIC=0,1;PHENO=0,1	NA	NA	NA	NA	NA	IMPACT=MODIFIER;SYMBOL=PGM1;BIOTYPE=protein_coding;INTRON=8/10;STRAND=1;SYMBOL_SOURCE=HGNC;HGNC_ID=8905;AF=0.2256;SOMATIC=0,1;PHENO=0,1	NA	NA	NA	NA	NA	NA	NA
1	64114660	63648989	rs1911109	1:63648989	T	C	T	0.2136	0.7864	rs2269241	64108771	19	15883	7195	8860.6	22067.9	15464.3	0.0047	0.839	1.2855	-0.0001	-0.0019	-0.0023	0.1131	0.996695	0.1342	no	0.028	NA	FALSE	FALSE	FALSE	2.629	-1.133	NA	IMPACT=MODIFIER;SYMBOL=PGM1;BIOTYPE=processed_transcript;DISTANCE=2366;STRAND=1;SYMBOL_SOURCE=HGNC;HGNC_ID=8905;AF=0.2762	NA	NA	NA	NA	NA	IMPACT=MODIFIER;SYMBOL=PGM1;BIOTYPE=protein_coding;INTRON=8/10;STRAND=1;SYMBOL_SOURCE=HGNC;HGNC_ID=8905;AF=0.2762	NA	NA	NA	NA	NA	NA	NA
1	64117537	63651866	rs2269238	1:63651866	G	T	G	0.2125	0.7875	rs2269241	64108771	19	15883	7196	22067.9	38564.3	30316.1	0.0182	0.3019	0.9876	-0.0003	-0.0012	-0.002	0.1131	0.990077	0.1785	no	NA	NA	FALSE	FALSE	NA	2.617	0.142	NA	IMPACT=MODIFIER;SYMBOL=RN7SL130P;BIOTYPE=misc_RNA;DISTANCE=3877;STRAND=1;SYMBOL_SOURCE=HGNC;HGNC_ID=46146;AF=0.2762;CLIN_SIG=benign;SOMATIC=0,1;PHENO=1,1;PUBMED=19761607	IMPACT=MODIFIER;BIOTYPE=promoter_flanking_region;AF=0.2762;CLIN_SIG=benign;SOMATIC=0,1;PHENO=1,1;PUBMED=19761607	NA	NA	NA	NA	IMPACT=MODIFIER;SYMBOL=PGM1;BIOTYPE=protein_coding;INTRON=9/10;STRAND=1;SYMBOL_SOURCE=HGNC;HGNC_ID=8905;AF=0.2762;CLIN_SIG=benign;SOMATIC=0,1;PHENO=1,1;PUBMED=19761607	IMPACT=MODIFIER;SYMBOL=PGM1;BIOTYPE=processed_transcript;INTRON=1/1;STRAND=1;SYMBOL_SOURCE=HGNC;HGNC_ID=8905;AF=0.2762;CLIN_SIG=benign;SOMATIC=0,1;PHENO=1,1;PUBMED=19761607	NA	NA	NA	NA	NA	NA
1	64118801	63653130	rs2360159	1:63653130	T	C	C	0.2131	0.2131	rs2269241	64108771	19	15885	7115	2450.6	20239.3	11345	0.0658	0.1527	0.2257	0.0005	0.0008	0.001	0.1131	0.98679	0.4032	no	0.028	NA	FALSE	FALSE	FALSE	4.856	-1.728	NA	IMPACT=MODIFIER;SYMBOL=RN7SL130P;BIOTYPE=misc_RNA;DISTANCE=2613;STRAND=1;SYMBOL_SOURCE=HGNC;HGNC_ID=46146;AF=0.2594;SOMATIC=0,1;PHENO=0,1	NA	NA	NA	NA	NA	IMPACT=MODIFIER;SYMBOL=PGM1;BIOTYPE=protein_coding;INTRON=9/10;STRAND=1;SYMBOL_SOURCE=HGNC;HGNC_ID=8905;AF=0.2594;SOMATIC=0,1;PHENO=0,1	IMPACT=MODIFIER;SYMBOL=PGM1;BIOTYPE=processed_transcript;INTRON=1/1;STRAND=1;SYMBOL_SOURCE=HGNC;HGNC_ID=8905;AF=0.2594;SOMATIC=0,1;PHENO=0,1	NA	NA	NA	NA	NA	NA
1	64118915	63653244	rs2269235	1:63653244	A	G	A	0.2131	0.7869	rs2269241	64108771	19	15885	7196	20252.8	36250.3	28251.6	0.2916	0.3887	1.6231	-0.0011	-0.0013	-0.0027	0.1131	0.98679	0.1426	no	0.028	NA	FALSE	FALSE	FALSE	6.973	0.17	NA	IMPACT=MODIFIER;SYMBOL=RN7SL130P;BIOTYPE=misc_RNA;DISTANCE=2499;STRAND=1;SYMBOL_SOURCE=HGNC;HGNC_ID=46146;AF=0.2794	NA	NA	NA	NA	NA	IMPACT=MODIFIER;SYMBOL=PGM1;BIOTYPE=protein_coding;INTRON=9/10;STRAND=1;SYMBOL_SOURCE=HGNC;HGNC_ID=8905;AF=0.2794	IMPACT=MODIFIER;SYMBOL=PGM1;BIOTYPE=processed_transcript;INTRON=1/1;STRAND=1;SYMBOL_SOURCE=HGNC;HGNC_ID=8905;AF=0.2794	NA	NA	NA	NA	NA	NA
1	64118976	63653305	rs2269234	1:63653305	A	G	A	0.2131	0.7869	rs2269241	64108771	19	15885	7196	20252.8	36250.3	28251.6	0.2916	0.3887	1.6231	-0.0011	-0.0013	-0.0027	0.1131	0.98679	0.1426	no	0.028	NA	FALSE	FALSE	FALSE	5.065	-0.071	NA	IMPACT=MODIFIER;SYMBOL=RN7SL130P;BIOTYPE=misc_RNA;DISTANCE=2438;STRAND=1;SYMBOL_SOURCE=HGNC;HGNC_ID=46146;AF=0.2794	NA	NA	NA	NA	NA	IMPACT=MODIFIER;SYMBOL=PGM1;BIOTYPE=protein_coding;INTRON=9/10;STRAND=1;SYMBOL_SOURCE=HGNC;HGNC_ID=8905;AF=0.2794	IMPACT=MODIFIER;SYMBOL=PGM1;BIOTYPE=processed_transcript;INTRON=1/1;STRAND=1;SYMBOL_SOURCE=HGNC;HGNC_ID=8905;AF=0.2794	NA	NA	NA	NA	NA	NA
1	64121569	63655898	rs7541882	1:63655898	A	C	C	0.2133	0.2133	rs2269241	64108771	19	15885	7115	2450.6	20239.3	11345	0.0658	0.1527	0.2257	0.0005	0.0008	0.001	0.1131	0.985152	0.3626	no	0.028	NA	FALSE	FALSE	FALSE	3.004	-0.882	NA	NA	NA	IMPACT=MODIFIER;SYMBOL=PGM1;BIOTYPE=processed_transcript;DISTANCE=1453;STRAND=1;SYMBOL_SOURCE=HGNC;HGNC_ID=8905;AF=0.2945	IMPACT=MODIFIER;SYMBOL=RN7SL130P;BIOTYPE=misc_RNA;EXON=1/1;STRAND=1;SYMBOL_SOURCE=HGNC;HGNC_ID=46146;AF=0.2945	NA	NA	IMPACT=MODIFIER;SYMBOL=PGM1;BIOTYPE=protein_coding;INTRON=10/10;STRAND=1;SYMBOL_SOURCE=HGNC;HGNC_ID=8905;AF=0.2945	NA	NA	NA	NA	NA	NA	NA
1	64121684	63656013	rs7519583	1:63656013	G	A	A	0.225	0.225	rs2269241	64108771	19	15885	7115	2450.6	20239.3	11345	0.0658	0.1527	0.2257	0.0005	0.0008	0.001	0.1131	0.920033	0.4983	no	NA	NA	FALSE	FALSE	NA	0.612	-1.852	NA	NA	NA	IMPACT=MODIFIER;SYMBOL=PGM1;BIOTYPE=processed_transcript;DISTANCE=1568;STRAND=1;SYMBOL_SOURCE=HGNC;HGNC_ID=8905;AF=0.3019	IMPACT=MODIFIER;SYMBOL=RN7SL130P;BIOTYPE=misc_RNA;EXON=1/1;STRAND=1;SYMBOL_SOURCE=HGNC;HGNC_ID=46146;AF=0.3019	NA	NA	IMPACT=MODIFIER;SYMBOL=PGM1;BIOTYPE=protein_coding;INTRON=10/10;STRAND=1;SYMBOL_SOURCE=HGNC;HGNC_ID=8905;AF=0.3019	NA	NA	NA	NA	NA	NA	NA
1	64121877	63656206	rs855355	1:63656206	A	G	G	0.225	0.225	rs2269241	64108771	19	15885	7115	2450.6	20239.3	11345	0.0658	0.1527	0.2257	0.0005	0.0008	0.001	0.1131	0.916919	0.4983	no	NA	NA	FALSE	FALSE	NA	4.898	-0.029	NA	NA	NA	IMPACT=MODIFIER;SYMBOL=PGM1;BIOTYPE=processed_transcript;DISTANCE=1761;STRAND=1;SYMBOL_SOURCE=HGNC;HGNC_ID=8905;AF=0.3111	NA	NA	NA	IMPACT=MODIFIER;SYMBOL=PGM1;BIOTYPE=protein_coding;INTRON=10/10;STRAND=1;SYMBOL_SOURCE=HGNC;HGNC_ID=8905;AF=0.3111	NA	NA	NA	NA	NA	NA	NA
1	67705958	67240275	rs11209026	1:67240275	G	A	A	0.0539	0.0539	rs11209026	67705958	20	16743	6941	1660.6	10155.7	5908.2	0.154	0.2878	0.3195	0.0015	0.002	0.0023	0.0469	1	0.0527	no	0.1769	G	FALSE	FALSE	FALSE	26.5	2.716	NA	IMPACT=MODIFIER;SYMBOL=AL109843.1;BIOTYPE=miRNA;DISTANCE=748;STRAND=-1;SYMBOL_SOURCE=Clone_based_ensembl_gene;AF=0.0228;CLIN_SIG=protective;SOMATIC=0,0,1;PHENO=1,1,1;PUBMED=24069534,21858135,25651891,21743469,18224312,24971461,26861312,27417569,30208882,20505004,22412388,24917882,26504858,21102463,21487504,20228799,21304977,21297633,23028907,27156530,21152001,21548950,21730793,23300620,27490946,1…	NA	NA	NA	NA	NA	IMPACT=MODIFIER;SYMBOL=IL23R;BIOTYPE=protein_coding;INTRON=8/9;STRAND=1;SYMBOL_SOURCE=HGNC;HGNC_ID=19100;AF=0.0228;CLIN_SIG=protective;SOMATIC=0,0,1;PHENO=1,1,1;PUBMED=24069534,21858135,25651891,21743469,18224312,24971461,26861312,27417569,30208882,20505004,22412388,24917882,26504858,21102463,21487504,20228799,21304977,21297633,23028907,27156530,21152001,21548950,21730793,23300620,27490946,191616…	IMPACT=MODIFIER;SYMBOL=IL23R;BIOTYPE=processed_transcript;INTRON=2/3;STRAND=1;FLAGS=cds_start_NF,cds_end_NF;SYMBOL_SOURCE=HGNC;HGNC_ID=19100;AF=0.0228;CLIN_SIG=protective;SOMATIC=0,0,1;PHENO=1,1,1;PUBMED=24069534,21858135,25651891,21743469,18224312,24971461,26861312,27417569,30208882,20505004,22412388,24917882,26504858,21102463,21487504,20228799,21304977,21297633,23028907,27156530,21152001,215489…	IMPACT=MODERATE;SYMBOL=IL23R;BIOTYPE=protein_coding;EXON=9/11;STRAND=1;FLAGS=cds_start_NF,cds_end_NF;SYMBOL_SOURCE=HGNC;HGNC_ID=19100;SIFT=deleterious(0.02);PolyPhen=probably_damaging(0.995);AF=0.0228;CLIN_SIG=protective;SOMATIC=0,0,1;PHENO=1,1,1;PUBMED=24069534,21858135,25651891,21743469,18224312,24971461,26861312,27417569,30208882,20505004,22412388,24917882,26504858,21102463,21487504,20228799,2…	NA	NA	NA	NA	NA
1	67705958	67240275	rs11209026	1:67240275	G	A	A	0.0539	0.0539	rs11209026	67705958	20	16743	6941	1660.6	10155.7	5908.2	0.154	0.2878	0.3195	0.0015	0.002	0.0023	0.0469	1	0.0527	no	0.2316	G	FALSE	FALSE	FALSE	26.5	2.716	NA	IMPACT=MODIFIER;SYMBOL=AL109843.1;BIOTYPE=miRNA;DISTANCE=748;STRAND=-1;SYMBOL_SOURCE=Clone_based_ensembl_gene;AF=0.0228;CLIN_SIG=protective;SOMATIC=0,0,1;PHENO=1,1,1;PUBMED=24069534,21858135,25651891,21743469,18224312,24971461,26861312,27417569,30208882,20505004,22412388,24917882,26504858,21102463,21487504,20228799,21304977,21297633,23028907,27156530,21152001,21548950,21730793,23300620,27490946,1…	NA	NA	NA	NA	NA	IMPACT=MODIFIER;SYMBOL=IL23R;BIOTYPE=protein_coding;INTRON=8/9;STRAND=1;SYMBOL_SOURCE=HGNC;HGNC_ID=19100;AF=0.0228;CLIN_SIG=protective;SOMATIC=0,0,1;PHENO=1,1,1;PUBMED=24069534,21858135,25651891,21743469,18224312,24971461,26861312,27417569,30208882,20505004,22412388,24917882,26504858,21102463,21487504,20228799,21304977,21297633,23028907,27156530,21152001,21548950,21730793,23300620,27490946,191616…	IMPACT=MODIFIER;SYMBOL=IL23R;BIOTYPE=processed_transcript;INTRON=2/3;STRAND=1;FLAGS=cds_start_NF,cds_end_NF;SYMBOL_SOURCE=HGNC;HGNC_ID=19100;AF=0.0228;CLIN_SIG=protective;SOMATIC=0,0,1;PHENO=1,1,1;PUBMED=24069534,21858135,25651891,21743469,18224312,24971461,26861312,27417569,30208882,20505004,22412388,24917882,26504858,21102463,21487504,20228799,21304977,21297633,23028907,27156530,21152001,215489…	IMPACT=MODERATE;SYMBOL=IL23R;BIOTYPE=protein_coding;EXON=9/11;STRAND=1;FLAGS=cds_start_NF,cds_end_NF;SYMBOL_SOURCE=HGNC;HGNC_ID=19100;SIFT=deleterious(0.02);PolyPhen=probably_damaging(0.995);AF=0.0228;CLIN_SIG=protective;SOMATIC=0,0,1;PHENO=1,1,1;PUBMED=24069534,21858135,25651891,21743469,18224312,24971461,26861312,27417569,30208882,20505004,22412388,24917882,26504858,21102463,21487504,20228799,2…	NA	NA	NA	NA	NA
1	67705958	67240275	rs11209026	1:67240275	G	A	A	0.0539	0.0539	rs11209026	67705958	20	16743	6941	1660.6	10155.7	5908.2	0.154	0.2878	0.3195	0.0015	0.002	0.0023	0.0469	1	0.0527	no	0.1835	G	FALSE	FALSE	FALSE	26.5	2.716	NA	IMPACT=MODIFIER;SYMBOL=AL109843.1;BIOTYPE=miRNA;DISTANCE=748;STRAND=-1;SYMBOL_SOURCE=Clone_based_ensembl_gene;AF=0.0228;CLIN_SIG=protective;SOMATIC=0,0,1;PHENO=1,1,1;PUBMED=24069534,21858135,25651891,21743469,18224312,24971461,26861312,27417569,30208882,20505004,22412388,24917882,26504858,21102463,21487504,20228799,21304977,21297633,23028907,27156530,21152001,21548950,21730793,23300620,27490946,1…	NA	NA	NA	NA	NA	IMPACT=MODIFIER;SYMBOL=IL23R;BIOTYPE=protein_coding;INTRON=8/9;STRAND=1;SYMBOL_SOURCE=HGNC;HGNC_ID=19100;AF=0.0228;CLIN_SIG=protective;SOMATIC=0,0,1;PHENO=1,1,1;PUBMED=24069534,21858135,25651891,21743469,18224312,24971461,26861312,27417569,30208882,20505004,22412388,24917882,26504858,21102463,21487504,20228799,21304977,21297633,23028907,27156530,21152001,21548950,21730793,23300620,27490946,191616…	IMPACT=MODIFIER;SYMBOL=IL23R;BIOTYPE=processed_transcript;INTRON=2/3;STRAND=1;FLAGS=cds_start_NF,cds_end_NF;SYMBOL_SOURCE=HGNC;HGNC_ID=19100;AF=0.0228;CLIN_SIG=protective;SOMATIC=0,0,1;PHENO=1,1,1;PUBMED=24069534,21858135,25651891,21743469,18224312,24971461,26861312,27417569,30208882,20505004,22412388,24917882,26504858,21102463,21487504,20228799,21304977,21297633,23028907,27156530,21152001,215489…	IMPACT=MODERATE;SYMBOL=IL23R;BIOTYPE=protein_coding;EXON=9/11;STRAND=1;FLAGS=cds_start_NF,cds_end_NF;SYMBOL_SOURCE=HGNC;HGNC_ID=19100;SIFT=deleterious(0.02);PolyPhen=probably_damaging(0.995);AF=0.0228;CLIN_SIG=protective;SOMATIC=0,0,1;PHENO=1,1,1;PUBMED=24069534,21858135,25651891,21743469,18224312,24971461,26861312,27417569,30208882,20505004,22412388,24917882,26504858,21102463,21487504,20228799,2…	NA	NA	NA	NA	NA
1	67707690	67242007	rs11581607	1:67242007	G	A	A	0.0539	0.0539	rs11209026	67705958	20	16744	6927	1758.9	27180.8	14469.9	0.2761	0.3435	0.9008	0.0021	0.0022	0.0039	0.0469	1	0.0496	no	0.1769	G	FALSE	FALSE	FALSE	0.029	-1.585	NA	IMPACT=MODIFIER;SYMBOL=AL109843.1;BIOTYPE=miRNA;DISTANCE=2480;STRAND=-1;SYMBOL_SOURCE=Clone_based_ensembl_gene;AF=0.0228;PHENO=1;PUBMED=28067908,29875488	NA	NA	NA	NA	NA	IMPACT=MODIFIER;SYMBOL=IL23R;BIOTYPE=protein_coding;INTRON=9/10;STRAND=1;FLAGS=cds_start_NF,cds_end_NF;SYMBOL_SOURCE=HGNC;HGNC_ID=19100;AF=0.0228;PHENO=1;PUBMED=28067908,29875488	IMPACT=MODIFIER;SYMBOL=IL23R;BIOTYPE=processed_transcript;INTRON=2/3;STRAND=1;FLAGS=cds_start_NF,cds_end_NF;SYMBOL_SOURCE=HGNC;HGNC_ID=19100;AF=0.0228;PHENO=1;PUBMED=28067908,29875488	NA	NA	NA	NA	NA	NA
1	67707690	67242007	rs11581607	1:67242007	G	A	A	0.0539	0.0539	rs11209026	67705958	20	16744	6927	1758.9	27180.8	14469.9	0.2761	0.3435	0.9008	0.0021	0.0022	0.0039	0.0469	1	0.0496	no	0.2316	G	FALSE	FALSE	FALSE	0.029	-1.585	NA	IMPACT=MODIFIER;SYMBOL=AL109843.1;BIOTYPE=miRNA;DISTANCE=2480;STRAND=-1;SYMBOL_SOURCE=Clone_based_ensembl_gene;AF=0.0228;PHENO=1;PUBMED=28067908,29875488	NA	NA	NA	NA	NA	IMPACT=MODIFIER;SYMBOL=IL23R;BIOTYPE=protein_coding;INTRON=9/10;STRAND=1;FLAGS=cds_start_NF,cds_end_NF;SYMBOL_SOURCE=HGNC;HGNC_ID=19100;AF=0.0228;PHENO=1;PUBMED=28067908,29875488	IMPACT=MODIFIER;SYMBOL=IL23R;BIOTYPE=processed_transcript;INTRON=2/3;STRAND=1;FLAGS=cds_start_NF,cds_end_NF;SYMBOL_SOURCE=HGNC;HGNC_ID=19100;AF=0.0228;PHENO=1;PUBMED=28067908,29875488	NA	NA	NA	NA	NA	NA
1	67707690	67242007	rs11581607	1:67242007	G	A	A	0.0539	0.0539	rs11209026	67705958	20	16744	6927	1758.9	27180.8	14469.9	0.2761	0.3435	0.9008	0.0021	0.0022	0.0039	0.0469	1	0.0496	no	0.1835	NA	FALSE	FALSE	FALSE	0.029	-1.585	NA	IMPACT=MODIFIER;SYMBOL=AL109843.1;BIOTYPE=miRNA;DISTANCE=2480;STRAND=-1;SYMBOL_SOURCE=Clone_based_ensembl_gene;AF=0.0228;PHENO=1;PUBMED=28067908,29875488	NA	NA	NA	NA	NA	IMPACT=MODIFIER;SYMBOL=IL23R;BIOTYPE=protein_coding;INTRON=9/10;STRAND=1;FLAGS=cds_start_NF,cds_end_NF;SYMBOL_SOURCE=HGNC;HGNC_ID=19100;AF=0.0228;PHENO=1;PUBMED=28067908,29875488	IMPACT=MODIFIER;SYMBOL=IL23R;BIOTYPE=processed_transcript;INTRON=2/3;STRAND=1;FLAGS=cds_start_NF,cds_end_NF;SYMBOL_SOURCE=HGNC;HGNC_ID=19100;AF=0.0228;PHENO=1;PUBMED=28067908,29875488	NA	NA	NA	NA	NA	NA
1	67708155	67242472	rs80174646	1:67242472	G	T	T	0.0539	0.0539	rs11209026	67705958	20	16744	6927	1758.9	27180.8	14469.9	0.2761	0.3435	0.9008	0.0021	0.0022	0.0039	0.0469	1	0.0527	no	0.0371	G	FALSE	FALSE	FALSE	1.579	0.361	NA	IMPACT=MODIFIER;SYMBOL=AL109843.1;BIOTYPE=miRNA;DISTANCE=2945;STRAND=-1;SYMBOL_SOURCE=Clone_based_ensembl_gene;AF=0.0353;PHENO=1;PUBMED=26974007,26192919,28406493	NA	NA	NA	NA	NA	IMPACT=MODIFIER;SYMBOL=IL23R;BIOTYPE=protein_coding;INTRON=9/10;STRAND=1;FLAGS=cds_start_NF,cds_end_NF;SYMBOL_SOURCE=HGNC;HGNC_ID=19100;AF=0.0353;PHENO=1;PUBMED=26974007,26192919,28406493	IMPACT=MODIFIER;SYMBOL=IL23R;BIOTYPE=processed_transcript;INTRON=2/3;STRAND=1;FLAGS=cds_start_NF,cds_end_NF;SYMBOL_SOURCE=HGNC;HGNC_ID=19100;AF=0.0353;PHENO=1;PUBMED=26974007,26192919,28406493	NA	NA	NA	NA	NA	NA
1	67722919	67257236	rs41494046	1:67257236	C	G	G	0.0539	0.0539	rs9988642	67726104	20	16746	7187	1491.7	33070.7	17281.2	0.3596	0.4479	0.6058	0.0027	0.0026	0.0028	0.0469	1	0.0434	no	0.0522	C	FALSE	FALSE	FALSE	4.857	-0.595	NA	NA	IMPACT=MODIFIER;BIOTYPE=enhancer;AF=0.1056	NA	NA	NA	NA	IMPACT=MODIFIER;SYMBOL=IL23R;BIOTYPE=protein_coding;INTRON=10/10;STRAND=1;FLAGS=cds_start_NF,cds_end_NF;SYMBOL_SOURCE=HGNC;HGNC_ID=19100;AF=0.1056	IMPACT=MODIFIER;SYMBOL=IL23R;BIOTYPE=processed_transcript;INTRON=3/3;STRAND=1;FLAGS=cds_start_NF,cds_end_NF;SYMBOL_SOURCE=HGNC;HGNC_ID=19100;AF=0.1056	NA	NA	NA	NA	NA	NA
1	67726104	67260421	rs9988642	1:67260421	T	C	C	0.0547	0.0547	rs9988642	67726104	20	16746	7187	1491.7	33070.7	17281.2	0.3596	0.4479	0.6058	0.0027	0.0026	0.0028	0.0469	0.983904	0.1112	no	0.395	T	FALSE	FALSE	FALSE	2.58	-0.421	NA	NA	NA	IMPACT=MODIFIER;SYMBOL=IL23R;BIOTYPE=protein_coding;DISTANCE=442;STRAND=1;FLAGS=cds_start_NF,cds_end_NF;SYMBOL_SOURCE=HGNC;HGNC_ID=19100;AF=0.1186;PHENO=1;PUBMED=25651891,23886662,28973304,26255310,25182136,25233071,17804789,27016051,27015450,26626624,23143594	NA	NA	NA	NA	NA	NA	NA	NA	NA	NA	NA
1	67731368	67265685	rs7547569	1:67265685	T	C	C	0.0506	0.0506	rs11209026	67705958	20	16748	6875	965.1	4574.7	2769.9	0.1671	0.2632	1.1135	0.0016	0.0021	0.0046	NA	1	0.5709	no	NA	NA	FALSE	FALSE	NA	1.886	-0.47	NA	NA	IMPACT=MODIFIER;BIOTYPE=promoter_flanking_region;AF=0.0234;PHENO=1;PUBMED=26192919	IMPACT=MODIFIER;SYMBOL=RNU4ATAC4P;BIOTYPE=snRNA;DISTANCE=1916;STRAND=-1;SYMBOL_SOURCE=HGNC;HGNC_ID=46890;AF=0.0234;PHENO=1;PUBMED=26192919	NA	NA	NA	NA	NA	NA	NA	NA	NA	NA	NA
1	67753353	67287670	rs1495966	1:67287670	T	C	C	0.5311	0.5311	rs1495965	67753508	21	16752	7152	23465.8	52271.2	37868.5	0.133	0.2541	0.3717	0.0006	-0.0008	-0.001	NA	1	0.6595	no	0.2316	NA	FALSE	FALSE	FALSE	3.923	0.24	IMPACT=MODIFIER;PUBMED=20622878,29017598	NA	NA	NA	NA	NA	NA	NA	NA	NA	NA	NA	NA	NA	NA
1	67753508	67287825	rs1495965	1:67287825	C	T	T	0.5311	0.5311	rs1495965	67753508	21	16752	7152	23465.8	52271.2	37868.5	0.133	0.2541	0.3717	0.0006	-0.0008	-0.001	NA	1	0.6595	no	0.2316	NA	FALSE	FALSE	FALSE	0.469	0.011	IMPACT=MODIFIER;PHENO=1;PUBMED=26861312,21304977,27156530,31052430,17952073,25133031,27902482,28603427,31649612,24223725,23365659,17786191,23300802,26678098,22242114,22457781,21559399,22346247,22479607,20454450,18200510,25497273,25048429,20622878,24151497,22984500,25940109,19175939,19334001,18470928,22378604,17678723,19034457,19306001,22089529,29148561,29691688,29944013,30322951,31799225,18713787…	NA	NA	NA	NA	NA	NA	NA	NA	NA	NA	NA	NA	NA	NA
1	67787691	67322008	rs17129778	1:67322008	A	T	T	0.1486	0.1486	rs72678531	67798445	22	16763	7140	10147.6	32404.3	21276	0.0322	0.0522	0.1456	-0.0004	0.0005	-0.0008	0.008	1	1.7579	no	NA	NA	FALSE	FALSE	NA	6.717	0.045	NA	IMPACT=MODIFIER;SYMBOL=IL12RB2;BIOTYPE=protein_coding;DISTANCE=4761;STRAND=1;FLAGS=cds_start_NF,cds_end_NF;SYMBOL_SOURCE=HGNC;HGNC_ID=5972;AF=0.1352;PUBMED=20350312	NA	NA	NA	NA	NA	IMPACT=MODIFIER;SYMBOL=IL12RB2;BIOTYPE=protein_coding;INTRON=3/15;STRAND=1;FLAGS=cds_start_NF,cds_end_NF;SYMBOL_SOURCE=HGNC;HGNC_ID=5972;AF=0.1352;PUBMED=20350312	NA	NA	NA	NA	NA	NA	NA
1	67791736	67326053	rs11209050	1:67326053	A	C	C	0.8181	0.8181	rs72678531	67798445	22	16763	7196	12724.7	32404.3	22564.5	0.033	0.1986	0.2587	-0.0004	0.001	0.001	0.0692	1	1.3173	no	0.0277	A	FALSE	FALSE	FALSE	0.068	-0.377	NA	IMPACT=MODIFIER;SYMBOL=IL12RB2;BIOTYPE=protein_coding;DISTANCE=716;STRAND=1;FLAGS=cds_start_NF,cds_end_NF;SYMBOL_SOURCE=HGNC;HGNC_ID=5972;SOMATIC=0,1;PHENO=0,1;PUBMED=19458352,25690649	NA	NA	NA	NA	NA	IMPACT=MODIFIER;SYMBOL=IL12RB2;BIOTYPE=protein_coding;INTRON=3/15;STRAND=1;FLAGS=cds_start_NF,cds_end_NF;SYMBOL_SOURCE=HGNC;HGNC_ID=5972;SOMATIC=0,1;PHENO=0,1;PUBMED=19458352,25690649	NA	NA	NA	NA	NA	NA	NA
1	67793171	67327488	rs10489626	1:67327488	C	G	G	0.1464	0.1464	rs72678531	67798445	22	16763	7140	10147.6	32404.3	21276	0.0322	0.0522	0.1456	-0.0004	0.0005	-0.0008	0.008	0.982482	1.5597	no	NA	NA	FALSE	FALSE	NA	0.682	-1.589	NA	NA	NA	NA	NA	NA	NA	IMPACT=MODIFIER;SYMBOL=IL12RB2;BIOTYPE=protein_coding;INTRON=4/15;STRAND=1;FLAGS=cds_start_NF,cds_end_NF;SYMBOL_SOURCE=HGNC;HGNC_ID=5972;AF=0.1446;PHENO=1;PUBMED=28056976,20923569,30595370,31015401	NA	NA	NA	NA	NA	NA	NA
1	67794918	67329235	rs17129794	1:67329235	A	C	C	0.1494	0.1494	rs72678531	67798445	22	16763	7140	10147.6	32404.3	21276	0.0322	0.0522	0.1456	-0.0004	0.0005	-0.0008	0.008	0.99345	1.7425	no	0.071	C	FALSE	FALSE	FALSE	5.618	0.069	NA	NA	NA	NA	NA	NA	NA	IMPACT=MODIFIER;SYMBOL=IL12RB2;BIOTYPE=protein_coding;INTRON=5/15;STRAND=1;FLAGS=cds_start_NF,cds_end_NF;SYMBOL_SOURCE=HGNC;HGNC_ID=5972;AF=0.1422	NA	NA	NA	NA	NA	NA	NA
1	67798327	67332644	rs4655698	1:67332644	T	G	G	0.8169	0.8169	rs72678531	67798445	22	16763	7196	12724.7	32404.3	22564.5	0.033	0.1986	0.2587	-0.0004	0.001	0.001	0.0692	0.99258	1.3638	no	NA	NA	FALSE	FALSE	NA	4.13	0.137	NA	NA	IMPACT=MODIFIER;BIOTYPE=promoter_flanking_region;SOMATIC=0,1;PHENO=0,1	NA	NA	IMPACT=MODIFIER;STRAND=-1;SOMATIC=0,1;PHENO=0,1;MOTIF_NAME=ENSPFM0366;MOTIF_POS=10;HIGH_INF_POS=Y;MOTIF_SCORE_CHANGE=-0.070;TRANSCRIPTION_FACTORS=MEF2A,MEF2D,MEF2B	NA	IMPACT=MODIFIER;SYMBOL=IL12RB2;BIOTYPE=protein_coding;INTRON=7/15;STRAND=1;FLAGS=cds_start_NF,cds_end_NF;SYMBOL_SOURCE=HGNC;HGNC_ID=5972;SOMATIC=0,1;PHENO=0,1	NA	NA	NA	NA	NA	NA	NA
1	67798445	67332762	rs72678531	1:67332762	T	C	C	0.1475	0.1475	rs72678531	67798445	22	16763	7140	10147.6	32404.3	21276	0.0322	0.0522	0.1456	-0.0004	0.0005	-0.0008	0.008	0.973767	1.6437	no	0.4913	C	FALSE	FALSE	FALSE	5.291	0.102	NA	NA	IMPACT=MODIFIER;BIOTYPE=promoter_flanking_region;AF=0.1454;PHENO=1;PUBMED=30643196,22936693,29263835,22961000	NA	NA	NA	NA	IMPACT=MODIFIER;SYMBOL=IL12RB2;BIOTYPE=protein_coding;INTRON=7/15;STRAND=1;FLAGS=cds_start_NF,cds_end_NF;SYMBOL_SOURCE=HGNC;HGNC_ID=5972;AF=0.1454;PHENO=1;PUBMED=30643196,22936693,29263835,22961000	NA	NA	NA	NA	NA	NA	NA
1	67798895	67333212	rs11209051	1:67333212	C	T	T	0.8169	0.8169	rs72678531	67798445	22	16763	7196	12724.7	32404.3	22564.5	0.033	0.1986	0.2587	-0.0004	0.001	0.001	0.0692	0.99258	1.3783	no	0.0304	C	FALSE	FALSE	FALSE	11.77	0.165	NA	NA	IMPACT=MODIFIER;BIOTYPE=promoter_flanking_region;SOMATIC=0,1;PHENO=0,1	NA	NA	NA	NA	IMPACT=MODIFIER;SYMBOL=IL12RB2;BIOTYPE=protein_coding;INTRON=7/15;STRAND=1;FLAGS=cds_start_NF,cds_end_NF;SYMBOL_SOURCE=HGNC;HGNC_ID=5972;SOMATIC=0,1;PHENO=0,1	NA	NA	NA	NA	NA	NA	NA
1	67799170	67333487	rs10889681	1:67333487	T	C	T	0.8169	0.1831	rs72678531	67798445	22	16764	7091	20107.4	68688.6	44398	0.0038	0.0603	0.4871	0.0001	0.0005	-0.0013	0.0692	0.99258	2.082	top 5%	0.0322	T	FALSE	FALSE	FALSE	0.345	-1.286	NA	NA	IMPACT=MODIFIER;BIOTYPE=promoter_flanking_region;SOMATIC=0,1;PHENO=1,1;PUBMED=28714469	NA	NA	NA	NA	IMPACT=MODIFIER;SYMBOL=IL12RB2;BIOTYPE=protein_coding;INTRON=7/15;STRAND=1;FLAGS=cds_start_NF,cds_end_NF;SYMBOL_SOURCE=HGNC;HGNC_ID=5972;SOMATIC=0,1;PHENO=1,1;PUBMED=28714469	NA	NA	NA	NA	NA	NA	NA
1	67802371	67336688	rs6659932	1:67336688	A	C	A	0.8536	0.1464	rs72678531	67798445	22	16765	6885	9886.2	31596.8	20741.5	0.0022	0.0493	0.2408	0.0001	-0.0005	-0.001	0.008	0.965043	1.6805	no	0.1631	NA	FALSE	FALSE	FALSE	4.778	0.209	NA	NA	IMPACT=MODIFIER;BIOTYPE=promoter_flanking_region;SOMATIC=0,1;PHENO=1,1;PUBMED=32024964,30573655	NA	NA	NA	NA	IMPACT=MODIFIER;SYMBOL=IL12RB2;BIOTYPE=protein_coding;INTRON=7/15;STRAND=1;FLAGS=cds_start_NF,cds_end_NF;SYMBOL_SOURCE=HGNC;HGNC_ID=5972;SOMATIC=0,1;PHENO=1,1;PUBMED=32024964,30573655	NA	NA	NA	NA	NA	NA	NA
1	67820194	67354511	rs6679356	1:67354511	C	T	C	0.8436	0.1564	rs72678531	67798445	22	16770	6960	18186.3	43151.1	30668.7	0.0013	0.0268	0.0372	-0.0001	0.0003	0.0004	0.008	0.896247	1.7046	no	NA	NA	FALSE	FALSE	NA	1.175	-0.008	NA	NA	NA	NA	NA	NA	NA	IMPACT=MODIFIER;SYMBOL=IL12RB2;BIOTYPE=protein_coding;INTRON=9/15;STRAND=1;FLAGS=cds_start_NF,cds_end_NF;SYMBOL_SOURCE=HGNC;HGNC_ID=5972;AF=0.7772;PHENO=1;PUBMED=19458352,20638243,24997981,23152861,29576322,28299343,26394269	NA	NA	NA	NA	NA	NA	NA
1	78623626	78157942	rs17391694	1:78157942	C	T	T	0.1317	0.1317	rs17391694	78623626	23	18855	7133	770.9	1151.8	961.3	2.2291	3.8297	4.5169	0.0042	0.0055	0.0061	NA	1	0.7775	no	1	C	TRUE	TRUE	TRUE	0.158	-1.84	IMPACT=MODIFIER;AF=0.0289;PHENO=1;PUBMED=27156530,27701450,24799394,20881960,28604730,29691431,26192919,25673412,25282103,23128233	NA	IMPACT=MODIFIER;BIOTYPE=enhancer;AF=0.0289;PHENO=1;PUBMED=27156530,27701450,24799394,20881960,28604730,29691431,26192919,25673412,25282103,23128233	NA	NA	NA	NA	NA	NA	NA	NA	NA	NA	NA	NA
1	92939959	92474402	rs58394161	1:92474402	T	C	C	0.1517	0.1517	rs41286801	92975464	24	22219	7058	1562.8	1846.7	1704.8	0.0471	0.0577	0.5412	0.0005	0.0005	0.0016	NA	1	0.8422	no	NA	NA	FALSE	FALSE	NA	0.652	-0.042	NA	NA	NA	IMPACT=MODIFIER;SYMBOL=GFI1;BIOTYPE=protein_coding;DISTANCE=362;STRAND=-1;SYMBOL_SOURCE=HGNC;HGNC_ID=4237;AF=0.1386;PHENO=1;PUBMED=26433934,31604244	NA	NA	NA	NA	NA	NA	NA	NA	NA	NA	NA
1	92951210	92485653	rs6689470	1:92485653	G	A	A	0.1597	0.1597	rs41286801	92975464	24	22221	7195	2854.9	18550.2	10702.5	0	0.0119	0.3958	0	-0.0002	-0.0013	0.0643	0.97742	1.2219	no	0.0587	A	FALSE	FALSE	FALSE	9.163	0.815	NA	IMPACT=MODIFIER;SYMBOL=GFI1;BIOTYPE=protein_coding;DISTANCE=1699;STRAND=-1;SYMBOL_SOURCE=HGNC;HGNC_ID=4237;AF=0.1092;PHENO=1;PUBMED=27386562	IMPACT=MODIFIER;BIOTYPE=promoter;AF=0.1092;PHENO=1;PUBMED=27386562	NA	NA	NA	NA	IMPACT=MODIFIER;SYMBOL=GFI1;BIOTYPE=protein_coding;INTRON=1/6;STRAND=-1;SYMBOL_SOURCE=HGNC;HGNC_ID=4237;AF=0.1092;PHENO=1;PUBMED=27386562	NA	NA	NA	NA	NA	NA	NA
1	92975464	92509907	rs41286801	1:92509907	C	T	T	0.1589	0.1589	rs41286801	92975464	24	22223	7196	4044.2	23202.3	13623.3	0.0294	0.2039	1.1688	-0.0003	0.001	-0.0021	0.0643	0.983549	0.8034	no	0.2477	T	FALSE	FALSE	FALSE	4.213	-0.006	NA	NA	NA	IMPACT=MODIFIER;SYMBOL=EVI5;BIOTYPE=protein_coding;DISTANCE=3749;STRAND=-1;SYMBOL_SOURCE=HGNC;HGNC_ID=3501;AF=0.0783;PHENO=1;PUBMED=26433934,25818868,24076602	NA	NA	NA	NA	NA	NA	IMPACT=MODIFIER;SYMBOL=EVI5;BIOTYPE=protein_coding;EXON=18/18;STRAND=-1;SYMBOL_SOURCE=HGNC;HGNC_ID=3501;AF=0.0783;PHENO=1;PUBMED=26433934,25818868,24076602	NA	NA	NA	NA
1	92982418	92516861	rs11581176	1:92516861	C	G	G	0.1606	0.1606	rs41286801	92975464	24	22224	7174	2299.3	6216.8	4258.1	0.0295	0.3641	0.8163	-0.0003	-0.0012	-0.0017	0.0643	0.975421	0.035	no	0.0527	G	FALSE	FALSE	FALSE	3.558	-0.1	NA	NA	IMPACT=MODIFIER;BIOTYPE=promoter_flanking_region;AF=0.0791	NA	NA	NA	NA	IMPACT=MODIFIER;SYMBOL=EVI5;BIOTYPE=protein_coding;INTRON=17/17;STRAND=-1;SYMBOL_SOURCE=HGNC;HGNC_ID=3501;AF=0.0791	NA	NA	NA	NA	NA	NA	NA
1	92989743	92524186	rs72722475	1:92524186	A	G	G	0.1597	0.1597	rs41286801	92975464	24	22224	7172	1796.9	2299.3	2048.1	0.0575	0.2168	0.2296	-0.0005	-0.0009	-0.001	0.0643	0.989709	0.108	no	0.0428	G	FALSE	FALSE	FALSE	5.641	1.255	NA	NA	NA	NA	NA	NA	NA	IMPACT=MODIFIER;SYMBOL=EVI5;BIOTYPE=protein_coding;INTRON=17/17;STRAND=-1;SYMBOL_SOURCE=HGNC;HGNC_ID=3501;AF=0.0751	NA	NA	NA	NA	NA	NA	NA
1	92992700	92527143	rs6660889	1:92527143	G	A	A	0.1606	0.1606	rs41286801	92975464	24	22224	7173	2299.3	6216.8	4258.1	0.5429	0.5926	1.4469	-0.0015	-0.0016	-0.0024	0.0643	1	0.0842	no	0.034	A	FALSE	FALSE	FALSE	0.207	-0.834	NA	NA	NA	NA	NA	NA	NA	IMPACT=MODIFIER;SYMBOL=EVI5;BIOTYPE=protein_coding;INTRON=17/17;STRAND=-1;SYMBOL_SOURCE=HGNC;HGNC_ID=3501;AF=0.0924	NA	NA	NA	NA	NA	NA	NA
1	92994518	92528961	rs72722484	1:92528961	T	C	C	0.1619	0.1619	rs41286801	92975464	24	22225	7194	4925.7	21170.9	13048.3	0.036	0.2355	0.3469	-0.0004	-0.001	-0.0012	0.0643	0.989783	0.1305	no	0.0573	C	FALSE	FALSE	FALSE	8.322	0.656	NA	NA	NA	NA	NA	NA	NA	IMPACT=MODIFIER;SYMBOL=EVI5;BIOTYPE=protein_coding;INTRON=17/17;STRAND=-1;SYMBOL_SOURCE=HGNC;HGNC_ID=3501;AF=0.0924	NA	NA	NA	NA	NA	NA	NA
1	93009313	92543756	rs11804321	1:92543756	T	C	C	0.1622	0.1622	rs41286801	92975464	24	22227	7196	3343.8	26655.5	14999.6	0.033	0.4185	0.4475	-0.0004	-0.0013	-0.0014	0.0643	0.987761	0.2591	no	0.0451	C	FALSE	FALSE	FALSE	5.526	0.449	NA	NA	IMPACT=MODIFIER;BIOTYPE=promoter_flanking_region;AF=0.0924;PUBMED=26433934,20087403,21602820,28987266	NA	NA	NA	NA	IMPACT=MODIFIER;SYMBOL=EVI5;BIOTYPE=protein_coding;INTRON=17/17;STRAND=-1;SYMBOL_SOURCE=HGNC;HGNC_ID=3501;AF=0.0924;PUBMED=26433934,20087403,21602820,28987266	NA	NA	NA	NA	NA	NA	NA
1	93030140	92564583	rs11588509	1:92564583	G	T	T	0.1617	0.1617	rs41286801	92975464	24	22228	7196	2609.5	34763.1	18686.3	0.0119	0.1222	0.2929	-0.0002	-0.0007	-0.0012	0.0643	0.991813	0.1755	no	NA	NA	FALSE	FALSE	NA	1.881	-0.409	NA	NA	IMPACT=MODIFIER;BIOTYPE=promoter_flanking_region;AF=0.0937	NA	NA	NA	NA	IMPACT=MODIFIER;SYMBOL=EVI5;BIOTYPE=protein_coding;INTRON=16/17;STRAND=-1;SYMBOL_SOURCE=HGNC;HGNC_ID=3501;AF=0.0937	IMPACT=MODIFIER;SYMBOL=EVI5;BIOTYPE=processed_transcript;INTRON=8/8;STRAND=-1;SYMBOL_SOURCE=HGNC;HGNC_ID=3501;AF=0.0937	NA	NA	NA	NA	NA	NA
1	93032170	92566613	rs56307974	1:92566613	T	C	C	0.1619	0.1619	rs41286801	92975464	24	22228	7196	2609.5	34763.1	18686.3	0.0119	0.1222	0.2929	-0.0002	-0.0007	-0.0012	0.0643	0.989783	0.1557	no	0.0407	C	FALSE	FALSE	FALSE	9.593	0.31	NA	NA	NA	NA	NA	NA	NA	IMPACT=MODIFIER;SYMBOL=EVI5;BIOTYPE=protein_coding;INTRON=16/17;STRAND=-1;SYMBOL_SOURCE=HGNC;HGNC_ID=3501;AF=0.0934	IMPACT=MODIFIER;SYMBOL=EVI5;BIOTYPE=processed_transcript;INTRON=8/8;STRAND=-1;SYMBOL_SOURCE=HGNC;HGNC_ID=3501;AF=0.0934	NA	NA	NA	NA	NA	NA
1	101240893	100775337	rs7552544	1:100775337	T	C	C	0.375	0.375	rs7552544	101240893	25	23872	7125	4280.5	7732.6	6006.5	0.1335	0.3041	1.8129	0.0007	0.001	0.0023	NA	1	0.0421	no	0.0732	T	FALSE	FALSE	FALSE	0.435	-0.964	IMPACT=MODIFIER;AF=0.3395;PHENO=1;PUBMED=25818868,24076602	NA	NA	NA	NA	NA	NA	NA	NA	NA	NA	NA	NA	NA	NA
1	101263295	100797739	rs4908100	1:100797739	C	T	T	0.3753	0.3753	rs7552544	101240893	25	23876	7172	3661.2	8864.1	6262.7	0.0356	0.3003	0.7771	0.0003	0.0009	0.0015	0.0837	0.9778	0.7778	no	NA	NA	FALSE	FALSE	NA	0.074	-2.456	IMPACT=MODIFIER;AF=0.3754	NA	NA	NA	NA	NA	NA	NA	NA	NA	NA	NA	NA	NA	NA
1	101271712	100806156	rs11166517	1:100806156	T	C	C	0.3806	0.3806	rs7552544	101240893	25	23876	7172	3661.2	8864.1	6262.7	0.0356	0.3003	0.7771	0.0003	0.0009	0.0015	0.0837	1	0.8221	no	NA	NA	FALSE	FALSE	NA	2.236	0.011	IMPACT=MODIFIER;AF=0.3488	NA	NA	NA	NA	NA	NA	NA	NA	NA	NA	NA	NA	NA	NA
1	101271872	100806316	rs11166518	1:100806316	T	C	C	0.3786	0.3786	rs7552544	101240893	25	23876	7172	3661.2	8864.1	6262.7	0.0356	0.3003	0.7771	0.0003	0.0009	0.0015	0.0837	0.991777	0.8261	no	NA	NA	FALSE	FALSE	NA	1.856	0.676	IMPACT=MODIFIER;AF=0.3245	NA	NA	NA	NA	NA	NA	NA	NA	NA	NA	NA	NA	NA	NA
1	101273333	100807777	rs985664	1:100807777	C	T	C	0.3806	0.6194	rs7552544	101240893	25	23878	7197	22601.2	163223	92912.1	0.0011	0.0826	0.1616	-0.0001	0.0005	-0.0008	0.0837	1	1.4518	no	NA	NA	FALSE	FALSE	NA	2.537	0.631	IMPACT=MODIFIER;AF=0.3528	NA	NA	NA	NA	NA	NA	NA	NA	NA	NA	NA	NA	NA	NA
1	101273532	100807976	rs985665	1:100807976	G	A	G	0.3806	0.6194	rs7552544	101240893	25	23878	7197	22601.2	163223	92912.1	0.0011	0.0826	0.1616	-0.0001	0.0005	-0.0008	0.0837	1	1.4518	no	NA	NA	FALSE	FALSE	NA	0.376	-0.498	IMPACT=MODIFIER;AF=0.3528	NA	NA	NA	NA	NA	NA	NA	NA	NA	NA	NA	NA	NA	NA
1	101273571	100808015	rs985666	1:100808015	C	T	C	0.3806	0.6194	rs7552544	101240893	25	23878	7197	22601.2	163223	92912.1	0.0011	0.0826	0.1616	-0.0001	0.0005	-0.0008	0.0837	1	1.4518	no	NA	NA	FALSE	FALSE	NA	0.218	-1.767	IMPACT=MODIFIER;AF=0.3518	NA	NA	NA	NA	NA	NA	NA	NA	NA	NA	NA	NA	NA	NA
1	101273777	100808221	rs985667	1:100808221	A	G	G	0.3806	0.3806	rs7552544	101240893	25	23878	7162	7843.1	163223	85533	0.0027	0.0077	0.153	0.0001	-0.0002	0.0006	0.0837	1	0.8301	no	NA	NA	FALSE	FALSE	NA	12.39	-0.044	IMPACT=MODIFIER;AF=0.3528	NA	NA	NA	NA	NA	NA	NA	NA	NA	NA	NA	NA	NA	NA
1	101274090	100808534	rs4907924	1:100808534	C	T	T	0.3806	0.3806	rs7552544	101240893	25	23878	7162	7843.1	163223	85533	0.0027	0.0077	0.153	0.0001	-0.0002	0.0006	0.0837	1	0.8301	no	NA	NA	FALSE	FALSE	NA	0.433	-0.277	IMPACT=MODIFIER;AF=0.3528	NA	NA	NA	NA	NA	NA	NA	NA	NA	NA	NA	NA	NA	NA
1	101274131	100808575	rs4907925	1:100808575	C	G	C	0.3806	0.6194	rs7552544	101240893	25	23878	7197	22601.2	163223	92912.1	0.0011	0.0826	0.1616	-0.0001	0.0005	-0.0008	0.0837	1	1.4518	no	NA	NA	FALSE	FALSE	NA	0.557	-0.702	IMPACT=MODIFIER;AF=0.3528	NA	NA	NA	NA	NA	NA	NA	NA	NA	NA	NA	NA	NA	NA
1	101274275	100808719	rs12737677	1:100808719	C	T	T	0.3806	0.3806	rs7552544	101240893	25	23878	7162	7843.1	163223	85533	0.0027	0.0077	0.153	0.0001	-0.0002	0.0006	0.0837	1	0.8301	no	NA	NA	FALSE	FALSE	NA	1.49	-0.487	IMPACT=MODIFIER;AF=0.3530	NA	NA	NA	NA	NA	NA	NA	NA	NA	NA	NA	NA	NA	NA
1	101274777	100809221	rs6698552	1:100809221	C	G	C	0.3806	0.6194	rs7552544	101240893	25	23878	7197	22601.2	163223	92912.1	0.0011	0.0826	0.1616	-0.0001	0.0005	-0.0008	0.0837	1	1.4518	no	NA	NA	FALSE	FALSE	NA	0.773	-0.335	IMPACT=MODIFIER;AF=0.3524	NA	NA	NA	NA	NA	NA	NA	NA	NA	NA	NA	NA	NA	NA
1	101274781	100809225	rs6698559	1:100809225	C	T	T	0.3806	0.3806	rs7552544	101240893	25	23878	7162	7843.1	163223	85533	0.0027	0.0077	0.153	0.0001	-0.0002	0.0006	0.0837	1	0.8301	no	NA	NA	FALSE	FALSE	NA	3.112	-0.74	IMPACT=MODIFIER;AF=0.3500	NA	NA	NA	NA	NA	NA	NA	NA	NA	NA	NA	NA	NA	NA
1	101274814	100809258	rs6673527	1:100809258	G	T	G	0.3797	0.6203	rs7552544	101240893	25	23878	7197	22601.2	163223	92912.1	0.0011	0.0826	0.1616	-0.0001	0.0005	-0.0008	0.0837	0.99647	1.5183	no	NA	NA	FALSE	FALSE	NA	7.702	0.339	IMPACT=MODIFIER;AF=0.3530	NA	NA	NA	NA	NA	NA	NA	NA	NA	NA	NA	NA	NA	NA
1	101275018	100809462	rs6673745	1:100809462	G	T	T	0.3806	0.3806	rs7552544	101240893	25	23878	7162	7843.1	163223	85533	0.0027	0.0077	0.153	0.0001	-0.0002	0.0006	0.0837	1	0.8283	no	NA	NA	FALSE	FALSE	NA	3.244	1.109	IMPACT=MODIFIER;AF=0.3526;PUBMED=20217071	NA	NA	NA	NA	NA	NA	NA	NA	NA	NA	NA	NA	NA	NA
1	101275112	100809556	rs6662889	1:100809556	A	G	G	0.3806	0.3806	rs7552544	101240893	25	23878	7162	7843.1	163223	85533	0.0027	0.0077	0.153	0.0001	-0.0002	0.0006	0.0837	1	0.8283	no	NA	NA	FALSE	FALSE	NA	4.098	0.129	IMPACT=MODIFIER;AF=0.3524;PUBMED=20217071	NA	NA	NA	NA	NA	NA	NA	NA	NA	NA	NA	NA	NA	NA
1	101276245	100810689	rs12033114	1:100810689	G	A	G	0.3806	0.6194	rs7552544	101240893	25	23878	7197	22601.2	163223	92912.1	0.0011	0.0826	0.1616	-0.0001	0.0005	-0.0008	0.0837	1	1.2759	no	NA	NA	FALSE	FALSE	NA	4.432	0.833	IMPACT=MODIFIER;AF=0.3532	NA	IMPACT=MODIFIER;BIOTYPE=enhancer;AF=0.3532	NA	NA	NA	NA	NA	NA	NA	NA	NA	NA	NA	NA
1	101276315	100810759	rs12040347	1:100810759	C	G	G	0.3806	0.3806	rs7552544	101240893	25	23878	7162	7843.1	163223	85533	0.0027	0.0077	0.153	0.0001	-0.0002	0.0006	0.0837	1	0.6374	no	NA	NA	FALSE	FALSE	NA	0.998	-0.163	IMPACT=MODIFIER;AF=0.3530	NA	IMPACT=MODIFIER;BIOTYPE=enhancer;AF=0.3530	NA	NA	NA	NA	NA	NA	NA	NA	NA	NA	NA	NA
1	101276435	100810879	rs12029978	1:100810879	A	T	T	0.3806	0.3806	rs7552544	101240893	25	23878	7162	7843.1	163223	85533	0.0027	0.0077	0.153	0.0001	-0.0002	0.0006	0.0837	1	0.6374	no	NA	NA	FALSE	FALSE	NA	4.945	0.362	IMPACT=MODIFIER;AF=0.3510	NA	NA	NA	NA	NA	NA	NA	NA	NA	NA	NA	NA	NA	NA
1	101276613	100811057	rs12030033	1:100811057	A	G	A	0.3806	0.6194	rs7552544	101240893	25	23878	7197	22601.2	163223	92912.1	0.0011	0.0826	0.1616	-0.0001	0.0005	-0.0008	0.0837	1	1.2586	no	NA	NA	FALSE	FALSE	NA	0.589	-1.442	IMPACT=MODIFIER;AF=0.3530	NA	NA	NA	NA	NA	NA	NA	NA	NA	NA	NA	NA	NA	NA
1	101277053	100811497	rs986136	1:100811497	G	A	A	0.3806	0.3806	rs7552544	101240893	25	23878	7162	7843.1	163223	85533	0.0027	0.0077	0.153	0.0001	-0.0002	0.0006	0.0837	1	0.6006	no	NA	NA	FALSE	FALSE	NA	4.007	0.015	IMPACT=MODIFIER;AF=0.3532	NA	NA	NA	NA	NA	NA	NA	NA	NA	NA	NA	NA	NA	NA
1	101277296	100811740	rs986137	1:100811740	T	A	T	0.3806	0.6194	rs7552544	101240893	25	23878	7197	22601.2	163223	92912.1	0.0011	0.0826	0.1616	-0.0001	0.0005	-0.0008	0.0837	1	1.2423	no	NA	NA	FALSE	FALSE	NA	5.441	0.234	IMPACT=MODIFIER;AF=0.3530	NA	NA	NA	NA	NA	NA	NA	NA	NA	NA	NA	NA	NA	NA
1	101277304	100811748	rs986138	1:100811748	A	T	A	0.3806	0.6194	rs7552544	101240893	25	23878	7197	22601.2	163223	92912.1	0.0011	0.0826	0.1616	-0.0001	0.0005	-0.0008	0.0837	1	1.2423	no	NA	NA	FALSE	FALSE	NA	10.77	0.127	IMPACT=MODIFIER;AF=0.3530	NA	NA	NA	NA	NA	NA	NA	NA	NA	NA	NA	NA	NA	NA
1	101278386	100812830	rs4908102	1:100812830	C	T	T	0.3806	0.3806	rs7552544	101240893	25	23878	7162	7843.1	163223	85533	0.0027	0.0077	0.153	0.0001	-0.0002	0.0006	0.0837	1	0.6006	no	NA	NA	FALSE	FALSE	NA	2.332	0.104	IMPACT=MODIFIER;AF=0.3530	NA	NA	NA	NA	NA	NA	NA	NA	NA	NA	NA	NA	NA	NA
1	101278656	100813100	rs1326389	1:100813100	G	A	A	0.3806	0.3806	rs7552544	101240893	25	23878	7162	7843.1	163223	85533	0.0027	0.0077	0.153	0.0001	-0.0002	0.0006	0.0837	1	0.6006	no	NA	NA	FALSE	FALSE	NA	2.154	0.251	IMPACT=MODIFIER;AF=0.3506	NA	NA	NA	NA	NA	NA	NA	NA	NA	NA	NA	NA	NA	NA
1	101278822	100813266	rs1326388	1:100813266	A	G	A	0.3806	0.6194	rs7552544	101240893	25	23879	7188	25886.5	145454	85670.3	0.0937	0.2544	0.831	-0.0005	-0.0009	-0.0015	0.0837	1	1.2423	no	NA	NA	FALSE	FALSE	NA	10.35	-0.506	IMPACT=MODIFIER;AF=0.3530	NA	NA	NA	NA	NA	NA	NA	NA	NA	NA	NA	NA	NA	NA
1	101279510	100813954	rs11166520	1:100813954	A	G	A	0.3811	0.6189	rs7552544	101240893	25	23879	7188	25886.5	145454	85670.3	0.0937	0.2544	0.831	-0.0005	-0.0009	-0.0015	0.0837	0.997647	1.2423	no	NA	NA	FALSE	FALSE	NA	2.752	-0.796	IMPACT=MODIFIER;AF=0.3768	NA	NA	NA	NA	NA	NA	NA	NA	NA	NA	NA	NA	NA	NA
1	101279547	100813991	rs11166521	1:100813991	G	A	A	0.3806	0.3806	rs7552544	101240893	25	23879	7197	10474	145454	77964	0.089	0.9819	2.0534	0.0005	0.0016	0.0024	0.0837	1	0.6006	no	NA	NA	FALSE	FALSE	NA	6.097	0.251	IMPACT=MODIFIER;AF=0.3530	NA	NA	NA	NA	NA	NA	NA	NA	NA	NA	NA	NA	NA	NA
1	101279862	100814306	rs9804092	1:100814306	A	G	A	0.3806	0.6194	rs7552544	101240893	25	23879	7188	25886.5	145454	85670.3	0.0937	0.2544	0.831	-0.0005	-0.0009	-0.0015	0.0837	1	1.2423	no	NA	NA	FALSE	FALSE	NA	3.849	-0.824	IMPACT=MODIFIER;AF=0.3532	NA	NA	NA	NA	NA	NA	NA	NA	NA	NA	NA	NA	NA	NA
1	101280369	100814813	rs4618992	1:100814813	G	A	G	0.3806	0.6194	rs7552544	101240893	25	23879	7188	25886.5	145454	85670.3	0.0937	0.2544	0.831	-0.0005	-0.0009	-0.0015	0.0837	1	1.2377	no	NA	NA	FALSE	FALSE	NA	2.31	-1.168	IMPACT=MODIFIER;AF=0.3530	NA	IMPACT=MODIFIER;BIOTYPE=promoter_flanking_region;AF=0.3530	NA	NA	NA	NA	NA	NA	NA	NA	NA	NA	NA	NA
1	101280456	100814900	rs4609449	1:100814900	T	C	T	0.3806	0.6194	rs7552544	101240893	25	23879	7188	25886.5	145454	85670.3	0.0937	0.2544	0.831	-0.0005	-0.0009	-0.0015	0.0837	1	1.2377	no	NA	NA	FALSE	FALSE	NA	2.417	-1.272	IMPACT=MODIFIER;AF=0.3530	NA	IMPACT=MODIFIER;BIOTYPE=promoter_flanking_region;AF=0.3530	NA	NA	NA	NA	NA	NA	NA	NA	NA	NA	NA	NA
1	101284027	100818471	rs961912	1:100818471	A	G	G	0.3808	0.3808	rs7552544	101240893	25	23879	7197	10474	145454	77964	0.089	0.9819	2.0534	0.0005	0.0016	0.0024	0.0837	0.998823	0.194	no	NA	NA	FALSE	FALSE	NA	8.207	0.164	IMPACT=MODIFIER;AF=0.3538	NA	NA	NA	NA	NA	NA	NA	NA	NA	NA	NA	NA	NA	NA
1	101284182	100818626	rs10159114	1:100818626	T	C	T	0.3786	0.6214	rs7552544	101240893	25	23879	7188	25886.5	145454	85670.3	0.0937	0.2544	0.831	-0.0005	-0.0009	-0.0015	0.0837	0.987084	0.5169	no	NA	NA	FALSE	FALSE	NA	8.99	-1.272	IMPACT=MODIFIER;AF=0.3826	NA	NA	NA	NA	NA	NA	NA	NA	NA	NA	NA	NA	NA	NA
1	101284293	100818737	rs10159117	1:100818737	T	C	T	0.3806	0.6194	rs7552544	101240893	25	23879	7188	25886.5	145454	85670.3	0.0937	0.2544	0.831	-0.0005	-0.0009	-0.0015	0.0837	1	0.5248	no	NA	NA	FALSE	FALSE	NA	5.055	-0.742	IMPACT=MODIFIER;AF=0.3536	NA	NA	NA	NA	NA	NA	NA	NA	NA	NA	NA	NA	NA	NA
1	101285547	100819991	rs4907926	1:100819991	G	A	A	0.3806	0.3806	rs7552544	101240893	25	23879	7197	10474	145454	77964	0.089	0.9819	2.0534	0.0005	0.0016	0.0024	0.0837	1	0.1878	no	NA	NA	FALSE	FALSE	NA	6.024	-2.908	IMPACT=MODIFIER;AF=0.3570	NA	NA	NA	NA	NA	NA	NA	NA	NA	NA	NA	NA	NA	NA
1	101285900	100820344	rs10159287	1:100820344	T	A	A	0.3806	0.3806	rs7552544	101240893	25	23879	7197	10474	145454	77964	0.089	0.9819	2.0534	0.0005	0.0016	0.0024	0.0837	1	0.1878	no	NA	NA	FALSE	FALSE	NA	8.383	0.137	IMPACT=MODIFIER;AF=0.3510	NA	IMPACT=MODIFIER;BIOTYPE=CTCF_binding_site;AF=0.3510	NA	NA	NA	NA	NA	NA	NA	NA	NA	NA	NA	NA
1	101286780	100821224	rs6667465	1:100821224	A	G	G	0.3806	0.3806	rs7552544	101240893	25	23879	7197	10474	145454	77964	0.089	0.9819	2.0534	0.0005	0.0016	0.0024	0.0837	1	0.1092	no	0.0516	A	FALSE	FALSE	FALSE	0.213	-1.466	IMPACT=MODIFIER;AF=0.3570	NA	NA	NA	NA	NA	NA	NA	NA	NA	NA	NA	NA	NA	NA
1	101286867	100821311	rs6678659	1:100821311	G	A	A	0.3806	0.3806	rs7552544	101240893	25	23879	7197	10474	145454	77964	0.089	0.9819	2.0534	0.0005	0.0016	0.0024	0.0837	1	0.1092	no	NA	NA	FALSE	FALSE	NA	0.109	-1.456	IMPACT=MODIFIER;AF=0.3510	NA	NA	NA	NA	NA	NA	NA	NA	NA	NA	NA	NA	NA	NA
1	101286949	100821393	rs6678752	1:100821393	G	A	G	0.3811	0.6189	rs7552544	101240893	25	23879	7188	25886.5	145454	85670.3	0.0937	0.2544	0.831	-0.0005	-0.0009	-0.0015	0.0837	0.997647	0.5943	no	NA	NA	FALSE	FALSE	NA	2.842	-1.767	IMPACT=MODIFIER;AF=0.3806	NA	NA	NA	NA	NA	NA	NA	NA	NA	NA	NA	NA	NA	NA
1	101291927	100826371	rs12035241	1:100826371	T	C	C	0.3806	0.3806	rs7552544	101240893	25	23879	7197	10474	145454	77964	0.089	0.9819	2.0534	0.0005	0.0016	0.0024	0.0837	1	0.0911	no	NA	NA	FALSE	FALSE	NA	1.354	0.13	IMPACT=MODIFIER;AF=0.3568	NA	NA	NA	NA	NA	NA	NA	NA	NA	NA	NA	NA	NA	NA
1	101292434	100826878	rs2148401	1:100826878	A	G	G	0.3806	0.3806	rs7552544	101240893	25	23879	7197	10474	145454	77964	0.089	0.9819	2.0534	0.0005	0.0016	0.0024	0.0837	1	0.0911	no	NA	NA	FALSE	FALSE	NA	8.948	0.153	IMPACT=MODIFIER;AF=0.3512	NA	NA	NA	NA	NA	NA	NA	NA	NA	NA	NA	NA	NA	NA
1	101292611	100827055	rs1590581	1:100827055	C	T	C	0.3806	0.6194	rs7552544	101240893	25	23880	7197	39095	152649	95872	0.0448	0.1107	0.3365	0.0003	-0.0005	-0.0009	0.0837	1	0.6108	no	NA	NA	FALSE	FALSE	NA	0.88	-0.803	IMPACT=MODIFIER;AF=0.3568	NA	NA	NA	NA	NA	NA	NA	NA	NA	NA	NA	NA	NA	NA
1	101292859	100827303	rs11166524	1:100827303	T	C	C	0.3806	0.3806	rs7552544	101240893	25	23880	7142	7169.1	152649	79909.1	0.0159	0.0197	0.4161	0.0002	0.0002	0.0011	0.0837	1	0.0897	no	NA	NA	FALSE	FALSE	NA	11.29	0.524	IMPACT=MODIFIER;AF=0.3570	NA	NA	NA	NA	NA	NA	NA	NA	NA	NA	NA	NA	NA	NA
1	101293350	100827794	rs34731154	1:100827794	T	C	C	0.38	0.38	rs7552544	101240893	25	23880	7142	7169.1	152649	79909.1	0.0159	0.0197	0.4161	0.0002	0.0002	0.0011	0.0837	0.997645	0.1216	no	NA	NA	FALSE	FALSE	NA	0.207	-2.488	IMPACT=MODIFIER;AF=0.3564	NA	NA	NA	NA	NA	NA	NA	NA	NA	NA	NA	NA	NA	NA
1	101294036	100828480	rs12132283	1:100828480	A	C	A	0.3811	0.6189	rs7552544	101240893	25	23882	7196	18882.4	40651	29766.7	0.0011	0.0063	0.1265	0.0001	0.0002	-0.0006	0.0837	0.997647	0.5649	no	NA	NA	FALSE	FALSE	NA	0.052	-1.987	IMPACT=MODIFIER;AF=0.3832	NA	NA	NA	NA	NA	NA	NA	NA	NA	NA	NA	NA	NA	NA
1	101294777	100829221	rs11166525	1:100829221	G	A	A	0.3806	0.3806	rs7552544	101240893	25	23882	7165	8991.7	40651	24821.4	0.0051	0.161	0.2055	-0.0001	0.0006	0.0007	0.0837	1	0.1414	no	NA	NA	FALSE	FALSE	NA	2.643	0.842	IMPACT=MODIFIER;AF=0.3510	NA	NA	NA	NA	NA	NA	NA	NA	NA	NA	NA	NA	NA	NA
1	101295267	100829711	rs36054483	1:100829711	T	A	A	0.3806	0.3806	rs7552544	101240893	25	23882	7165	8991.7	40651	24821.4	0.0051	0.161	0.2055	-0.0001	0.0006	0.0007	0.0837	1	0.1414	no	NA	NA	FALSE	FALSE	NA	1.082	0.01	IMPACT=MODIFIER;AF=0.3566	NA	NA	NA	NA	NA	NA	NA	NA	NA	NA	NA	NA	NA	NA
1	101295459	100829903	rs67999847	1:100829903	C	T	C	0.3811	0.6189	rs7552544	101240893	25	23882	7196	18882.4	40651	29766.7	0.0011	0.0063	0.1265	0.0001	0.0002	-0.0006	0.0837	0.997647	0.5649	no	NA	NA	FALSE	FALSE	NA	0.035	-1.597	IMPACT=MODIFIER;AF=0.3834	NA	NA	NA	NA	NA	NA	NA	NA	NA	NA	NA	NA	NA	NA
1	101296067	100830511	rs12135888	1:100830511	T	C	C	0.3811	0.3811	rs7552544	101240893	25	23883	7153	30003.7	47447.5	38725.6	0.0134	0.0854	0.1521	0.0002	0.0005	0.0009	0.0837	0.997647	0.1414	no	NA	NA	FALSE	FALSE	NA	3.102	1.066	IMPACT=MODIFIER;AF=0.3804	NA	NA	NA	NA	NA	NA	NA	NA	NA	NA	NA	NA	NA	NA
1	101297639	100832083	rs17407510	1:100832083	A	G	G	0.3806	0.3806	rs7552544	101240893	25	23884	7158	7344.1	28926.3	18135.2	0.1326	0.1382	0.3174	0.0006	0.0006	0.0009	0.0837	1	0.201	no	NA	NA	FALSE	FALSE	NA	0.691	-0.292	IMPACT=MODIFIER;AF=0.3506	NA	NA	NA	NA	NA	NA	NA	NA	NA	NA	NA	NA	NA	NA
1	101297928	100832372	rs17407531	1:100832372	A	G	G	0.3806	0.3806	rs7552544	101240893	25	23884	7158	7344.1	28926.3	18135.2	0.1326	0.1382	0.3174	0.0006	0.0006	0.0009	0.0837	1	0.201	no	NA	NA	FALSE	FALSE	NA	7.679	0.715	IMPACT=MODIFIER;AF=0.3508	NA	NA	NA	NA	NA	NA	NA	NA	NA	NA	NA	NA	NA	NA
1	101299612	100834056	rs1028823	1:100834056	C	A	A	0.3806	0.3806	rs7552544	101240893	25	23884	7158	7344.1	28926.3	18135.2	0.1326	0.1382	0.3174	0.0006	0.0006	0.0009	0.0837	0.997645	0.2597	no	NA	NA	FALSE	FALSE	NA	2.127	-0.28	IMPACT=MODIFIER;AF=0.3488	NA	NA	NA	NA	NA	NA	NA	NA	NA	NA	NA	NA	NA	NA
1	101319255	100853699	rs12047382	1:100853699	T	A	A	0.4008	0.4008	rs7552544	101240893	25	23889	7195	6910	13480.6	10195.3	0.1001	0.3737	0.4116	0.0005	0.0011	0.0013	0.2278	0.931063	0.7016	no	NA	NA	FALSE	FALSE	NA	5.919	1.596	IMPACT=MODIFIER;AF=0.3572	NA	NA	NA	NA	NA	NA	NA	NA	NA	NA	NA	NA	NA	NA
1	101340134	100874578	rs12039319	1:100874578	C	T	T	0.3872	0.3872	rs7552544	101240893	25	23893	7180	3097.7	7686.4	5392	0.0222	0.8292	1.9841	0.0002	0.0016	0.0023	0.2278	1	0.9131	no	NA	NA	FALSE	FALSE	NA	5.037	-0.453	NA	NA	NA	IMPACT=MODIFIER;SYMBOL=EXTL2;BIOTYPE=protein_coding;DISTANCE=2941;STRAND=-1;FLAGS=cds_end_NF;SYMBOL_SOURCE=HGNC;HGNC_ID=3516;AF=0.3520	NA	NA	NA	IMPACT=MODIFIER;SYMBOL=EXTL2;BIOTYPE=protein_coding;INTRON=4/4;STRAND=-1;SYMBOL_SOURCE=HGNC;HGNC_ID=3516;AF=0.3520	NA	NA	NA	NA	NA	NA	NA
1	101637185	101171629	rs72987301	1:101171629	A	G	G	0.2039	0.2039	rs72973173	101658353	26	23928	7195	3896.6	27184.8	15540.7	0.0475	0.1905	0.4883	0.0004	0.0008	0.0014	0.0274	1	0.4593	no	NA	NA	FALSE	FALSE	NA	4.802	0.875	IMPACT=MODIFIER;AF=0.1889	NA	NA	NA	NA	NA	NA	NA	NA	NA	NA	NA	NA	NA	NA
1	101637364	101171808	rs72987302	1:101171808	A	G	G	0.2039	0.2039	rs72973173	101658353	26	23928	7195	3896.6	27184.8	15540.7	0.0475	0.1905	0.4883	0.0004	0.0008	0.0014	0.0274	1	0.6978	no	NA	NA	FALSE	FALSE	NA	4.699	0.432	IMPACT=MODIFIER;AF=0.1887	NA	NA	NA	NA	NA	NA	NA	NA	NA	NA	NA	NA	NA	NA
1	101646809	101181253	rs56904041	1:101181253	A	T	T	0.2047	0.2047	rs72973173	101658353	26	23930	7196	8251.1	42691.5	25471.3	0.0019	0.0758	0.1099	0.0001	0.0005	0.0007	0.0274	0.994887	0.656	no	NA	NA	FALSE	FALSE	NA	1.532	0.979	IMPACT=MODIFIER;AF=0.1887	NA	NA	NA	NA	NA	NA	NA	NA	NA	NA	NA	NA	NA	NA
1	101647645	101182089	rs56785411	1:101182089	C	A	A	0.2017	0.2017	rs72973173	101658353	26	23931	7195	6560.3	45754.4	26157.4	0	0.0264	0.2174	0	0.0003	0.0009	0.0274	0.976135	0.8221	no	NA	NA	FALSE	FALSE	NA	13.35	0.102	IMPACT=MODIFIER;AF=0.1877	NA	IMPACT=MODIFIER;BIOTYPE=promoter_flanking_region;AF=0.1877	NA	NA	NA	NA	NA	NA	NA	NA	NA	NA	NA	NA
1	101647646	101182090	rs74106743	1:101182090	G	A	A	0.2017	0.2017	rs72973173	101658353	26	23931	7195	6560.3	45754.4	26157.4	0	0.0264	0.2174	0	0.0003	0.0009	0.0274	0.976135	0.8221	no	0.0421	NA	FALSE	FALSE	FALSE	13.87	-0.228	IMPACT=MODIFIER;AF=0.1877	NA	IMPACT=MODIFIER;BIOTYPE=promoter_flanking_region;AF=0.1877	NA	NA	NA	NA	NA	NA	NA	NA	NA	NA	NA	NA
1	101652985	101187429	rs72989115	1:101187429	T	C	C	0.2156	0.2156	rs72973173	101658353	26	23931	7195	6560.3	45754.4	26157.4	0	0.0264	0.2174	0	0.0003	0.0009	0.0274	0.887242	0.8629	no	0.0332	NA	FALSE	FALSE	FALSE	18.13	1.42	NA	IMPACT=MODIFIER;SYMBOL=RP5-1033H2.1;BIOTYPE=processed_pseudogene;DISTANCE=3091;STRAND=1;SYMBOL_SOURCE=Clone_based_vega_gene;AF=0.1905	IMPACT=MODIFIER;BIOTYPE=promoter_flanking_region;AF=0.1905	NA	NA	NA	NA	NA	NA	NA	NA	NA	NA	NA	NA
1	101654925	101189369	rs60294001	1:101189369	C	T	T	0.2156	0.2156	rs72973173	101658353	26	23932	7195	4082.4	19274.5	11678.4	0.0035	0.1073	0.5518	-0.0001	-0.0006	0.0015	0.0274	0.887242	0.7394	no	0.0556	NA	FALSE	FALSE	FALSE	2.15	0.305	NA	IMPACT=MODIFIER;SYMBOL=RP5-1033H2.1;BIOTYPE=processed_pseudogene;DISTANCE=1151;STRAND=1;SYMBOL_SOURCE=Clone_based_vega_gene;AF=0.1943	NA	NA	NA	NA	NA	NA	NA	NA	NA	NA	NA	NA	NA
1	101655220	101189664	rs61240472	1:101189664	C	T	T	0.2153	0.2153	rs72973173	101658353	26	23932	7195	4082.4	19274.5	11678.4	0.0035	0.1073	0.5518	-0.0001	-0.0006	0.0015	0.0274	0.885558	0.7388	no	0.0308	NA	FALSE	FALSE	FALSE	0.674	0.718	NA	IMPACT=MODIFIER;SYMBOL=RP5-1033H2.1;BIOTYPE=processed_pseudogene;DISTANCE=856;STRAND=1;SYMBOL_SOURCE=Clone_based_vega_gene;AF=0.1943	NA	NA	NA	NA	NA	NA	NA	NA	NA	NA	NA	NA	NA
1	101658353	101192797	rs72973173	1:101192797	T	C	C	0.2156	0.2156	rs72973173	101658353	26	23934	7149	6122.4	26391.1	16256.7	0.0704	0.1311	0.1947	-0.0005	0.0007	-0.0008	0.0274	0.887242	0.0112	no	0.079	NA	FALSE	FALSE	FALSE	5.49	-0.014	NA	NA	NA	IMPACT=MODIFIER;SYMBOL=RP5-1033H2.1;BIOTYPE=processed_pseudogene;DISTANCE=1803;STRAND=1;SYMBOL_SOURCE=Clone_based_vega_gene;AF=0.1947	NA	NA	NA	NA	NA	NA	NA	NA	NA	NA	NA
1	114303808	113761186	rs6679677	1:113761186	C	A	A	0.1411	0.1411	rs6679677	114303808	27	26907	7167	1144.8	1731	1437.9	3.2227	4.0242	5.5903	0.0047	0.0058	0.0069	0.103	0.981749	1.4268	no	0.8813	C	TRUE	TRUE	TRUE	1.651	0.282	NA	IMPACT=MODIFIER;SYMBOL=PHTF1;BIOTYPE=protein_coding;DISTANCE=1710;STRAND=-1;SYMBOL_SOURCE=HGNC;HGNC_ID=8939;AF=0.0258;PHENO=1;PUBMED=19474294,18533027,22493691,20933377,21211616,22661644,27109359,18224312,20549515,27153677,27892471,18794853,24449572,20722033,19565500,27156530,21152001,21217814,25061809,22140419,29954342,20362271,20808825,17554260,28603863,19639606,20122189,18853133,22496761,21036…	NA	IMPACT=MODIFIER;SYMBOL=RSBN1;BIOTYPE=protein_coding;DISTANCE=646;STRAND=-1;SYMBOL_SOURCE=HGNC;HGNC_ID=25642;AF=0.0258;PHENO=1;PUBMED=19474294,18533027,22493691,20933377,21211616,22661644,27109359,18224312,20549515,27153677,27892471,18794853,24449572,20722033,19565500,27156530,21152001,21217814,25061809,22140419,29954342,20362271,20808825,17554260,28603863,19639606,20122189,18853133,22496761,21036…	NA	NA	NA	NA	NA	NA	NA	NA	NA	NA	NA
1	114303808	113761186	rs6679677	1:113761186	C	A	A	0.1411	0.1411	rs6679677	114303808	27	26907	7167	1144.8	1731	1437.9	3.2227	4.0242	5.5903	0.0047	0.0058	0.0069	0.103	0.981749	1.4268	no	0.6403	A	TRUE	TRUE	TRUE	1.651	0.282	NA	IMPACT=MODIFIER;SYMBOL=PHTF1;BIOTYPE=protein_coding;DISTANCE=1710;STRAND=-1;SYMBOL_SOURCE=HGNC;HGNC_ID=8939;AF=0.0258;PHENO=1;PUBMED=19474294,18533027,22493691,20933377,21211616,22661644,27109359,18224312,20549515,27153677,27892471,18794853,24449572,20722033,19565500,27156530,21152001,21217814,25061809,22140419,29954342,20362271,20808825,17554260,28603863,19639606,20122189,18853133,22496761,21036…	NA	IMPACT=MODIFIER;SYMBOL=RSBN1;BIOTYPE=protein_coding;DISTANCE=646;STRAND=-1;SYMBOL_SOURCE=HGNC;HGNC_ID=25642;AF=0.0258;PHENO=1;PUBMED=19474294,18533027,22493691,20933377,21211616,22661644,27109359,18224312,20549515,27153677,27892471,18794853,24449572,20722033,19565500,27156530,21152001,21217814,25061809,22140419,29954342,20362271,20808825,17554260,28603863,19639606,20122189,18853133,22496761,21036…	NA	NA	NA	NA	NA	NA	NA	NA	NA	NA	NA
1	114377568	113834946	rs2476601	1:113834946	A	G	A	0.8589	0.1411	rs6679677	114303808	27	26916	7144	1563.2	2360	1961.6	2.8362	4.2303	4.706	0.0044	0.0061	0.006	0.103	1	1.31	no	0.1187	G	TRUE	TRUE	TRUE	17.25	0.645	NA	NA	IMPACT=MODIFIER;BIOTYPE=enhancer;CLIN_SIG=benign,risk_factor;PHENO=1,1;PUBMED=18648537,20018035,20018080,19474294,21829393,27331016,22493691,19503088,20017985,20018022,20018053,20018071,20018090,20933377,21595938,21981779,20453842,20510233,21211616,21931699,22328738,22661644,24068971,26843965,23244446,27109359,20018074,21121051,20017974,23326239,24971461,27417569,30208882,30409984,23820649,273999…	NA	IMPACT=MODIFIER;SYMBOL=PTPN22;BIOTYPE=retained_intron;EXON=14/16;STRAND=-1;SYMBOL_SOURCE=HGNC;HGNC_ID=9652;CLIN_SIG=benign,risk_factor;PHENO=1,1;PUBMED=18648537,20018035,20018080,19474294,21829393,27331016,22493691,19503088,20017985,20018022,20018053,20018071,20018090,20933377,21595938,21981779,20453842,20510233,21211616,21931699,22328738,22661644,24068971,26843965,23244446,27109359,20018074,2112…	NA	NA	IMPACT=MODIFIER;SYMBOL=PTPN22;BIOTYPE=protein_coding;INTRON=6/7;STRAND=-1;SYMBOL_SOURCE=HGNC;HGNC_ID=9652;CLIN_SIG=benign,risk_factor;PHENO=1,1;PUBMED=18648537,20018035,20018080,19474294,21829393,27331016,22493691,19503088,20017985,20018022,20018053,20018071,20018090,20933377,21595938,21981779,20453842,20510233,21211616,21931699,22328738,22661644,24068971,26843965,23244446,27109359,20018074,21121…	NA	IMPACT=MODERATE;SYMBOL=PTPN22;BIOTYPE=protein_coding;EXON=14/21;STRAND=-1;SYMBOL_SOURCE=HGNC;HGNC_ID=9652;SIFT=tolerated(1);PolyPhen=benign(0);CLIN_SIG=benign,risk_factor;PHENO=1,1;PUBMED=18648537,20018035,20018080,19474294,21829393,27331016,22493691,19503088,20017985,20018022,20018053,20018071,20018090,20933377,21595938,21981779,20453842,20510233,21211616,21931699,22328738,22661644,24068971,2684…	NA	NA	NA	NA	NA
1	114377568	113834946	rs2476601	1:113834946	A	G	A	0.8589	0.1411	rs6679677	114303808	27	26916	7144	1563.2	2360	1961.6	2.8362	4.2303	4.706	0.0044	0.0061	0.006	0.103	1	1.31	no	0.3597	A	TRUE	TRUE	TRUE	17.25	0.645	NA	NA	IMPACT=MODIFIER;BIOTYPE=enhancer;CLIN_SIG=benign,risk_factor;PHENO=1,1;PUBMED=18648537,20018035,20018080,19474294,21829393,27331016,22493691,19503088,20017985,20018022,20018053,20018071,20018090,20933377,21595938,21981779,20453842,20510233,21211616,21931699,22328738,22661644,24068971,26843965,23244446,27109359,20018074,21121051,20017974,23326239,24971461,27417569,30208882,30409984,23820649,273999…	NA	IMPACT=MODIFIER;SYMBOL=PTPN22;BIOTYPE=retained_intron;EXON=14/16;STRAND=-1;SYMBOL_SOURCE=HGNC;HGNC_ID=9652;CLIN_SIG=benign,risk_factor;PHENO=1,1;PUBMED=18648537,20018035,20018080,19474294,21829393,27331016,22493691,19503088,20017985,20018022,20018053,20018071,20018090,20933377,21595938,21981779,20453842,20510233,21211616,21931699,22328738,22661644,24068971,26843965,23244446,27109359,20018074,2112…	NA	NA	IMPACT=MODIFIER;SYMBOL=PTPN22;BIOTYPE=protein_coding;INTRON=6/7;STRAND=-1;SYMBOL_SOURCE=HGNC;HGNC_ID=9652;CLIN_SIG=benign,risk_factor;PHENO=1,1;PUBMED=18648537,20018035,20018080,19474294,21829393,27331016,22493691,19503088,20017985,20018022,20018053,20018071,20018090,20933377,21595938,21981779,20453842,20510233,21211616,21931699,22328738,22661644,24068971,26843965,23244446,27109359,20018074,21121…	NA	IMPACT=MODERATE;SYMBOL=PTPN22;BIOTYPE=protein_coding;EXON=14/21;STRAND=-1;SYMBOL_SOURCE=HGNC;HGNC_ID=9652;SIFT=tolerated(1);PolyPhen=benign(0);CLIN_SIG=benign,risk_factor;PHENO=1,1;PUBMED=18648537,20018035,20018080,19474294,21829393,27331016,22493691,19503088,20017985,20018022,20018053,20018071,20018090,20933377,21595938,21981779,20453842,20510233,21211616,21931699,22328738,22661644,24068971,2684…	NA	NA	NA	NA	NA
1	117040622	116498000	rs956184	1:116498000	C	G	G	0.0981	0.0981	rs1034920	117076399	28	27642	7193	2012.4	16654.2	9333.3	0.0012	0.099	0.1075	-0.0001	0.0008	0.0008	0.0753	0.972292	0.6236	no	NA	NA	FALSE	FALSE	NA	4.986	0.016	NA	NA	NA	NA	NA	NA	NA	NA	IMPACT=MODIFIER;SYMBOL=RP5-1086K13.1;BIOTYPE=lincRNA;INTRON=1/1;STRAND=-1;SYMBOL_SOURCE=Clone_based_vega_gene;AF=0.2981	NA	NA	NA	NA	NA	NA
1	117043044	116500422	rs3850814	1:116500422	T	C	T	0.1	0.9	rs1034920	117076399	28	27643	7196	26071.6	40507.5	33289.6	0	0.3392	0.5068	0	-0.0016	-0.0019	0.0753	1	0.121	no	NA	NA	FALSE	FALSE	NA	1.487	-2.729	NA	IMPACT=MODIFIER;SYMBOL=RP5-1086K13.1;BIOTYPE=lincRNA;DISTANCE=1210;STRAND=-1;SYMBOL_SOURCE=Clone_based_vega_gene;AF=0.4159	NA	NA	NA	NA	NA	NA	NA	NA	NA	NA	NA	NA	NA
1	117043302	116500680	rs9651076	1:116500680	A	G	A	0.1003	0.8997	rs1034920	117076399	28	27643	7196	26071.6	40507.5	33289.6	0	0.3392	0.5068	0	-0.0016	-0.0019	0.0753	0.996922	0.121	no	NA	NA	FALSE	FALSE	NA	0.656	-1.08	NA	IMPACT=MODIFIER;SYMBOL=RP5-1086K13.1;BIOTYPE=lincRNA;DISTANCE=1468;STRAND=-1;SYMBOL_SOURCE=Clone_based_vega_gene;AF=0.4161	NA	NA	NA	NA	NA	NA	NA	NA	NA	NA	NA	NA	NA
1	117046263	116503641	rs1109190	1:116503641	G	C	C	0.1003	0.1003	rs1034920	117076399	28	27644	7196	9376.4	37998.4	23687.4	0.0057	0.3071	0.4109	-0.0002	0.0015	0.0019	0.0753	0.996922	0.6987	no	NA	NA	FALSE	FALSE	NA	3.392	1.217	NA	IMPACT=MODIFIER;SYMBOL=RP5-1086K13.1;BIOTYPE=lincRNA;DISTANCE=4429;STRAND=-1;SYMBOL_SOURCE=Clone_based_vega_gene;AF=0.2963	NA	NA	NA	NA	NA	NA	NA	NA	NA	NA	NA	NA	NA
1	117048330	116505708	rs4143029	1:116505708	C	T	C	0.1108	0.8892	rs6677309	117080166	28	27644	7195	14987.9	27316.8	21152.4	0.0071	0.1562	0.2392	0.0002	0.0009	-0.0013	0.0625	0.93619	0.4868	no	NA	NA	FALSE	FALSE	NA	0.487	-0.949	IMPACT=MODIFIER;AF=0.4772	NA	NA	NA	NA	NA	NA	NA	NA	NA	NA	NA	NA	NA	NA
1	117048732	116506110	rs10754443	1:116506110	A	T	A	0.0914	0.9086	rs1034920	117076399	28	27645	7197	28180.9	62816.3	45498.6	0.0431	0.0792	0.6299	-0.0006	-0.0008	-0.0024	0.0331	0.933596	0.0864	no	0.0376	NA	FALSE	FALSE	FALSE	1.303	-0.626	IMPACT=MODIFIER;AF=0.2855	NA	NA	NA	NA	NA	NA	NA	NA	NA	NA	NA	NA	NA	NA
1	117048903	116506281	rs10924104	1:116506281	G	A	G	0.1122	0.8878	rs6677309	117080166	28	27645	7194	12286.4	19802.7	16044.6	0.0388	0.0478	0.2343	0.0005	-0.0005	-0.0012	0.0625	0.938783	0.4709	no	NA	NA	FALSE	FALSE	NA	3.468	-0.535	IMPACT=MODIFIER;AF=0.3606	NA	NA	NA	NA	NA	NA	NA	NA	NA	NA	NA	NA	NA	NA
1	117049676	116507054	rs10754444	1:116507054	T	C	T	0.1131	0.8869	rs6677309	117080166	28	27646	7195	8878.6	16397.8	12638.2	0.0045	0.1118	0.321	-0.0002	-0.0008	0.0014	0.0625	0.946722	0.4172	no	NA	NA	FALSE	FALSE	NA	3.121	-0.708	IMPACT=MODIFIER;AF=0.3622	NA	NA	NA	NA	NA	NA	NA	NA	NA	NA	NA	NA	NA	NA
1	117053745	116511123	rs10924106	1:116511123	T	C	C	0.0917	0.0917	rs1034920	117076399	28	27646	7084	3402.7	23732.8	13567.7	0.1775	0.2118	0.3238	0.0012	0.0012	0.0016	0.0331	0.943056	0.4846	no	NA	NA	FALSE	FALSE	NA	0.006	-1.583	NA	NA	NA	IMPACT=MODIFIER;SYMBOL=CD58;BIOTYPE=protein_coding;DISTANCE=3412;STRAND=-1;SYMBOL_SOURCE=HGNC;HGNC_ID=1688;AF=0.2827	NA	NA	NA	NA	NA	NA	NA	NA	NA	NA	NA
1	117054011	116511389	rs12031061	1:116511389	G	A	A	0.0919	0.0919	rs1034920	117076399	28	27646	7084	3402.7	23732.8	13567.7	0.1775	0.2118	0.3238	0.0012	0.0012	0.0016	0.0331	0.933587	0.5594	no	NA	NA	FALSE	FALSE	NA	0.05	-1.659	NA	NA	NA	IMPACT=MODIFIER;SYMBOL=CD58;BIOTYPE=protein_coding;DISTANCE=3146;STRAND=-1;SYMBOL_SOURCE=HGNC;HGNC_ID=1688;AF=0.2861	NA	NA	NA	NA	NA	NA	NA	NA	NA	NA	NA
1	117061384	116518762	rs10802190	1:116518762	A	T	T	0.0925	0.0925	rs1034920	117076399	28	27647	6854	5916.2	29732.6	17824.4	0.0846	0.1179	0.1253	-0.0007	-0.0009	-0.0009	0.0331	0.952503	0.4105	no	0.0512	NA	FALSE	FALSE	FALSE	2.732	-0.079	NA	NA	IMPACT=MODIFIER;BIOTYPE=CTCF_binding_site;AF=0.2816	IMPACT=MODIFIER;SYMBOL=CD58;BIOTYPE=protein_coding;DISTANCE=3025;STRAND=-1;SYMBOL_SOURCE=HGNC;HGNC_ID=1688;AF=0.2816	NA	NA	NA	IMPACT=MODIFIER;SYMBOL=CD58;BIOTYPE=protein_coding;INTRON=5/5;STRAND=-1;SYMBOL_SOURCE=HGNC;HGNC_ID=1688;AF=0.2816	NA	NA	IMPACT=MODIFIER;SYMBOL=CD58;BIOTYPE=protein_coding;EXON=5/5;STRAND=-1;SYMBOL_SOURCE=HGNC;HGNC_ID=1688;AF=0.2816	NA	IMPACT=MODIFIER;SYMBOL=CD58;BIOTYPE=nonsense_mediated_decay;INTRON=5/5;STRAND=-1;SYMBOL_SOURCE=HGNC;HGNC_ID=1688;AF=0.2816	NA	NA
1	117062474	116519852	rs10924108	1:116519852	T	C	C	0.0925	0.0925	rs1034920	117076399	28	27647	6854	5916.2	29732.6	17824.4	0.0846	0.1179	0.1253	-0.0007	-0.0009	-0.0009	0.0331	0.952503	0.4105	no	NA	NA	FALSE	FALSE	NA	1.836	-1.416	NA	NA	NA	IMPACT=MODIFIER;SYMBOL=CD58;BIOTYPE=protein_coding;DISTANCE=1935;STRAND=-1;SYMBOL_SOURCE=HGNC;HGNC_ID=1688;AF=0.2863	NA	NA	NA	IMPACT=MODIFIER;SYMBOL=CD58;BIOTYPE=protein_coding;INTRON=4/5;STRAND=-1;SYMBOL_SOURCE=HGNC;HGNC_ID=1688;AF=0.2863	NA	NA	NA	NA	IMPACT=MODIFIER;SYMBOL=CD58;BIOTYPE=nonsense_mediated_decay;INTRON=4/5;STRAND=-1;SYMBOL_SOURCE=HGNC;HGNC_ID=1688;AF=0.2863	NA	NA
1	117065083	116522461	rs10802191	1:116522461	T	A	A	0.0925	0.0925	rs1034920	117076399	28	27647	6854	5916.2	29732.6	17824.4	0.0846	0.1179	0.1253	-0.0007	-0.0009	-0.0009	0.0331	0.952503	0.4105	no	0.0512	NA	FALSE	FALSE	FALSE	5.629	1.582	NA	NA	IMPACT=MODIFIER;BIOTYPE=promoter_flanking_region;AF=0.2881	NA	NA	NA	NA	IMPACT=MODIFIER;SYMBOL=CD58;BIOTYPE=protein_coding;INTRON=3/3;STRAND=-1;SYMBOL_SOURCE=HGNC;HGNC_ID=1688;AF=0.2881	NA	NA	NA	NA	IMPACT=MODIFIER;SYMBOL=CD58;BIOTYPE=nonsense_mediated_decay;INTRON=3/5;STRAND=-1;SYMBOL_SOURCE=HGNC;HGNC_ID=1688;AF=0.2881	NA	NA
1	117066907	116524285	rs1414275	1:116524285	A	G	A	0.0925	0.9075	rs1034920	117076399	28	27647	7197	12175.3	29732.6	20954	0.0047	0.0263	0.575	0.0002	-0.0004	0.0019	0.0331	0.952503	0.052	no	NA	NA	FALSE	FALSE	NA	7.185	-0.505	NA	NA	NA	NA	NA	NA	NA	IMPACT=MODIFIER;SYMBOL=CD58;BIOTYPE=protein_coding;INTRON=3/3;STRAND=-1;SYMBOL_SOURCE=HGNC;HGNC_ID=1688;AF=0.3488;PUBMED=18365030,20806065,31505972,24655566	NA	NA	NA	NA	IMPACT=MODIFIER;SYMBOL=CD58;BIOTYPE=nonsense_mediated_decay;INTRON=3/5;STRAND=-1;SYMBOL_SOURCE=HGNC;HGNC_ID=1688;AF=0.3488;PUBMED=18365030,20806065,31505972,24655566	NA	NA
1	117072524	116529902	rs11588376	1:116529902	T	C	T	0.0925	0.9075	rs1034920	117076399	28	27647	7197	12175.3	29732.6	20954	0.0047	0.0263	0.575	0.0002	-0.0004	0.0019	0.0331	0.952503	0.0551	no	NA	NA	FALSE	FALSE	NA	7.413	-0.331	NA	NA	IMPACT=MODIFIER;BIOTYPE=enhancer;AF=0.3452;PUBMED=20806065,31505972,24655566	IMPACT=MODIFIER;SYMBOL=NAP1L4P1;BIOTYPE=processed_pseudogene;DISTANCE=3034;STRAND=-1;SYMBOL_SOURCE=HGNC;HGNC_ID=39740;AF=0.3452;PUBMED=20806065,31505972,24655566	NA	NA	NA	IMPACT=MODIFIER;SYMBOL=CD58;BIOTYPE=protein_coding;INTRON=3/3;STRAND=-1;SYMBOL_SOURCE=HGNC;HGNC_ID=1688;AF=0.3452;PUBMED=20806065,31505972,24655566	NA	NA	NA	NA	IMPACT=MODIFIER;SYMBOL=CD58;BIOTYPE=nonsense_mediated_decay;INTRON=3/5;STRAND=-1;SYMBOL_SOURCE=HGNC;HGNC_ID=1688;AF=0.3452;PUBMED=20806065,31505972,24655566	NA	NA
1	117075505	116532883	rs1034919	1:116532883	G	C	G	0.0925	0.9075	rs1034920	117076399	28	27647	7197	12175.3	29732.6	20954	0.0047	0.0263	0.575	0.0002	-0.0004	0.0019	0.0331	0.952503	NA	NA	0.0512	NA	FALSE	FALSE	FALSE	1.4	-1.278	NA	NA	IMPACT=MODIFIER;BIOTYPE=enhancer;AF=0.3452;SOMATIC=0,1;PHENO=0,1	IMPACT=MODIFIER;SYMBOL=NAP1L4P1;BIOTYPE=processed_pseudogene;DISTANCE=53;STRAND=-1;SYMBOL_SOURCE=HGNC;HGNC_ID=39740;AF=0.3452;SOMATIC=0,1;PHENO=0,1	NA	NA	NA	IMPACT=MODIFIER;SYMBOL=CD58;BIOTYPE=protein_coding;INTRON=3/3;STRAND=-1;SYMBOL_SOURCE=HGNC;HGNC_ID=1688;AF=0.3452;SOMATIC=0,1;PHENO=0,1	NA	NA	NA	NA	IMPACT=MODIFIER;SYMBOL=CD58;BIOTYPE=nonsense_mediated_decay;INTRON=3/5;STRAND=-1;SYMBOL_SOURCE=HGNC;HGNC_ID=1688;AF=0.3452;SOMATIC=0,1;PHENO=0,1	NA	NA
1	117076399	116533777	rs1034920	1:116533777	T	C	C	0.0925	0.0925	rs1034920	117076399	28	27647	6854	5916.2	29732.6	17824.4	0.0846	0.1179	0.1253	-0.0007	-0.0009	-0.0009	0.0331	0.952503	0.4074	no	0.1029	NA	FALSE	FALSE	FALSE	7.797	1.311	NA	NA	IMPACT=MODIFIER;BIOTYPE=enhancer;AF=0.2915;SOMATIC=0,1;PHENO=0,1	NA	IMPACT=MODIFIER;SYMBOL=NAP1L4P1;BIOTYPE=processed_pseudogene;EXON=1/1;STRAND=-1;SYMBOL_SOURCE=HGNC;HGNC_ID=39740;AF=0.2915;SOMATIC=0,1;PHENO=0,1	NA	NA	IMPACT=MODIFIER;SYMBOL=CD58;BIOTYPE=protein_coding;INTRON=3/3;STRAND=-1;SYMBOL_SOURCE=HGNC;HGNC_ID=1688;AF=0.2915;SOMATIC=0,1;PHENO=0,1	NA	NA	NA	NA	IMPACT=MODIFIER;SYMBOL=CD58;BIOTYPE=nonsense_mediated_decay;INTRON=3/5;STRAND=-1;SYMBOL_SOURCE=HGNC;HGNC_ID=1688;AF=0.2915;SOMATIC=0,1;PHENO=0,1	NA	NA
1	117076403	116533781	rs1034921	1:116533781	G	A	A	0.0925	0.0925	rs1034920	117076399	28	27647	6854	5916.2	29732.6	17824.4	0.0846	0.1179	0.1253	-0.0007	-0.0009	-0.0009	0.0331	0.952503	0.4074	no	0.1029	NA	FALSE	FALSE	FALSE	9.801	0.898	NA	NA	IMPACT=MODIFIER;BIOTYPE=enhancer;AF=0.2911;SOMATIC=0,1;PHENO=0,1	NA	IMPACT=MODIFIER;SYMBOL=NAP1L4P1;BIOTYPE=processed_pseudogene;EXON=1/1;STRAND=-1;SYMBOL_SOURCE=HGNC;HGNC_ID=39740;AF=0.2911;SOMATIC=0,1;PHENO=0,1	NA	NA	IMPACT=MODIFIER;SYMBOL=CD58;BIOTYPE=protein_coding;INTRON=3/3;STRAND=-1;SYMBOL_SOURCE=HGNC;HGNC_ID=1688;AF=0.2911;SOMATIC=0,1;PHENO=0,1	NA	NA	NA	NA	IMPACT=MODIFIER;SYMBOL=CD58;BIOTYPE=nonsense_mediated_decay;INTRON=3/5;STRAND=-1;SYMBOL_SOURCE=HGNC;HGNC_ID=1688;AF=0.2911;SOMATIC=0,1;PHENO=0,1	NA	NA
1	117076461	116533839	rs10802192	1:116533839	T	C	C	0.0925	0.0925	rs1034920	117076399	28	27647	6854	5916.2	29732.6	17824.4	0.0846	0.1179	0.1253	-0.0007	-0.0009	-0.0009	0.0331	0.952503	0.4074	no	0.1029	NA	FALSE	FALSE	FALSE	5.001	2.262	NA	NA	IMPACT=MODIFIER;BIOTYPE=enhancer;AF=0.2915	NA	IMPACT=MODIFIER;SYMBOL=NAP1L4P1;BIOTYPE=processed_pseudogene;EXON=1/1;STRAND=-1;SYMBOL_SOURCE=HGNC;HGNC_ID=39740;AF=0.2915	NA	NA	IMPACT=MODIFIER;SYMBOL=CD58;BIOTYPE=protein_coding;INTRON=3/3;STRAND=-1;SYMBOL_SOURCE=HGNC;HGNC_ID=1688;AF=0.2915	NA	NA	NA	NA	IMPACT=MODIFIER;SYMBOL=CD58;BIOTYPE=nonsense_mediated_decay;INTRON=3/5;STRAND=-1;SYMBOL_SOURCE=HGNC;HGNC_ID=1688;AF=0.2915	NA	NA
1	117076547	116533925	rs1016140	1:116533925	G	T	T	0.0925	0.0925	rs1034920	117076399	28	27647	6854	5916.2	29732.6	17824.4	0.0846	0.1179	0.1253	-0.0007	-0.0009	-0.0009	0.0331	0.952503	0.4074	no	NA	NA	FALSE	FALSE	NA	0.034	0.623	NA	NA	IMPACT=MODIFIER;BIOTYPE=enhancer;AF=0.2915;SOMATIC=0,1;PHENO=0,1;PUBMED=18365030,20806065,29736281,28601281,31505972,24655566	NA	IMPACT=MODIFIER;SYMBOL=NAP1L4P1;BIOTYPE=processed_pseudogene;EXON=1/1;STRAND=-1;SYMBOL_SOURCE=HGNC;HGNC_ID=39740;AF=0.2915;SOMATIC=0,1;PHENO=0,1;PUBMED=18365030,20806065,29736281,28601281,31505972,24655566	NA	NA	IMPACT=MODIFIER;SYMBOL=CD58;BIOTYPE=protein_coding;INTRON=3/3;STRAND=-1;SYMBOL_SOURCE=HGNC;HGNC_ID=1688;AF=0.2915;SOMATIC=0,1;PHENO=0,1;PUBMED=18365030,20806065,29736281,28601281,31505972,24655566	NA	NA	NA	NA	IMPACT=MODIFIER;SYMBOL=CD58;BIOTYPE=nonsense_mediated_decay;INTRON=3/5;STRAND=-1;SYMBOL_SOURCE=HGNC;HGNC_ID=1688;AF=0.2915;SOMATIC=0,1;PHENO=0,1;PUBMED=18365030,20806065,29736281,28601281,31505972,24655566	NA	NA
1	117077459	116534837	rs10754445	1:116534837	A	T	A	0.0928	0.9072	rs1034920	117076399	28	27648	7197	13564.3	27843.6	20704	0.0031	0.0225	0.027	0.0002	0.0004	0.0004	0.0331	0.949332	0.0551	no	NA	NA	FALSE	FALSE	NA	8.602	-0.344	NA	IMPACT=MODIFIER;SYMBOL=NAP1L4P1;BIOTYPE=processed_pseudogene;DISTANCE=745;STRAND=-1;SYMBOL_SOURCE=HGNC;HGNC_ID=39740;AF=0.3450	NA	NA	NA	NA	NA	IMPACT=MODIFIER;SYMBOL=CD58;BIOTYPE=protein_coding;INTRON=3/3;STRAND=-1;SYMBOL_SOURCE=HGNC;HGNC_ID=1688;AF=0.3450	NA	NA	NA	NA	IMPACT=MODIFIER;SYMBOL=CD58;BIOTYPE=nonsense_mediated_decay;INTRON=3/5;STRAND=-1;SYMBOL_SOURCE=HGNC;HGNC_ID=1688;AF=0.3450	NA	NA
1	117079262	116536640	rs10924109	1:116536640	T	C	C	0.0967	0.0967	rs1034920	117076399	28	27648	6821	6049.6	27843.6	16946.6	0.0708	0.2436	0.5079	-0.0007	-0.0013	-0.0018	0.0331	1	0.5103	no	0.0511	NA	FALSE	FALSE	FALSE	4.529	0.31	NA	IMPACT=MODIFIER;SYMBOL=NAP1L4P1;BIOTYPE=processed_pseudogene;DISTANCE=2548;STRAND=-1;SYMBOL_SOURCE=HGNC;HGNC_ID=39740;AF=0.2999	IMPACT=MODIFIER;BIOTYPE=promoter_flanking_region;AF=0.2999	NA	NA	NA	NA	IMPACT=MODIFIER;SYMBOL=CD58;BIOTYPE=protein_coding;INTRON=2/3;STRAND=-1;SYMBOL_SOURCE=HGNC;HGNC_ID=1688;AF=0.2999	NA	NA	NA	NA	IMPACT=MODIFIER;SYMBOL=CD58;BIOTYPE=nonsense_mediated_decay;INTRON=2/5;STRAND=-1;SYMBOL_SOURCE=HGNC;HGNC_ID=1688;AF=0.2999	NA	NA
1	117080166	116537544	rs6677309	1:116537544	A	C	A	0.1175	0.8825	rs6677309	117080166	28	27648	7195	6281.5	11541.5	8911.5	0.3814	0.5661	1.3533	0.0014	0.0017	0.0026	0.0625	1	0.4085	no	0.4906	A	FALSE	FALSE	FALSE	1.16	-1.816	NA	IMPACT=MODIFIER;SYMBOL=NAP1L4P1;BIOTYPE=processed_pseudogene;DISTANCE=3452;STRAND=-1;SYMBOL_SOURCE=HGNC;HGNC_ID=39740;AF=0.4303;PHENO=1;PUBMED=20405052,19237575,25818868,24076602	IMPACT=MODIFIER;BIOTYPE=promoter_flanking_region;AF=0.4303;PHENO=1;PUBMED=20405052,19237575,25818868,24076602	NA	NA	IMPACT=MODIFIER;STRAND=1;AF=0.4303;PHENO=1;PUBMED=20405052,19237575,25818868,24076602;MOTIF_NAME=ENSPFM0037;MOTIF_POS=10;HIGH_INF_POS=N;MOTIF_SCORE_CHANGE=0.014;TRANSCRIPTION_FACTORS=CLOCK::NHLH1	NA	IMPACT=MODIFIER;SYMBOL=CD58;BIOTYPE=protein_coding;INTRON=2/3;STRAND=-1;SYMBOL_SOURCE=HGNC;HGNC_ID=1688;AF=0.4303;PHENO=1;PUBMED=20405052,19237575,25818868,24076602	NA	NA	NA	NA	IMPACT=MODIFIER;SYMBOL=CD58;BIOTYPE=nonsense_mediated_decay;INTRON=2/5;STRAND=-1;SYMBOL_SOURCE=HGNC;HGNC_ID=1688;AF=0.4303;PHENO=1;PUBMED=20405052,19237575,25818868,24076602	NA	NA
1	117081810	116539188	rs758518	1:116539188	A	G	G	0.0967	0.0967	rs1034920	117076399	28	27648	6821	6049.6	27843.6	16946.6	0.0708	0.2436	0.5079	-0.0007	-0.0013	-0.0018	0.0331	1	0.5849	no	0.0631	NA	FALSE	FALSE	FALSE	6.351	0.597	NA	NA	IMPACT=MODIFIER;BIOTYPE=promoter_flanking_region;AF=0.2981	NA	NA	NA	NA	IMPACT=MODIFIER;SYMBOL=CD58;BIOTYPE=protein_coding;INTRON=2/3;STRAND=-1;SYMBOL_SOURCE=HGNC;HGNC_ID=1688;AF=0.2981	NA	NA	NA	NA	IMPACT=MODIFIER;SYMBOL=CD58;BIOTYPE=nonsense_mediated_decay;INTRON=2/5;STRAND=-1;SYMBOL_SOURCE=HGNC;HGNC_ID=1688;AF=0.2981	NA	NA
1	117082183	116539561	rs2300746	1:116539561	C	G	C	0.0961	0.9039	rs1034920	117076399	28	27648	7197	13564.3	27843.6	20704	0.0031	0.0225	0.027	0.0002	0.0004	0.0004	0.0331	0.993642	0.1183	no	NA	NA	FALSE	FALSE	NA	4.351	0.314	NA	NA	IMPACT=MODIFIER;BIOTYPE=promoter_flanking_region;AF=0.3558	NA	NA	NA	NA	IMPACT=MODIFIER;SYMBOL=CD58;BIOTYPE=protein_coding;INTRON=2/3;STRAND=-1;SYMBOL_SOURCE=HGNC;HGNC_ID=1688;AF=0.3558	NA	NA	NA	NA	IMPACT=MODIFIER;SYMBOL=CD58;BIOTYPE=nonsense_mediated_decay;INTRON=2/5;STRAND=-1;SYMBOL_SOURCE=HGNC;HGNC_ID=1688;AF=0.3558	NA	NA
1	117084410	116541788	rs12141411	1:116541788	G	A	A	0.0908	0.0908	rs1034920	117076399	28	27648	6820	2122	6049.6	4085.8	0.0024	0.0638	0.1359	0.0001	0.0007	-0.0009	0.0331	0.933626	0.7243	no	NA	NA	FALSE	FALSE	NA	8.148	1.187	NA	NA	IMPACT=MODIFIER;BIOTYPE=promoter_flanking_region;AF=0.2843	NA	NA	NA	NA	IMPACT=MODIFIER;SYMBOL=CD58;BIOTYPE=protein_coding;INTRON=2/3;STRAND=-1;SYMBOL_SOURCE=HGNC;HGNC_ID=1688;AF=0.2843	NA	NA	NA	NA	IMPACT=MODIFIER;SYMBOL=CD58;BIOTYPE=nonsense_mediated_decay;INTRON=2/5;STRAND=-1;SYMBOL_SOURCE=HGNC;HGNC_ID=1688;AF=0.2843	NA	NA
1	117087502	116544880	rs12044773	1:116544880	C	A	A	0.0911	0.0911	rs1034920	117076399	28	27648	6820	2122	6049.6	4085.8	0.0024	0.0638	0.1359	0.0001	0.0007	-0.0009	0.0331	0.930455	0.7243	no	NA	NA	FALSE	FALSE	NA	0.927	-0.86	NA	IMPACT=MODIFIER;SYMBOL=CD58;BIOTYPE=protein_coding;DISTANCE=290;STRAND=-1;FLAGS=cds_start_NF,cds_end_NF;SYMBOL_SOURCE=HGNC;HGNC_ID=1688;AF=0.2774	IMPACT=MODIFIER;BIOTYPE=promoter_flanking_region;AF=0.2774	NA	NA	IMPACT=MODIFIER;STRAND=1;AF=0.2774;MOTIF_NAME=ENSPFM0239;MOTIF_POS=5;HIGH_INF_POS=Y;MOTIF_SCORE_CHANGE=-0.057;TRANSCRIPTION_FACTORS=GCM1::MAX	NA	IMPACT=MODIFIER;SYMBOL=CD58;BIOTYPE=protein_coding;INTRON=1/3;STRAND=-1;SYMBOL_SOURCE=HGNC;HGNC_ID=1688;AF=0.2774	NA	NA	NA	NA	IMPACT=MODIFIER;SYMBOL=CD58;BIOTYPE=nonsense_mediated_decay;INTRON=1/5;STRAND=-1;SYMBOL_SOURCE=HGNC;HGNC_ID=1688;AF=0.2774	NA	NA
1	117087779	116545157	rs12044852	1:116545157	C	A	A	0.0911	0.0911	rs1034920	117076399	28	27648	6820	2122	6049.6	4085.8	0.0024	0.0638	0.1359	0.0001	0.0007	-0.0009	0.0331	0.930455	0.7243	no	NA	NA	FALSE	FALSE	NA	4.815	0.36	NA	IMPACT=MODIFIER;SYMBOL=CD58;BIOTYPE=protein_coding;DISTANCE=567;STRAND=-1;FLAGS=cds_start_NF,cds_end_NF;SYMBOL_SOURCE=HGNC;HGNC_ID=1688;AF=0.2616;PUBMED=23326239,19010793,20007504,22411505,22164203,24205329,21362770,20362272,20368992,19865102,18650830,28601281,31505972,30730892,19237575,25685741,24655566,19497873,30863357	IMPACT=MODIFIER;BIOTYPE=promoter_flanking_region;AF=0.2616;PUBMED=23326239,19010793,20007504,22411505,22164203,24205329,21362770,20362272,20368992,19865102,18650830,28601281,31505972,30730892,19237575,25685741,24655566,19497873,30863357	NA	NA	IMPACT=MODIFIER;STRAND=-1;AF=0.2616;PUBMED=23326239,19010793,20007504,22411505,22164203,24205329,21362770,20362272,20368992,19865102,18650830,28601281,31505972,30730892,19237575,25685741,24655566,19497873,30863357;MOTIF_NAME=ENSPFM0595;MOTIF_POS=3;HIGH_INF_POS=N;MOTIF_SCORE_CHANGE=-0.033;TRANSCRIPTION_FACTORS=TFAP2C::MAX	NA	IMPACT=MODIFIER;SYMBOL=CD58;BIOTYPE=protein_coding;INTRON=1/3;STRAND=-1;SYMBOL_SOURCE=HGNC;HGNC_ID=1688;AF=0.2616;PUBMED=23326239,19010793,20007504,22411505,22164203,24205329,21362770,20362272,20368992,19865102,18650830,28601281,31505972,30730892,19237575,25685741,24655566,19497873,30863357	NA	NA	NA	NA	IMPACT=MODIFIER;SYMBOL=CD58;BIOTYPE=nonsense_mediated_decay;INTRON=1/5;STRAND=-1;SYMBOL_SOURCE=HGNC;HGNC_ID=1688;AF=0.2616;PUBMED=23326239,19010793,20007504,22411505,22164203,24205329,21362770,20362272,20368992,19865102,18650830,28601281,31505972,30730892,19237575,25685741,24655566,19497873,30863357	NA	NA
1	117088636	116546014	rs12038673	1:116546014	G	A	A	0.0911	0.0911	rs1034920	117076399	28	27648	6820	2122	6049.6	4085.8	0.0024	0.0638	0.1359	0.0001	0.0007	-0.0009	0.0331	0.930455	0.7243	no	0.0433	NA	FALSE	FALSE	FALSE	0.005	-0.716	NA	IMPACT=MODIFIER;SYMBOL=CD58;BIOTYPE=protein_coding;DISTANCE=1424;STRAND=-1;FLAGS=cds_start_NF,cds_end_NF;SYMBOL_SOURCE=HGNC;HGNC_ID=1688;AF=0.2736	IMPACT=MODIFIER;BIOTYPE=promoter_flanking_region;AF=0.2736	NA	NA	NA	NA	IMPACT=MODIFIER;SYMBOL=CD58;BIOTYPE=protein_coding;INTRON=1/3;STRAND=-1;SYMBOL_SOURCE=HGNC;HGNC_ID=1688;AF=0.2736	NA	NA	NA	NA	IMPACT=MODIFIER;SYMBOL=CD58;BIOTYPE=nonsense_mediated_decay;INTRON=1/5;STRAND=-1;SYMBOL_SOURCE=HGNC;HGNC_ID=1688;AF=0.2736	NA	NA
1	117093035	116550413	rs10754324	1:116550413	T	C	C	0.1242	0.1242	rs6677309	117080166	28	27649	7033	11775.8	27737.2	19756.5	0.0145	0.0698	0.4569	-0.0003	-0.0006	0.0017	0.0625	0.929047	0.9639	no	0.0377	T	FALSE	FALSE	FALSE	14.71	0.285	NA	NA	NA	NA	NA	NA	NA	IMPACT=MODIFIER;SYMBOL=CD58;BIOTYPE=protein_coding;INTRON=1/3;STRAND=-1;SYMBOL_SOURCE=HGNC;HGNC_ID=1688;AF=0.4910	NA	NA	NA	NA	IMPACT=MODIFIER;SYMBOL=CD58;BIOTYPE=nonsense_mediated_decay;INTRON=1/5;STRAND=-1;SYMBOL_SOURCE=HGNC;HGNC_ID=1688;AF=0.4910	NA	NA
1	117100957	116558335	rs1335532	1:116558335	A	G	G	0.1244	0.1244	rs1034920	117076399	28	27650	7013	3677.3	7823.4	5750.4	0.023	0.0712	0.3376	-0.0004	-0.0006	-0.0013	0.0625	0.926676	1.5405	no	0.0296	NA	FALSE	FALSE	FALSE	9.66	-0.146	NA	NA	NA	IMPACT=MODIFIER;SYMBOL=MIR548AC;BIOTYPE=miRNA;DISTANCE=1689;STRAND=-1;SYMBOL_SOURCE=HGNC;HGNC_ID=41626;AF=0.4333;PHENO=1;PUBMED=23326239,19010793,21247752,22190364,22164203,22396755,23730204,27802296,27331013,20405052,19525955,31509193,28601281,31505972,30006149,30730892,24655566,24234648,21833088	NA	NA	NA	IMPACT=MODIFIER;SYMBOL=CD58;BIOTYPE=protein_coding;INTRON=1/3;STRAND=-1;SYMBOL_SOURCE=HGNC;HGNC_ID=1688;AF=0.4333;PHENO=1;PUBMED=23326239,19010793,21247752,22190364,22164203,22396755,23730204,27802296,27331013,20405052,19525955,31509193,28601281,31505972,30006149,30730892,24655566,24234648,21833088	NA	NA	NA	NA	IMPACT=MODIFIER;SYMBOL=CD58;BIOTYPE=nonsense_mediated_decay;INTRON=1/5;STRAND=-1;SYMBOL_SOURCE=HGNC;HGNC_ID=1688;AF=0.4333;PHENO=1;PUBMED=23326239,19010793,21247752,22190364,22164203,22396755,23730204,27802296,27331013,20405052,19525955,31509193,28601281,31505972,30006149,30730892,24655566,24234648,21833088	NA	NA
1	117102649	116560027	rs1414273	1:116560027	C	T	C	0.1181	0.8819	rs6677309	117080166	28	27651	7197	22138.5	26028.1	24083.3	0.0212	0.0307	0.0962	-0.0003	0.0004	0.0007	0.0625	0.865823	0.951	no	0.0372	C	FALSE	FALSE	FALSE	3.541	-0.338	NA	NA	NA	NA	IMPACT=MODIFIER;SYMBOL=MIR548AC;BIOTYPE=miRNA;EXON=1/1;STRAND=-1;SYMBOL_SOURCE=HGNC;HGNC_ID=41626;AF=0.4281;PHENO=0,1;PUBMED=30730892	NA	NA	IMPACT=MODIFIER;SYMBOL=CD58;BIOTYPE=protein_coding;INTRON=1/3;STRAND=-1;SYMBOL_SOURCE=HGNC;HGNC_ID=1688;AF=0.4281;PHENO=0,1;PUBMED=30730892	NA	NA	NA	NA	IMPACT=MODIFIER;SYMBOL=CD58;BIOTYPE=nonsense_mediated_decay;INTRON=1/5;STRAND=-1;SYMBOL_SOURCE=HGNC;HGNC_ID=1688;AF=0.4281;PHENO=0,1;PUBMED=30730892	NA	NA
1	117104215	116561593	rs2300747	1:116561593	A	G	G	0.1231	0.1231	rs6677309	117080166	28	27651	7051	3880.4	18528.9	11204.7	0.0297	0.0614	0.1614	-0.0004	-0.0006	0.001	0.0625	0.908357	1.5423	no	NA	NA	FALSE	FALSE	NA	1.547	-0.223	NA	IMPACT=MODIFIER;SYMBOL=MIR548AC;BIOTYPE=miRNA;DISTANCE=1482;STRAND=-1;SYMBOL_SOURCE=HGNC;HGNC_ID=41626;AF=0.3399;PHENO=1,1;PUBMED=23326239,21247752,22190364,19898481,30643196,23730204,27108704,27331013,20405052,20186855,20362272,19525953,21280076,19865102,27386562,20182566,30128676,28601281,31505972,30730892,19237575,28425483,25685741,22708599,24655566,19879194	NA	NA	NA	NA	NA	IMPACT=MODIFIER;SYMBOL=CD58;BIOTYPE=protein_coding;INTRON=1/3;STRAND=-1;SYMBOL_SOURCE=HGNC;HGNC_ID=1688;AF=0.3399;PHENO=1,1;PUBMED=23326239,21247752,22190364,19898481,30643196,23730204,27108704,27331013,20405052,20186855,20362272,19525953,21280076,19865102,27386562,20182566,30128676,28601281,31505972,30730892,19237575,28425483,25685741,22708599,24655566,19879194	NA	NA	NA	NA	IMPACT=MODIFIER;SYMBOL=CD58;BIOTYPE=nonsense_mediated_decay;INTRON=1/5;STRAND=-1;SYMBOL_SOURCE=HGNC;HGNC_ID=1688;AF=0.3399;PHENO=1,1;PUBMED=23326239,21247752,22190364,19898481,30643196,23730204,27108704,27331013,20405052,20186855,20362272,19525953,21280076,19865102,27386562,20182566,30128676,28601281,31505972,30730892,19237575,28425483,25685741,22708599,24655566,19879194	NA	NA
1	120437718	119895095	rs2793823	1:119895095	G	A	G	0.1528	0.8472	rs3897478	120451190	29	28353	7187	8391.1	20872.5	14631.8	0.0405	0.0505	0.0634	0.0004	0.0004	0.0005	NA	1	NA	NA	NA	NA	FALSE	FALSE	NA	4.947	-0.508	NA	NA	NA	NA	NA	NA	NA	NA	NA	NA	NA	NA	NA	NA	NA
1	120437884	119895261	rs2641348	1:119895261	A	G	G	0.1269	0.1269	rs3897478	120451190	29	28353	7195	3030.2	38332.6	20681.4	0.0412	0.0966	0.291	0.0005	0.0007	0.0013	0.0864	0.891069	NA	NA	NA	NA	FALSE	FALSE	NA	0.507	-4.389	NA	NA	NA	NA	NA	NA	NA	NA	NA	IMPACT=MODERATE;SYMBOL=ADAM30;BIOTYPE=protein_coding;EXON=1/1;STRAND=-1;SYMBOL_SOURCE=HGNC;HGNC_ID=208;SIFT=tolerated(0.32);PolyPhen=benign(0);AF=0.1959;SOMATIC=0,1;PHENO=1,1;PUBMED=25658847,18591388,19341491,19862325,22113416,22708638,24982668,28262806,20203524,28738793,28821857,19956539,22052079,23349771,24736664,18372903,18714373,19639606,19833888,21445555,29093273,29593342,26192919,29551892	NA	NA	NA	NA	NA
1	120439109	119896486	rs6668119	1:119896486	G	C	C	0.1183	0.1183	rs3897478	120451190	29	28353	7195	3030.2	38332.6	20681.4	0.0412	0.0966	0.291	0.0005	0.0007	0.0013	0.0864	0.81456	NA	NA	NA	NA	FALSE	FALSE	NA	6.329	0.179	NA	NA	IMPACT=MODIFIER;BIOTYPE=CTCF_binding_site;AF=0.1931	NA	NA	IMPACT=MODIFIER;STRAND=-1;AF=0.1931;MOTIF_NAME=ENSPFM0595;MOTIF_POS=5;HIGH_INF_POS=N;MOTIF_SCORE_CHANGE=-0.052;TRANSCRIPTION_FACTORS=TFAP2C::MAX	IMPACT=MODIFIER;SYMBOL=ADAM30;BIOTYPE=protein_coding;EXON=1/1;STRAND=-1;SYMBOL_SOURCE=HGNC;HGNC_ID=208;AF=0.1931	NA	NA	NA	NA	NA	NA	NA	NA
1	120440029	119897406	rs2027447	1:119897406	T	C	C	0.1269	0.1269	rs3897478	120451190	29	28353	7195	3030.2	38332.6	20681.4	0.0412	0.0966	0.291	0.0005	0.0007	0.0013	0.0864	0.891069	NA	NA	NA	NA	FALSE	FALSE	NA	6.044	0.101	NA	IMPACT=MODIFIER;SYMBOL=ADAM30;BIOTYPE=protein_coding;DISTANCE=911;STRAND=-1;SYMBOL_SOURCE=HGNC;HGNC_ID=208;AF=0.1959	NA	NA	NA	NA	NA	NA	NA	NA	NA	NA	NA	NA	NA
1	120441998	119899375	rs2487568	1:119899375	A	G	A	0.1533	0.8467	rs3897478	120451190	29	28353	7187	8391.1	20872.5	14631.8	0.0405	0.0505	0.0634	0.0004	0.0004	0.0005	NA	0.995723	NA	NA	NA	NA	FALSE	FALSE	NA	7.424	-0.505	NA	IMPACT=MODIFIER;SYMBOL=ADAM30;BIOTYPE=protein_coding;DISTANCE=2880;STRAND=-1;SYMBOL_SOURCE=HGNC;HGNC_ID=208;AF=0.3956	NA	NA	NA	NA	NA	NA	NA	NA	NA	NA	NA	NA	NA
1	120443540	119900917	rs2641346	1:119900917	C	T	T	0.1269	0.1269	rs3897478	120451190	29	28353	7195	3030.2	38332.6	20681.4	0.0412	0.0966	0.291	0.0005	0.0007	0.0013	0.0864	0.891069	NA	NA	0.0285	NA	FALSE	FALSE	FALSE	0.937	0.11	NA	IMPACT=MODIFIER;SYMBOL=ADAM30;BIOTYPE=protein_coding;DISTANCE=4422;STRAND=-1;SYMBOL_SOURCE=HGNC;HGNC_ID=208;AF=0.1951	NA	NA	NA	NA	NA	NA	NA	NA	NA	NA	NA	NA	NA
1	120443702	119901079	rs2793826	1:119901079	G	A	G	0.1533	0.8467	rs3897478	120451190	29	28353	7187	8391.1	20872.5	14631.8	0.0405	0.0505	0.0634	0.0004	0.0004	0.0005	NA	0.995723	NA	NA	NA	NA	FALSE	FALSE	NA	6.69	-0.45	NA	IMPACT=MODIFIER;SYMBOL=ADAM30;BIOTYPE=protein_coding;DISTANCE=4584;STRAND=-1;SYMBOL_SOURCE=HGNC;HGNC_ID=208;AF=0.3738	NA	NA	NA	NA	NA	NA	NA	NA	NA	NA	NA	NA	NA
1	120446063	119903440	rs2641352	1:119903440	T	C	C	0.1269	0.1269	rs3897478	120451190	29	28354	7189	3553.2	25274.9	14414	0.0052	0.0079	0.0108	0.0002	-0.0002	0.0003	0.0864	0.891069	NA	NA	0.0285	T	FALSE	FALSE	FALSE	4.457	0.196	IMPACT=MODIFIER;AF=0.1949	NA	NA	NA	NA	NA	NA	NA	NA	NA	NA	NA	NA	NA	NA
1	120451190	119908567	rs3897478	1:119908567	T	C	C	0.1178	0.1178	rs3897478	120451190	29	28355	7190	3091.4	13150.3	8120.8	0.002	0.1516	0.4636	0.0001	0.001	0.0018	0.0864	0.970781	NA	NA	0.0553	T	FALSE	FALSE	FALSE	1.705	0.069	NA	NA	NA	IMPACT=MODIFIER;SYMBOL=NOTCH2;BIOTYPE=protein_coding;DISTANCE=2986;STRAND=-1;SYMBOL_SOURCE=HGNC;HGNC_ID=7882;AF=0.1927;PHENO=1;PUBMED=27156530,23128233	NA	NA	NA	NA	NA	NA	NA	NA	NA	NA	NA
1	120455310	119912687	rs699779	1:119912687	A	G	G	0.1178	0.1178	rs3897478	120451190	29	28356	6857	2696.3	25937.1	14316.7	0.0112	0.0169	0.1393	0.0003	0.0003	0.0009	0.0864	0.970781	NA	NA	0.0553	A	FALSE	FALSE	FALSE	14.06	0.149	NA	IMPACT=MODIFIER;SYMBOL=RP5-1042I8.7;BIOTYPE=sense_overlapping;DISTANCE=2074;STRAND=-1;SYMBOL_SOURCE=Clone_based_vega_gene;AF=0.1961;PUBMED=27576168,22606281	NA	NA	NA	NA	NA	NA	NA	NA	IMPACT=MODIFIER;SYMBOL=NOTCH2;BIOTYPE=protein_coding;EXON=34/34;STRAND=-1;SYMBOL_SOURCE=HGNC;HGNC_ID=7882;AF=0.1961;PUBMED=27576168,22606281	NA	NA	NA	NA
1	120455586	119912963	rs835576	1:119912963	T	C	C	0.1178	0.1178	rs3897478	120451190	29	28356	6857	2696.3	25937.1	14316.7	0.0112	0.0169	0.1393	0.0003	0.0003	0.0009	0.0864	0.970781	NA	NA	0.0553	T	FALSE	FALSE	FALSE	0.073	-3.231	NA	IMPACT=MODIFIER;SYMBOL=RP5-1042I8.7;BIOTYPE=sense_overlapping;DISTANCE=2350;STRAND=-1;SYMBOL_SOURCE=Clone_based_vega_gene;AF=0.1985;SOMATIC=0,1;PHENO=0,1;PUBMED=22606281,21995669,30439647	NA	NA	NA	NA	NA	NA	NA	NA	IMPACT=MODIFIER;SYMBOL=NOTCH2;BIOTYPE=protein_coding;EXON=34/34;STRAND=-1;SYMBOL_SOURCE=HGNC;HGNC_ID=7882;AF=0.1985;SOMATIC=0,1;PHENO=0,1;PUBMED=22606281,21995669,30439647	NA	NA	NA	NA
1	120456563	119913940	rs835575	1:119913940	G	T	T	0.1175	0.1175	rs3897478	120451190	29	28356	6857	2696.3	25937.1	14316.7	0.0112	0.0169	0.1393	0.0003	0.0003	0.0009	0.0864	0.973391	NA	NA	0.0553	G	FALSE	FALSE	FALSE	1.088	0.219	NA	IMPACT=MODIFIER;SYMBOL=RP5-1042I8.7;BIOTYPE=sense_overlapping;DISTANCE=3327;STRAND=-1;SYMBOL_SOURCE=Clone_based_vega_gene;AF=0.1923;PUBMED=28262806,22606281	NA	NA	NA	NA	NA	NA	NA	NA	IMPACT=MODIFIER;SYMBOL=NOTCH2;BIOTYPE=protein_coding;EXON=34/34;STRAND=-1;SYMBOL_SOURCE=HGNC;HGNC_ID=7882;AF=0.1923;PUBMED=28262806,22606281	NA	NA	NA	NA
1	120458004	119915381	rs6685892	1:119915381	A	T	T	0.1175	0.1175	rs3897478	120451190	29	28356	6857	2696.3	25937.1	14316.7	0.0112	0.0169	0.1393	0.0003	0.0003	0.0009	0.0864	0.973391	NA	NA	0.0553	NA	FALSE	FALSE	FALSE	13.63	-0.574	NA	IMPACT=MODIFIER;SYMBOL=RP5-1042I8.7;BIOTYPE=sense_overlapping;DISTANCE=4768;STRAND=-1;SYMBOL_SOURCE=Clone_based_vega_gene;AF=0.1925;CLIN_SIG=benign;SOMATIC=0,1;PHENO=1,1;PUBMED=25741868,29593342	NA	NA	NA	NA	NA	NA	NA	NA	NA	NA	NA	NA	NA
1	120461253	119918630	rs2793829	1:119918630	C	T	T	0.1172	0.1172	rs3897478	120451190	29	28357	6921	2453.2	26851.2	14652.2	0.013	0.2193	0.8322	0.0003	0.0012	0.0024	0.0864	0.976013	NA	NA	0.0284	C	FALSE	FALSE	FALSE	7.281	1.522	NA	NA	NA	IMPACT=MODIFIER;SYMBOL=NOTCH2;BIOTYPE=processed_transcript;DISTANCE=3865;STRAND=-1;SYMBOL_SOURCE=HGNC;HGNC_ID=7882;AF=0.1923;SOMATIC=0,1;PHENO=1,1;PUBMED=30595370	NA	NA	NA	IMPACT=MODIFIER;SYMBOL=NOTCH2;BIOTYPE=protein_coding;INTRON=31/33;STRAND=-1;SYMBOL_SOURCE=HGNC;HGNC_ID=7882;AF=0.1923;SOMATIC=0,1;PHENO=1,1;PUBMED=30595370	NA	NA	NA	NA	NA	NA	NA
1	120471224	119928601	rs2493394	1:119928601	A	G	G	0.1175	0.1175	rs3897478	120451190	29	28357	6921	2453.2	26851.2	14652.2	0.013	0.2193	0.8322	0.0003	0.0012	0.0024	0.0864	1	NA	NA	0.0284	NA	FALSE	FALSE	FALSE	6.339	0.373	IMPACT=MODIFIER;AF=0.1925;PHENO=1;PUBMED=30054458	IMPACT=MODIFIER;SYMBOL=NOTCH2;BIOTYPE=processed_transcript;DISTANCE=4696;STRAND=-1;SYMBOL_SOURCE=HGNC;HGNC_ID=7882;AF=0.1925;PHENO=1;PUBMED=30054458	NA	NA	NA	NA	NA	IMPACT=MODIFIER;SYMBOL=NOTCH2;BIOTYPE=protein_coding;INTRON=23/33;STRAND=-1;SYMBOL_SOURCE=HGNC;HGNC_ID=7882;AF=0.1925;PHENO=1;PUBMED=30054458	NA	NA	NA	NA	NA	NA	NA
1	120471857	119929234	rs2493392	1:119929234	C	T	T	0.1172	0.1172	rs3897478	120451190	29	28357	6921	2453.2	26851.2	14652.2	0.013	0.2193	0.8322	0.0003	0.0012	0.0024	0.0864	0.997322	NA	NA	NA	NA	FALSE	FALSE	NA	3.019	0.338	IMPACT=MODIFIER;AF=0.1925	NA	NA	NA	NA	NA	NA	IMPACT=MODIFIER;SYMBOL=NOTCH2;BIOTYPE=protein_coding;INTRON=22/33;STRAND=-1;SYMBOL_SOURCE=HGNC;HGNC_ID=7882;AF=0.1925;SOMATIC=0,1;PHENO=0,1	NA	NA	NA	NA	NA	NA	NA
1	120472507	119929884	rs2493391	1:119929884	C	A	A	0.1172	0.1172	rs3897478	120451190	29	28357	6921	2453.2	26851.2	14652.2	0.013	0.2193	0.8322	0.0003	0.0012	0.0024	0.0864	0.997322	NA	NA	NA	NA	FALSE	FALSE	NA	0.471	0.305	IMPACT=MODIFIER;AF=0.1927	NA	NA	NA	NA	NA	NA	IMPACT=MODIFIER;SYMBOL=NOTCH2;BIOTYPE=protein_coding;INTRON=22/33;STRAND=-1;SYMBOL_SOURCE=HGNC;HGNC_ID=7882;AF=0.1927	NA	NA	NA	NA	NA	NA	NA
1	120473066	119930443	rs2493390	1:119930443	A	G	G	0.1175	0.1175	rs3897478	120451190	29	28357	6921	2453.2	26851.2	14652.2	0.013	0.2193	0.8322	0.0003	0.0012	0.0024	0.0864	1	NA	NA	NA	NA	FALSE	FALSE	NA	12.96	0.803	NA	NA	NA	IMPACT=MODIFIER;SYMBOL=NOTCH2;BIOTYPE=processed_transcript;DISTANCE=4824;STRAND=-1;SYMBOL_SOURCE=HGNC;HGNC_ID=7882;AF=0.1921	NA	NA	NA	IMPACT=MODIFIER;SYMBOL=NOTCH2;BIOTYPE=protein_coding;INTRON=22/33;STRAND=-1;SYMBOL_SOURCE=HGNC;HGNC_ID=7882;AF=0.1921	NA	NA	NA	NA	NA	NA	NA
1	120474178	119931555	rs2493389	1:119931555	C	T	T	0.1172	0.1172	rs3897478	120451190	29	28357	6921	2453.2	26851.2	14652.2	0.013	0.2193	0.8322	0.0003	0.0012	0.0024	0.0864	0.997322	NA	NA	NA	NA	FALSE	FALSE	NA	0.002	-1.237	NA	NA	NA	IMPACT=MODIFIER;SYMBOL=NOTCH2;BIOTYPE=processed_transcript;DISTANCE=3712;STRAND=-1;SYMBOL_SOURCE=HGNC;HGNC_ID=7882;AF=0.1851	NA	NA	NA	IMPACT=MODIFIER;SYMBOL=NOTCH2;BIOTYPE=protein_coding;INTRON=22/33;STRAND=-1;SYMBOL_SOURCE=HGNC;HGNC_ID=7882;AF=0.1851	NA	NA	NA	NA	NA	NA	NA
1	120480709	119938086	rs2453058	1:119938086	C	T	T	0.1172	0.1172	rs3897478	120451190	29	28357	6921	2453.2	26851.2	14652.2	0.013	0.2193	0.8322	0.0003	0.0012	0.0024	0.0864	0.997322	NA	NA	0.0284	C	FALSE	FALSE	FALSE	1.062	0.108	NA	IMPACT=MODIFIER;SYMBOL=NOTCH2;BIOTYPE=processed_transcript;DISTANCE=623;STRAND=-1;SYMBOL_SOURCE=HGNC;HGNC_ID=7882;AF=0.1923;SOMATIC=0,1;PHENO=0,1	NA	NA	NA	NA	NA	IMPACT=MODIFIER;SYMBOL=NOTCH2;BIOTYPE=protein_coding;INTRON=19/33;STRAND=-1;SYMBOL_SOURCE=HGNC;HGNC_ID=7882;AF=0.1923;SOMATIC=0,1;PHENO=0,1	NA	NA	NA	NA	NA	NA	NA
1	120495506	119952883	rs2934387	1:119952883	T	C	C	0.1175	0.1175	rs3897478	120451190	29	28358	6717	2379.5	26808.7	14594.1	0.3594	0.8026	1.3747	0.0014	0.0024	0.0031	0.0864	1	NA	NA	0.0553	T	FALSE	FALSE	FALSE	0.048	-4.421	NA	NA	NA	NA	NA	NA	NA	IMPACT=MODIFIER;SYMBOL=NOTCH2;BIOTYPE=protein_coding;INTRON=14/33;STRAND=-1;SYMBOL_SOURCE=HGNC;HGNC_ID=7882;AF=0.1931	IMPACT=MODIFIER;SYMBOL=NOTCH2;BIOTYPE=retained_intron;INTRON=13/13;STRAND=-1;SYMBOL_SOURCE=HGNC;HGNC_ID=7882;AF=0.1931	NA	NA	NA	NA	NA	NA
1	120496119	119953496	rs7534585	1:119953496	A	T	T	0.1175	0.1175	rs3897478	120451190	29	28358	6717	2379.5	26808.7	14594.1	0.3594	0.8026	1.3747	0.0014	0.0024	0.0031	0.0864	1	NA	NA	0.0284	NA	FALSE	FALSE	FALSE	5.363	0.204	NA	NA	NA	NA	NA	NA	NA	IMPACT=MODIFIER;SYMBOL=NOTCH2;BIOTYPE=protein_coding;INTRON=14/33;STRAND=-1;SYMBOL_SOURCE=HGNC;HGNC_ID=7882;AF=0.1923;SOMATIC=0,1;PHENO=0,1	IMPACT=MODIFIER;SYMBOL=NOTCH2;BIOTYPE=retained_intron;INTRON=13/13;STRAND=-1;SYMBOL_SOURCE=HGNC;HGNC_ID=7882;AF=0.1923;SOMATIC=0,1;PHENO=0,1	NA	NA	NA	NA	NA	NA
1	120496127	119953504	rs7534586	1:119953504	A	C	C	0.1175	0.1175	rs3897478	120451190	29	28358	6717	2379.5	26808.7	14594.1	0.3594	0.8026	1.3747	0.0014	0.0024	0.0031	0.0864	1	NA	NA	0.0284	A	FALSE	FALSE	FALSE	5.394	-0.092	NA	NA	NA	NA	NA	NA	NA	IMPACT=MODIFIER;SYMBOL=NOTCH2;BIOTYPE=protein_coding;INTRON=14/33;STRAND=-1;SYMBOL_SOURCE=HGNC;HGNC_ID=7882;AF=0.1923;SOMATIC=0,1;PHENO=0,1;PUBMED=25135348	IMPACT=MODIFIER;SYMBOL=NOTCH2;BIOTYPE=retained_intron;INTRON=13/13;STRAND=-1;SYMBOL_SOURCE=HGNC;HGNC_ID=7882;AF=0.1923;SOMATIC=0,1;PHENO=0,1;PUBMED=25135348	NA	NA	NA	NA	NA	NA
1	120498250	119955627	rs10127888	1:119955627	C	G	G	0.1172	0.1172	rs3897478	120451190	29	28358	6717	2379.5	26808.7	14594.1	0.3594	0.8026	1.3747	0.0014	0.0024	0.0031	0.0864	0.997322	NA	NA	0.0284	C	FALSE	FALSE	FALSE	6.135	-0.227	NA	NA	NA	NA	NA	NA	NA	IMPACT=MODIFIER;SYMBOL=NOTCH2;BIOTYPE=protein_coding;INTRON=12/33;STRAND=-1;SYMBOL_SOURCE=HGNC;HGNC_ID=7882;AF=0.1923	IMPACT=MODIFIER;SYMBOL=NOTCH2;BIOTYPE=retained_intron;INTRON=11/13;STRAND=-1;SYMBOL_SOURCE=HGNC;HGNC_ID=7882;AF=0.1923	NA	NA	NA	NA	NA	NA
1	120499573	119956950	rs2453051	1:119956950	A	C	A	0.1175	0.8825	rs3897478	120451190	29	28359	7197	29718.4	50782.3	40250.4	0.1885	0.5319	0.7602	-0.0011	-0.0019	-0.0023	0.0864	1	NA	NA	NA	NA	FALSE	FALSE	NA	1.191	-0.261	NA	NA	IMPACT=MODIFIER;BIOTYPE=open_chromatin_region;AF=0.1921;PHENO=1;PUBMED=24520337,32541925	NA	NA	NA	NA	IMPACT=MODIFIER;SYMBOL=NOTCH2;BIOTYPE=protein_coding;INTRON=12/33;STRAND=-1;SYMBOL_SOURCE=HGNC;HGNC_ID=7882;AF=0.1921;PHENO=1;PUBMED=24520337,32541925	IMPACT=MODIFIER;SYMBOL=NOTCH2;BIOTYPE=retained_intron;INTRON=11/13;STRAND=-1;SYMBOL_SOURCE=HGNC;HGNC_ID=7882;AF=0.1921;PHENO=1;PUBMED=24520337,32541925	NA	NA	NA	NA	NA	NA
1	120499574	119956951	rs2493413	1:119956951	G	A	G	0.1175	0.8825	rs3897478	120451190	29	28359	7197	29718.4	50782.3	40250.4	0.1885	0.5319	0.7602	-0.0011	-0.0019	-0.0023	0.0864	1	NA	NA	NA	NA	FALSE	FALSE	NA	4.713	0.13	NA	NA	IMPACT=MODIFIER;BIOTYPE=open_chromatin_region;AF=0.1923;PUBMED=24520337	NA	NA	NA	NA	IMPACT=MODIFIER;SYMBOL=NOTCH2;BIOTYPE=protein_coding;INTRON=12/33;STRAND=-1;SYMBOL_SOURCE=HGNC;HGNC_ID=7882;AF=0.1923;PUBMED=24520337	IMPACT=MODIFIER;SYMBOL=NOTCH2;BIOTYPE=retained_intron;INTRON=11/13;STRAND=-1;SYMBOL_SOURCE=HGNC;HGNC_ID=7882;AF=0.1923;PUBMED=24520337	NA	NA	NA	NA	NA	NA
1	120506108	119963485	rs2934381	1:119963485	G	A	A	0.1172	0.1172	rs3897478	120451190	29	28359	6715	2052.1	50782.3	26417.2	0.0452	0.7955	1.2668	0.0005	0.0023	0.0027	0.0864	0.997322	NA	NA	0.0284	G	FALSE	FALSE	FALSE	4.58	0.727	NA	NA	IMPACT=MODIFIER;BIOTYPE=promoter_flanking_region;AF=0.1921;SOMATIC=0,1;PHENO=0,1;PUBMED=18591388,19056611,19794065,21124985,18372903	NA	NA	NA	NA	IMPACT=MODIFIER;SYMBOL=NOTCH2;BIOTYPE=protein_coding;INTRON=11/33;STRAND=-1;SYMBOL_SOURCE=HGNC;HGNC_ID=7882;AF=0.1921;SOMATIC=0,1;PHENO=0,1;PUBMED=18591388,19056611,19794065,21124985,18372903	IMPACT=MODIFIER;SYMBOL=NOTCH2;BIOTYPE=retained_intron;INTRON=10/13;STRAND=-1;SYMBOL_SOURCE=HGNC;HGNC_ID=7882;AF=0.1921;SOMATIC=0,1;PHENO=0,1;PUBMED=18591388,19056611,19794065,21124985,18372903	NA	NA	NA	NA	NA	NA
1	120513548	119970925	rs7515431	1:119970925	C	T	T	0.1172	0.1172	rs3897478	120451190	29	28360	6696	2550.5	22822.6	12686.6	0.0024	0.2829	0.6899	-0.0001	0.0013	0.0021	0.0864	0.997322	NA	NA	0.0285	C	FALSE	FALSE	FALSE	7.646	-1.58	NA	NA	NA	NA	NA	NA	NA	IMPACT=MODIFIER;SYMBOL=NOTCH2;BIOTYPE=protein_coding;INTRON=5/33;STRAND=-1;SYMBOL_SOURCE=HGNC;HGNC_ID=7882;AF=0.1783	IMPACT=MODIFIER;SYMBOL=NOTCH2;BIOTYPE=retained_intron;INTRON=4/13;STRAND=-1;SYMBOL_SOURCE=HGNC;HGNC_ID=7882;AF=0.1783	NA	NA	NA	NA	NA	NA
1	120516618	119973995	rs2641317	1:119973995	C	T	T	0.1172	0.1172	rs3897478	120451190	29	28360	6696	2550.5	22822.6	12686.6	0.0024	0.2829	0.6899	-0.0001	0.0013	0.0021	0.0864	0.997322	NA	NA	0.0285	C	FALSE	FALSE	FALSE	3.844	-0.191	NA	NA	IMPACT=MODIFIER;BIOTYPE=promoter_flanking_region;AF=0.1921	NA	NA	NA	NA	IMPACT=MODIFIER;SYMBOL=NOTCH2;BIOTYPE=protein_coding;INTRON=5/33;STRAND=-1;SYMBOL_SOURCE=HGNC;HGNC_ID=7882;AF=0.1921	IMPACT=MODIFIER;SYMBOL=NOTCH2;BIOTYPE=retained_intron;INTRON=4/13;STRAND=-1;SYMBOL_SOURCE=HGNC;HGNC_ID=7882;AF=0.1921	NA	NA	NA	NA	NA	NA
1	120517959	119975336	rs10923931	1:119975336	G	T	T	0.1192	0.1192	rs3897478	120451190	29	28361	7197	2224.2	31862.1	17043.1	0.0026	0.2356	2.1644	0.0001	0.0012	0.0039	0.0864	0.978876	NA	NA	NA	NA	FALSE	FALSE	NA	1.485	-0.226	NA	NA	IMPACT=MODIFIER;BIOTYPE=promoter_flanking_region;AF=0.1921;PHENO=1;PUBMED=25774817,18852197,18694974,19862325,20862305,21084393,21278902,22113416,22377712,22708638,23185617,23462794,24653947,27383215,21133856,22237986,23334806,30457165,22923468,19933996,19096518,19401414,20865176,21357383,21602532,21750171,22125221,28738793,24843659,24845081,24864266,28821857,20805105,21217814,24520337,24719615,2…	NA	NA	NA	NA	IMPACT=MODIFIER;SYMBOL=NOTCH2;BIOTYPE=protein_coding;INTRON=5/33;STRAND=-1;SYMBOL_SOURCE=HGNC;HGNC_ID=7882;AF=0.1921;PHENO=1;PUBMED=25774817,18852197,18694974,19862325,20862305,21084393,21278902,22113416,22377712,22708638,23185617,23462794,24653947,27383215,21133856,22237986,23334806,30457165,22923468,19933996,19096518,19401414,20865176,21357383,21602532,21750171,22125221,28738793,24843659,248450…	IMPACT=MODIFIER;SYMBOL=NOTCH2;BIOTYPE=retained_intron;INTRON=4/13;STRAND=-1;SYMBOL_SOURCE=HGNC;HGNC_ID=7882;AF=0.1921;PHENO=1;PUBMED=25774817,18852197,18694974,19862325,20862305,21084393,21278902,22113416,22377712,22708638,23185617,23462794,24653947,27383215,21133856,22237986,23334806,30457165,22923468,19933996,19096518,19401414,20865176,21357383,21602532,21750171,22125221,28738793,24843659,24845…	NA	NA	NA	NA	NA	NA
1	120523902	119981279	rs2793831	1:119981279	T	C	C	0.1169	0.1169	rs3897478	120451190	29	28361	7197	2224.2	31862.1	17043.1	0.0026	0.2356	2.1644	0.0001	0.0012	0.0039	0.0864	0.994646	NA	NA	NA	NA	FALSE	FALSE	NA	0.19	0.46	NA	NA	IMPACT=MODIFIER;BIOTYPE=promoter_flanking_region;AF=0.1927;PUBMED=19933996,19096518,19455305,18372903,21799836	NA	NA	NA	NA	IMPACT=MODIFIER;SYMBOL=NOTCH2;BIOTYPE=protein_coding;INTRON=5/33;STRAND=-1;SYMBOL_SOURCE=HGNC;HGNC_ID=7882;AF=0.1927;PUBMED=19933996,19096518,19455305,18372903,21799836	IMPACT=MODIFIER;SYMBOL=NOTCH2;BIOTYPE=retained_intron;INTRON=4/13;STRAND=-1;SYMBOL_SOURCE=HGNC;HGNC_ID=7882;AF=0.1927;PUBMED=19933996,19096518,19455305,18372903,21799836	NA	NA	NA	NA	NA	NA
1	120526982	119984359	rs1493694	1:119984359	C	T	T	0.1172	0.1172	rs3897478	120451190	29	28362	7196	2501.2	9891.9	6196.5	0.0024	0.1304	0.2541	0.0001	0.0009	0.0012	0.0864	0.997322	NA	NA	NA	NA	FALSE	FALSE	NA	0.993	-0.162	NA	NA	IMPACT=MODIFIER;BIOTYPE=promoter_flanking_region;AF=0.2514;PHENO=1;PUBMED=18694974,19341491,24982668,30297969,32541925	NA	NA	NA	NA	IMPACT=MODIFIER;SYMBOL=NOTCH2;BIOTYPE=protein_coding;INTRON=5/33;STRAND=-1;SYMBOL_SOURCE=HGNC;HGNC_ID=7882;AF=0.2514;PHENO=1;PUBMED=18694974,19341491,24982668,30297969,32541925	IMPACT=MODIFIER;SYMBOL=NOTCH2;BIOTYPE=retained_intron;INTRON=4/13;STRAND=-1;SYMBOL_SOURCE=HGNC;HGNC_ID=7882;AF=0.2514;PHENO=1;PUBMED=18694974,19341491,24982668,30297969,32541925	NA	NA	NA	NA	NA	NA
1	120529750	119987127	rs2453040	1:119987127	A	C	C	0.1172	0.1172	rs3897478	120451190	29	28362	7196	2501.2	9891.9	6196.5	0.0024	0.1304	0.2541	0.0001	0.0009	0.0012	0.0864	0.997322	NA	NA	NA	NA	FALSE	FALSE	NA	7.127	-0.002	NA	NA	NA	NA	NA	NA	NA	IMPACT=MODIFIER;SYMBOL=NOTCH2;BIOTYPE=protein_coding;INTRON=4/33;STRAND=-1;SYMBOL_SOURCE=HGNC;HGNC_ID=7882;AF=0.1907;SOMATIC=0,1;PHENO=0,1	IMPACT=MODIFIER;SYMBOL=NOTCH2;BIOTYPE=retained_intron;INTRON=3/13;STRAND=-1;SYMBOL_SOURCE=HGNC;HGNC_ID=7882;AF=0.1907;SOMATIC=0,1;PHENO=0,1	NA	NA	NA	NA	NA	NA
1	152159961	152187485	rs11587676	1:152187485	C	T	T	0.1094	0.1094	rs3126085	152300817	30	28906	7101	1632.3	24968.7	13300.5	0.0002	0.2182	1.001	-0.0001	0.0012	0.0026	0.0757	0.89708	1.168	no	NA	NA	FALSE	FALSE	NA	3.602	-0.156	NA	IMPACT=MODIFIER;SYMBOL=FLG-AS1;BIOTYPE=antisense;DISTANCE=1866;STRAND=1;SYMBOL_SOURCE=HGNC;HGNC_ID=27913;AF=0.2774	NA	NA	NA	NA	NA	NA	IMPACT=MODIFIER;SYMBOL=FLG-AS1;BIOTYPE=antisense;INTRON=1/3;STRAND=1;SYMBOL_SOURCE=HGNC;HGNC_ID=27913;AF=0.2774	NA	NA	NA	NA	NA	NA
1	152161354	152188878	rs1390490	1:152188878	T	C	T	0.8689	0.1311	rs3126085	152300817	30	28908	7055	21802.3	86865.4	54333.9	0.0041	0.0171	0.6075	-0.0002	-0.0003	-0.0017	0.0814	0.957397	1.4698	no	NA	NA	FALSE	FALSE	NA	5.232	-0.681	NA	IMPACT=MODIFIER;SYMBOL=FLG-AS1;BIOTYPE=antisense;DISTANCE=473;STRAND=1;SYMBOL_SOURCE=HGNC;HGNC_ID=27913;AF=0.5873	IMPACT=MODIFIER;BIOTYPE=promoter;AF=0.5873	NA	NA	NA	NA	NA	IMPACT=MODIFIER;SYMBOL=FLG-AS1;BIOTYPE=antisense;INTRON=1/3;STRAND=1;SYMBOL_SOURCE=HGNC;HGNC_ID=27913;AF=0.5873	NA	NA	NA	NA	NA	NA
1	152161657	152189181	rs11583524	1:152189181	T	C	C	0.1314	0.1314	rs3126085	152300817	30	28908	7055	21802.3	86865.4	54333.9	0.0041	0.0171	0.6075	-0.0002	-0.0003	-0.0017	0.0814	0.959753	0.9438	no	NA	NA	FALSE	FALSE	NA	5.006	-0.811	NA	IMPACT=MODIFIER;SYMBOL=FLG-AS1;BIOTYPE=antisense;DISTANCE=170;STRAND=1;SYMBOL_SOURCE=HGNC;HGNC_ID=27913;AF=0.3407	IMPACT=MODIFIER;BIOTYPE=promoter;AF=0.3407	NA	NA	NA	NA	NA	IMPACT=MODIFIER;SYMBOL=FLG-AS1;BIOTYPE=antisense;INTRON=1/3;STRAND=1;SYMBOL_SOURCE=HGNC;HGNC_ID=27913;AF=0.3407	NA	NA	NA	NA	NA	NA
1	152161694	152189218	rs10788824	1:152189218	A	G	G	0.8689	0.8689	rs3126085	152300817	30	28908	7197	28475	86865.4	57670.2	0.207	0.6454	0.88	0.001	0.0016	0.002	0.0814	0.957397	0.4427	no	NA	NA	FALSE	FALSE	NA	2.565	-2.325	NA	IMPACT=MODIFIER;SYMBOL=FLG-AS1;BIOTYPE=antisense;DISTANCE=133;STRAND=1;SYMBOL_SOURCE=HGNC;HGNC_ID=27913;AF=0.5545	IMPACT=MODIFIER;BIOTYPE=promoter;AF=0.5545	NA	NA	NA	NA	NA	IMPACT=MODIFIER;SYMBOL=FLG-AS1;BIOTYPE=antisense;INTRON=1/3;STRAND=1;SYMBOL_SOURCE=HGNC;HGNC_ID=27913;AF=0.5545	NA	NA	NA	NA	NA	NA
1	152161949	152189473	rs1496049	1:152189473	C	T	T	0.1311	0.1311	rs3126085	152300817	30	28909	7071	23835.1	89496.1	56665.6	0.0753	0.1929	0.2278	-0.0006	-0.001	-0.0011	0.0814	0.957397	0.9438	no	NA	NA	FALSE	FALSE	NA	2.188	-0.383	NA	NA	IMPACT=MODIFIER;BIOTYPE=promoter;AF=0.3554	NA	IMPACT=MODIFIER;SYMBOL=FLG-AS1;BIOTYPE=antisense;EXON=1/9;STRAND=1;SYMBOL_SOURCE=HGNC;HGNC_ID=27913;AF=0.3554	NA	NA	NA	IMPACT=MODIFIER;SYMBOL=FLG-AS1;BIOTYPE=antisense;INTRON=1/3;STRAND=1;SYMBOL_SOURCE=HGNC;HGNC_ID=27913;AF=0.3554	NA	NA	NA	NA	NA	NA
1	152162568	152190092	rs4845733	1:152190092	T	C	T	0.8667	0.1333	rs3126085	152300817	30	28909	7071	23835.1	89496.1	56665.6	0.0753	0.1929	0.2278	-0.0006	-0.001	-0.0011	0.0814	0.976281	0.8156	no	NA	NA	FALSE	FALSE	NA	2.599	-0.987	NA	NA	IMPACT=MODIFIER;BIOTYPE=CTCF_binding_site;AF=0.5619	NA	NA	NA	NA	NA	IMPACT=MODIFIER;SYMBOL=FLG-AS1;BIOTYPE=antisense;INTRON=1/8;STRAND=1;SYMBOL_SOURCE=HGNC;HGNC_ID=27913;AF=0.5619	NA	NA	NA	NA	NA	NA
1	152163549	152191073	rs1496050	1:152191073	T	C	C	0.8667	0.8667	rs3126085	152300817	30	28909	7197	24288.9	89496.1	56892.5	0.066	0.2831	0.8583	0.0005	0.0012	0.002	0.0814	0.976281	0.3224	no	NA	NA	FALSE	FALSE	NA	12.13	0.092	NA	NA	NA	NA	NA	NA	NA	NA	IMPACT=MODIFIER;SYMBOL=FLG-AS1;BIOTYPE=antisense;INTRON=1/8;STRAND=1;SYMBOL_SOURCE=HGNC;HGNC_ID=27913;AF=0.5619	NA	NA	NA	NA	NA	NA
1	152164923	152192447	rs1496051	1:152192447	G	A	A	0.8667	0.8667	rs3126085	152300817	30	28909	7197	24288.9	89496.1	56892.5	0.066	0.2831	0.8583	0.0005	0.0012	0.002	0.0814	0.976281	0.3224	no	NA	NA	FALSE	FALSE	NA	3.235	-0.173	NA	NA	NA	NA	NA	NA	NA	NA	IMPACT=MODIFIER;SYMBOL=FLG-AS1;BIOTYPE=antisense;INTRON=1/8;STRAND=1;SYMBOL_SOURCE=HGNC;HGNC_ID=27913;AF=0.5603	NA	NA	NA	NA	NA	NA
1	152165489	152193013	rs11590365	1:152193013	C	A	A	0.1181	0.1181	rs3126085	152300817	30	28909	7069	3375.2	7802	5588.6	0.0476	0.1586	0.5034	-0.0005	-0.0009	-0.0016	0.0757	0.989357	0.4634	no	NA	NA	FALSE	FALSE	NA	9.516	0.112	NA	NA	NA	NA	NA	NA	NA	NA	IMPACT=MODIFIER;SYMBOL=FLG-AS1;BIOTYPE=antisense;INTRON=1/8;STRAND=1;SYMBOL_SOURCE=HGNC;HGNC_ID=27913;AF=0.2891;PUBMED=22209813	NA	NA	NA	NA	NA	NA
1	152166223	152193747	rs10888466	1:152193747	G	T	T	0.8667	0.8667	rs3126085	152300817	30	28910	7197	20408.8	79259.9	49834.4	0.1323	0.8196	0.8955	0.0008	0.0019	0.0021	0.0814	0.976281	0.3906	no	NA	NA	FALSE	FALSE	NA	1.114	-0.603	NA	NA	NA	NA	NA	NA	NA	NA	IMPACT=MODIFIER;SYMBOL=FLG-AS1;BIOTYPE=antisense;INTRON=1/8;STRAND=1;SYMBOL_SOURCE=HGNC;HGNC_ID=27913;AF=0.5487	NA	NA	NA	NA	NA	NA
1	152167062	152194586	rs12116736	1:152194586	C	T	C	0.8667	0.1333	rs3126085	152300817	30	28910	7070	20509.3	79259.9	49884.6	0.4163	0.4742	0.6755	-0.0014	-0.0014	-0.0017	0.0814	0.981012	0.1892	no	NA	NA	FALSE	FALSE	NA	4.271	-0.181	NA	NA	NA	NA	NA	NA	NA	NA	IMPACT=MODIFIER;SYMBOL=FLG-AS1;BIOTYPE=antisense;INTRON=1/8;STRAND=1;SYMBOL_SOURCE=HGNC;HGNC_ID=27913;AF=0.5611	NA	NA	NA	NA	NA	NA
1	152171104	152198628	rs1552996	1:152198628	C	A	A	0.8667	0.8667	rs3126085	152300817	30	28910	7197	20408.8	79259.9	49834.4	0.1323	0.8196	0.8955	0.0008	0.0019	0.0021	0.0814	0.981012	0.2655	no	NA	NA	FALSE	FALSE	NA	6.025	1.091	NA	NA	NA	NA	NA	NA	NA	NA	IMPACT=MODIFIER;SYMBOL=FLG-AS1;BIOTYPE=antisense;INTRON=1/8;STRAND=1;SYMBOL_SOURCE=HGNC;HGNC_ID=27913;AF=0.5495	NA	NA	NA	NA	NA	NA
1	152171427	152198951	rs1552995	1:152198951	A	G	G	0.8667	0.8667	rs3126085	152300817	30	28910	7197	20408.8	79259.9	49834.4	0.1323	0.8196	0.8955	0.0008	0.0019	0.0021	0.0814	0.981012	0.2655	no	NA	NA	FALSE	FALSE	NA	5.958	0.214	NA	NA	NA	NA	NA	NA	NA	NA	IMPACT=MODIFIER;SYMBOL=FLG-AS1;BIOTYPE=antisense;INTRON=1/8;STRAND=1;SYMBOL_SOURCE=HGNC;HGNC_ID=27913	NA	NA	NA	NA	NA	NA
1	152171483	152199007	rs1552993	1:152199007	A	G	G	0.8656	0.8656	rs3126085	152300817	30	28910	7197	20408.8	79259.9	49834.4	0.1323	0.8196	0.8955	0.0008	0.0019	0.0021	0.0814	0.985759	0.2654	no	NA	NA	FALSE	FALSE	NA	4.027	-0.017	NA	NA	NA	NA	NA	NA	NA	NA	IMPACT=MODIFIER;SYMBOL=FLG-AS1;BIOTYPE=antisense;INTRON=1/8;STRAND=1;SYMBOL_SOURCE=HGNC;HGNC_ID=27913;AF=0.5319	NA	NA	NA	NA	NA	NA
1	152171625	152199149	rs1552992	1:152199149	C	G	G	0.8658	0.8658	rs3126085	152300817	30	28910	7197	20408.8	79259.9	49834.4	0.1323	0.8196	0.8955	0.0008	0.0019	0.0021	0.0814	0.988123	0.2654	no	NA	NA	FALSE	FALSE	NA	10.66	0.842	NA	NA	NA	NA	NA	NA	NA	NA	IMPACT=MODIFIER;SYMBOL=FLG-AS1;BIOTYPE=antisense;INTRON=1/8;STRAND=1;SYMBOL_SOURCE=HGNC;HGNC_ID=27913;AF=0.5321	NA	NA	NA	NA	NA	NA
1	152171707	152199231	rs10888467	1:152199231	G	A	A	0.8667	0.8667	rs3126085	152300817	30	28910	7197	20408.8	79259.9	49834.4	0.1323	0.8196	0.8955	0.0008	0.0019	0.0021	0.0814	0.981012	0.2654	no	NA	NA	FALSE	FALSE	NA	3.543	-0.974	NA	NA	NA	NA	NA	NA	NA	NA	IMPACT=MODIFIER;SYMBOL=FLG-AS1;BIOTYPE=antisense;INTRON=1/8;STRAND=1;SYMBOL_SOURCE=HGNC;HGNC_ID=27913	NA	NA	NA	NA	NA	NA
1	152172185	152199709	rs11204933	1:152199709	C	T	C	0.8667	0.1333	rs3126085	152300817	30	28910	7070	20509.3	79259.9	49884.6	0.4163	0.4742	0.6755	-0.0014	-0.0014	-0.0017	0.0814	0.981012	0.1888	no	NA	NA	FALSE	FALSE	NA	4.254	-0.622	NA	NA	NA	NA	NA	NA	NA	NA	IMPACT=MODIFIER;SYMBOL=FLG-AS1;BIOTYPE=antisense;INTRON=1/8;STRAND=1;SYMBOL_SOURCE=HGNC;HGNC_ID=27913	NA	NA	NA	NA	NA	NA
1	152172658	152200182	rs1353436	1:152200182	G	A	A	0.8658	0.8658	rs3126085	152300817	30	28910	7197	20408.8	79259.9	49834.4	0.1323	0.8196	0.8955	0.0008	0.0019	0.0021	0.0814	0.988123	0.2654	no	NA	NA	FALSE	FALSE	NA	4.808	0.364	NA	NA	NA	NA	NA	NA	NA	NA	IMPACT=MODIFIER;SYMBOL=FLG-AS1;BIOTYPE=antisense;INTRON=1/8;STRAND=1;SYMBOL_SOURCE=HGNC;HGNC_ID=27913;AF=0.5319	NA	NA	NA	NA	NA	NA
1	152173259	152200783	rs4845421	1:152200783	G	T	G	0.8667	0.1333	rs3126085	152300817	30	28910	7070	20509.3	79259.9	49884.6	0.4163	0.4742	0.6755	-0.0014	-0.0014	-0.0017	0.0814	0.981012	0.1888	no	NA	NA	FALSE	FALSE	NA	1.54	-0.665	NA	NA	NA	NA	NA	NA	NA	NA	IMPACT=MODIFIER;SYMBOL=FLG-AS1;BIOTYPE=antisense;INTRON=1/8;STRAND=1;SYMBOL_SOURCE=HGNC;HGNC_ID=27913	NA	NA	NA	NA	NA	NA
1	152175211	152202735	rs12408581	1:152202735	A	G	G	0.1186	0.1186	rs3126085	152300817	30	28910	7069	3679.4	20509.3	12094.4	0.2258	0.5759	0.9115	-0.001	-0.0018	-0.0022	0.0757	0.989385	0.1374	no	NA	NA	FALSE	FALSE	NA	6.014	-0.321	NA	IMPACT=MODIFIER;SYMBOL=RP11-107M16.2;BIOTYPE=lincRNA;DISTANCE=3123;STRAND=1;SYMBOL_SOURCE=Clone_based_vega_gene;AF=0.2919	NA	NA	NA	NA	NA	NA	IMPACT=MODIFIER;SYMBOL=FLG-AS1;BIOTYPE=antisense;INTRON=1/8;STRAND=1;SYMBOL_SOURCE=HGNC;HGNC_ID=27913;AF=0.2919	NA	NA	NA	NA	NA	NA
1	152175551	152203075	rs4845736	1:152203075	G	A	A	0.8667	0.8667	rs3126085	152300817	30	28910	7197	20408.8	79259.9	49834.4	0.1323	0.8196	0.8955	0.0008	0.0019	0.0021	0.0814	0.981012	0.3035	no	NA	NA	FALSE	FALSE	NA	15.32	0.506	NA	IMPACT=MODIFIER;SYMBOL=RP11-107M16.2;BIOTYPE=lincRNA;DISTANCE=2783;STRAND=1;SYMBOL_SOURCE=Clone_based_vega_gene	NA	NA	NA	NA	NA	NA	IMPACT=MODIFIER;SYMBOL=FLG-AS1;BIOTYPE=antisense;INTRON=1/8;STRAND=1;SYMBOL_SOURCE=HGNC;HGNC_ID=27913	NA	NA	NA	NA	NA	NA
1	152175970	152203494	rs11588174	1:152203494	T	C	C	0.8667	0.8667	rs3126085	152300817	30	28910	7197	20408.8	79259.9	49834.4	0.1323	0.8196	0.8955	0.0008	0.0019	0.0021	0.0814	0.981012	0.3568	no	NA	NA	FALSE	FALSE	NA	9.289	-0.182	NA	IMPACT=MODIFIER;SYMBOL=RP11-107M16.2;BIOTYPE=lincRNA;DISTANCE=2364;STRAND=1;SYMBOL_SOURCE=Clone_based_vega_gene;AF=0.5603	NA	NA	NA	NA	NA	NA	IMPACT=MODIFIER;SYMBOL=FLG-AS1;BIOTYPE=antisense;INTRON=1/8;STRAND=1;SYMBOL_SOURCE=HGNC;HGNC_ID=27913;AF=0.5603	NA	NA	NA	NA	NA	NA
1	152176034	152203558	rs4456098	1:152203558	C	T	C	0.8667	0.1333	rs3126085	152300817	30	28910	7070	20509.3	79259.9	49884.6	0.4163	0.4742	0.6755	-0.0014	-0.0014	-0.0017	0.0814	0.981012	0.0913	no	NA	NA	FALSE	FALSE	NA	8.2	-1.274	NA	IMPACT=MODIFIER;SYMBOL=RP11-107M16.2;BIOTYPE=lincRNA;DISTANCE=2300;STRAND=1;SYMBOL_SOURCE=Clone_based_vega_gene	NA	NA	NA	NA	NA	NA	IMPACT=MODIFIER;SYMBOL=FLG-AS1;BIOTYPE=antisense;INTRON=1/8;STRAND=1;SYMBOL_SOURCE=HGNC;HGNC_ID=27913	NA	NA	NA	NA	NA	NA
1	152176357	152203881	rs12063165	1:152203881	C	T	T	0.8667	0.8667	rs3126085	152300817	30	28910	7197	20408.8	79259.9	49834.4	0.1323	0.8196	0.8955	0.0008	0.0019	0.0021	0.0814	0.981012	0.3568	no	NA	NA	FALSE	FALSE	NA	1.772	0.514	NA	IMPACT=MODIFIER;SYMBOL=RP11-107M16.2;BIOTYPE=lincRNA;DISTANCE=1977;STRAND=1;SYMBOL_SOURCE=Clone_based_vega_gene;AF=0.5605	NA	NA	NA	NA	NA	NA	IMPACT=MODIFIER;SYMBOL=FLG-AS1;BIOTYPE=antisense;INTRON=1/8;STRAND=1;SYMBOL_SOURCE=HGNC;HGNC_ID=27913;AF=0.5605	NA	NA	NA	NA	NA	NA
1	152176503	152204027	rs56013982	1:152204027	C	T	T	0.1186	0.1186	rs3126085	152300817	30	28910	7069	3679.4	20509.3	12094.4	0.2258	0.5759	0.9115	-0.001	-0.0018	-0.0022	0.0757	0.989385	0.2395	no	NA	NA	FALSE	FALSE	NA	2.562	-1.088	NA	IMPACT=MODIFIER;SYMBOL=RP11-107M16.2;BIOTYPE=lincRNA;DISTANCE=1831;STRAND=1;SYMBOL_SOURCE=Clone_based_vega_gene;AF=0.2919	NA	NA	NA	NA	NA	NA	IMPACT=MODIFIER;SYMBOL=FLG-AS1;BIOTYPE=antisense;INTRON=1/8;STRAND=1;SYMBOL_SOURCE=HGNC;HGNC_ID=27913;AF=0.2919	NA	NA	NA	NA	NA	NA
1	152176539	152204063	rs11589532	1:152204063	G	A	A	0.1333	0.1333	rs3126085	152300817	30	28910	7070	20509.3	79259.9	49884.6	0.4163	0.4742	0.6755	-0.0014	-0.0014	-0.0017	0.0814	0.981012	0.0892	no	NA	NA	FALSE	FALSE	NA	0.106	-0.384	NA	IMPACT=MODIFIER;SYMBOL=RP11-107M16.2;BIOTYPE=lincRNA;DISTANCE=1795;STRAND=1;SYMBOL_SOURCE=Clone_based_vega_gene;AF=0.3421	NA	NA	NA	NA	NA	NA	IMPACT=MODIFIER;SYMBOL=FLG-AS1;BIOTYPE=antisense;INTRON=1/8;STRAND=1;SYMBOL_SOURCE=HGNC;HGNC_ID=27913;AF=0.3421	NA	NA	NA	NA	NA	NA
1	152176848	152204372	rs11204934	1:152204372	C	A	A	0.1333	0.1333	rs3126085	152300817	30	28910	7070	20509.3	79259.9	49884.6	0.4163	0.4742	0.6755	-0.0014	-0.0014	-0.0017	0.0814	0.981012	0.0892	no	NA	NA	FALSE	FALSE	NA	2.66	-0.298	NA	IMPACT=MODIFIER;SYMBOL=RP11-107M16.2;BIOTYPE=lincRNA;DISTANCE=1486;STRAND=1;SYMBOL_SOURCE=Clone_based_vega_gene;AF=0.3421	NA	NA	NA	NA	NA	NA	IMPACT=MODIFIER;SYMBOL=FLG-AS1;BIOTYPE=antisense;INTRON=1/8;STRAND=1;SYMBOL_SOURCE=HGNC;HGNC_ID=27913;AF=0.3421	NA	NA	NA	NA	NA	NA
1	152176850	152204374	rs7531094	1:152204374	A	G	G	0.8658	0.8658	rs3126085	152300817	30	28910	7197	20408.8	79259.9	49834.4	0.1323	0.8196	0.8955	0.0008	0.0019	0.0021	0.0814	0.988123	0.3588	no	NA	NA	FALSE	FALSE	NA	0.514	-2.209	NA	IMPACT=MODIFIER;SYMBOL=RP11-107M16.2;BIOTYPE=lincRNA;DISTANCE=1484;STRAND=1;SYMBOL_SOURCE=Clone_based_vega_gene	NA	NA	NA	NA	NA	NA	IMPACT=MODIFIER;SYMBOL=FLG-AS1;BIOTYPE=antisense;INTRON=1/8;STRAND=1;SYMBOL_SOURCE=HGNC;HGNC_ID=27913	NA	NA	NA	NA	NA	NA
[truncated: 8,489 more rows]
[truncated: 28 more columns]
