# Supplementary material for: Prioritizing autoimmunity risk variants for functional analyses by fine-mapping mutations under natural selection
Source: Nat Commun. 2022 Nov 18;13:7069. doi: 10.1038/s41467-022-34461-9 (PMC9674589; doi:10.1038/s41467-022-34461-9)
Supplement: Supplementary file 6 — Supplementary Data 3 [file 41467_2022_34461_MOESM6_ESM.xlsx]

## Sheet: Legend - Supplementary Data 3
Supplementary Data 3	Evolutionary scenarios. Classifications at LD block level and disease loci accompany Figure 3

## Sheet: Supplementary Data 3
LD block	Contains risk loci for disease	Abbreviation	Evolutionary scenario for risk loci	Evolutionary scenario on Figure 2
23	Crohns disease	Cro	protect allele sel	A
27	Autoimmune thyroiditis	Atd	effect allele sel	A
27	Crohns disease	Cro	protect allele sel	A
27	Juvenile idiopathic arthritis	Juv	effect allele sel	A
27	Rheumatoid arthritis	RhA	effect allele sel	A
27	Type 1 diabetes	T1D	effect allele sel	A
27	Vitiligo	V	effect allele sel	A
51	Ankylosing spondylitis	Ank	protect allele sel	A
51	Crohns disease	Cro	protect allele sel	A
51	Multiple sclerosis	MS	protect allele sel	A
51	Ulcerative colitis	UC	protect allele sel	A
73	Allergy	Alr	protect allele sel	A
73	Asthma	Ast	protect allele sel	A
74	Celiac disease	Cel	effect allele sel	A
81	Ankylosing spondylitis	Ank	effect allele sel	A
81	Celiac disease	Cel	effect allele sel	A
86	Primary biliary cirrhosis	PBC	protect allele sel	A
108	Juvenile idiopathic arthritis	Juv	protect allele sel	A
138	Systemic lupus erythematosus	SLE	effect allele sel	A
145	Atopic dermatitis	Atp	effect allele sel	A
148	Asthma	Ast	protect allele sel	A
150	Ulcerative colitis	UC	protect allele sel	A
154	Multiple sclerosis	MS	effect allele sel	A
169	Asthma	Ast	effect allele sel	A
169	Atopic dermatitis	Atp	effect allele sel	A
169	Psoriasis	Pso	protect allele sel	A
170	Ulcerative colitis	UC	effect allele sel	A
177	Psoriasis	Pso	effect allele sel	A
181	Celiac disease	Cel	protect allele sel	A
199	Crohns disease	Cro	effect allele sel	A
200	Ulcerative colitis	UC	risk allele unknown for sel SNP	A
207	Celiac disease	Cel	effect allele sel	A
213	Atopic dermatitis	Atp	protect allele sel	A
214	Celiac disease	Cel	protect allele sel	A
232	Crohns disease	Cro	protect allele sel	A
241	Primary biliary cirrhosis	PBC	effect allele sel	A
241	Systemic sclerosis	SS	risk allele unknown for sel SNP	A
282	Multiple sclerosis	MS	effect allele sel	A
290	Vitiligo	V	risk allele unknown for sel SNP	A
295	Ankylosing spondylitis	Ank	protect allele sel	A
304	Vitiligo	V	effect allele sel	A
310	Crohns disease	Cro	protect allele sel	A
311	Alopecia areata	Alp	protect allele sel	A
311	Crohns disease	Cro	protect allele sel	A
317	Vitiligo	V	protect allele sel	A
318	Vitiligo	V	effect allele sel	A
327	Multiple sclerosis	MS	risk allele unknown for sel SNP	A
330	Systemic lupus erythematosus	SLE	effect allele sel	A
340	Systemic sclerosis	SS	risk allele unknown for sel SNP	A
354	Juvenile idiopathic arthritis	Juv	protect allele sel	A
363	Multiple sclerosis	MS	effect allele sel	A
392	Allergy	Alr	effect allele sel	A
392	Crohns disease	Cro	effect allele sel	A
398	Systemic lupus erythematosus	SLE	effect allele sel	A
412	Psoriasis	Pso	effect allele sel	A
420	Systemic sclerosis	SS	risk allele unknown for sel SNP	A
445	Type 1 diabetes	T1D	protect allele sel	A
452	Ankylosing spondylitis	Ank	protect allele sel	A
473	Multiple sclerosis	MS	effect allele sel	A
489	Systemic lupus erythematosus	SLE	protect allele sel	A
52	Multiple sclerosis	MS	protective allele hitchhiking	B
65	Multiple sclerosis	MS	effect allele hitchhiking	B
74	Atopic dermatitis	Atp	effect allele hitchhiking	B
75	Atopic dermatitis	Atp	effect allele hitchhiking	B
94	Autoimmune thyroiditis	Atd	risk allele unknown for hitchhiking SNP	B
94	Rheumatoid arthritis	RhA	effect allele hitchhiking	B
94	Type 1 diabetes	T1D	effect allele hitchhiking	B
129	Vitiligo	V	protective allele hitchhiking	B
144	Juvenile idiopathic arthritis	Juv	protective allele hitchhiking	B
145	Allergy	Alr	effect allele hitchhiking	B
145	Type 1 diabetes	T1D	effect allele hitchhiking	B
151	Ulcerative colitis	UC	protective allele hitchhiking	B
164	Rheumatoid arthritis	RhA	protective allele hitchhiking	B
167	Asthma	Ast	protective allele hitchhiking	B
206	Crohns disease	Cro	effect allele hitchhiking	B
214	Multiple sclerosis	MS	effect allele hitchhiking	B
241	Multiple sclerosis	MS	risk allele unknown for hitchhiking SNP	B
241	Systemic lupus erythematosus	SLE	effect allele hitchhiking	B
305	Juvenile idiopathic arthritis	Juv	protective allele hitchhiking	B
311	Primary biliary cirrhosis	PBC	protective allele hitchhiking	B
324	Celiac disease	Cel	protective allele hitchhiking	B
324	Multiple sclerosis	MS	protective allele hitchhiking	B
324	Primary biliary cirrhosis	PBC	protective allele hitchhiking	B
398	Allergy	Alr	effect allele hitchhiking	B
398	Multiple sclerosis	MS	effect allele hitchhiking	B
398	Primary biliary cirrhosis	PBC	effect allele hitchhiking	B
398	Type 1 diabetes	T1D	effect allele hitchhiking	B
420	Primary biliary cirrhosis	PBC	protective allele hitchhiking	B
450	Crohns disease	Cro	effect allele hitchhiking	B
2	Celiac disease	Cel	protective allele selected or hitchhiking on stronger signal	C
2	Multiple sclerosis	MS	protective allele selected or hitchhiking on stronger signal	C
2	Primary sclerosing cholangitis	PSC	protective allele selected or hitchhiking on stronger signal	C
2	Rheumatoid arthritis	RhA	protective allele selected or hitchhiking on stronger signal	C
4	Celiac disease	Cel	SNP selected or hitchhiking on stronger signal	C
4	Ulcerative colitis	UC	protective allele selected or hitchhiking on stronger signal	C
6	Vitiligo	V	protective allele selected or hitchhiking on stronger signal	C
33	Juvenile idiopathic arthritis	Juv	effect allele selected or hitchhiking on stronger signal	C
36	Autoimmune thyroiditis	Atd	SNP selected or hitchhiking on stronger signal	C
61	Celiac disease	Cel	SNP selected or hitchhiking on stronger signal	C
61	Multiple sclerosis	MS	protective allele selected or hitchhiking on stronger signal	C
65	Psoriasis	Pso	protective allele selected or hitchhiking on stronger signal	C
76	Multiple sclerosis	MS	protective allele selected or hitchhiking on stronger signal	C
78	Multiple sclerosis	MS	protective allele selected or hitchhiking on stronger signal	C
82	Primary biliary cirrhosis	PBC	effect allele selected or hitchhiking on stronger signal	C
91	Ulcerative colitis	UC	protective allele selected or hitchhiking on stronger signal	C
94	Alopecia areata	Alp	effect allele selected or hitchhiking on stronger signal	C
98	Crohns disease	Cro	effect allele selected or hitchhiking on stronger signal	C
101	Primary biliary cirrhosis	PBC	effect allele selected or hitchhiking on stronger signal	C
102	Crohns disease	Cro	effect allele selected or hitchhiking on stronger signal	C
126	Multiple sclerosis	MS	effect allele selected or hitchhiking on stronger signal	C
126	Primary biliary cirrhosis	PBC	protective allele selected or hitchhiking on stronger signal	C
144	Celiac disease	Cel	protective allele selected or hitchhiking on stronger signal	C
144	Primary sclerosing cholangitis	PSC	protective allele selected or hitchhiking on stronger signal	C
161	Behcets disease	Bhc	effect allele selected or hitchhiking on stronger signal	C
162	Crohns disease	Cro	effect allele selected or hitchhiking on stronger signal	C
162	Juvenile idiopathic arthritis	Juv	effect allele selected or hitchhiking on stronger signal	C
167	Crohns disease	Cro	effect allele selected or hitchhiking on stronger signal	C
202	Systemic lupus erythematosus	SLE	effect allele selected or hitchhiking on stronger signal	C
204	Type 1 diabetes	T1D	protective allele selected or hitchhiking on stronger signal	C
218	Crohns disease	Cro	effect allele selected or hitchhiking on stronger signal	C
222	Juvenile idiopathic arthritis	Juv	effect allele selected or hitchhiking on stronger signal	C
271	Crohns disease	Cro	protective allele selected or hitchhiking on stronger signal	C
271	Multiple sclerosis	MS	protective allele selected or hitchhiking on stronger signal	C
345	Psoriasis	Pso	protective allele selected or hitchhiking on stronger signal	C
349	Celiac disease	Cel	effect allele selected or hitchhiking on stronger signal	C
349	Juvenile idiopathic arthritis	Juv	effect allele selected or hitchhiking on stronger signal	C
349	Primary biliary cirrhosis	PBC	effect allele selected or hitchhiking on stronger signal	C
349	Primary sclerosing cholangitis	PSC	effect allele selected or hitchhiking on stronger signal	C
349	Type 1 diabetes	T1D	effect allele selected or hitchhiking on stronger signal	C
349	Vitiligo	V	effect allele selected or hitchhiking on stronger signal	C
358	Crohns disease	Cro	protective allele selected or hitchhiking on stronger signal	C
358	Primary biliary cirrhosis	PBC	SNP selected or hitchhiking on stronger signal	C
365	Celiac disease	Cel	effect allele selected or hitchhiking on stronger signal	C
380	Multiple sclerosis	MS	protective allele selected or hitchhiking on stronger signal	C
388	Vitiligo	V	protective allele selected or hitchhiking on stronger signal	C
410	Ulcerative colitis	UC	effect allele selected or hitchhiking on stronger signal	C
437	Atopic dermatitis	Atp	effect allele selected or hitchhiking on stronger signal	C
443	Psoriasis	Pso	effect allele selected or hitchhiking on stronger signal	C
445	Celiac disease	Cel	SNP selected or hitchhiking on stronger signal	C
445	Primary sclerosing cholangitis	PSC	protective allele selected or hitchhiking on stronger signal	C
452	Primary biliary cirrhosis	PBC	protective allele selected or hitchhiking on stronger signal	C
452	Type 1 diabetes	T1D	protective allele selected or hitchhiking on stronger signal	C
455	Multiple sclerosis	MS	protective allele selected or hitchhiking on stronger signal	C
462	Multiple sclerosis	MS	protective allele selected or hitchhiking on stronger signal	C
463	Crohns disease	Cro	effect allele selected or hitchhiking on stronger signal	C
482	Juvenile idiopathic arthritis	Juv	protective allele selected or hitchhiking on stronger signal	C
31	Atopic dermatitis	Atp	top cand risk alleles not have logLR	D
51	Celiac disease	Cel	top cand risk alleles not have logLR	D
124	Celiac disease	Cel	top cand risk alleles not have logLR	D
145	Primary sclerosing cholangitis	PSC	top cand risk alleles not have logLR	D
161	Psoriasis	Pso	top cand risk alleles not have logLR	D
271	Alopecia areata	Alp	top cand risk alleles not have logLR	D
324	Systemic lupus erythematosus	SLE	top cand risk alleles not have logLR	D
139	Primary biliary cirrhosis	PBC	no consistent selection signal	no consistent selection signal
220	Ulcerative colitis	UC	no consistent selection signal	no consistent selection signal
230	Celiac disease	Cel	no consistent selection signal	no consistent selection signal
230	Multiple sclerosis	MS	no consistent selection signal	no consistent selection signal
230	Primary biliary cirrhosis	PBC	no consistent selection signal	no consistent selection signal
230	Rheumatoid arthritis	RhA	no consistent selection signal	no consistent selection signal
296	Crohns disease	Cro	no consistent selection signal	no consistent selection signal
296	Ulcerative colitis	UC	no consistent selection signal	no consistent selection signal
306	Atopic dermatitis	Atp	no consistent selection signal	no consistent selection signal
346	Multiple sclerosis	MS	no consistent selection signal	no consistent selection signal
347	Ulcerative colitis	UC	no consistent selection signal	no consistent selection signal
379	Rheumatoid arthritis	RhA	no consistent selection signal	no consistent selection signal
456	Multiple sclerosis	MS	no consistent selection signal	no consistent selection signal
474	Psoriasis	Pso	no consistent selection signal	no consistent selection signal
492	Crohns disease	Cro	no consistent selection signal	no consistent selection signal
497	Primary biliary cirrhosis	PBC	no consistent selection signal	no consistent selection signal
