# Supplementary material for: Prioritizing autoimmunity risk variants for functional analyses by fine-mapping mutations under natural selection
Source: Nat Commun. 2022 Nov 18;13:7069. doi: 10.1038/s41467-022-34461-9 (PMC9674589; doi:10.1038/s41467-022-34461-9)
Supplement: Supplementary file 7 — Supplementary Data 4 [file 41467_2022_34461_MOESM7_ESM.xlsx]

## Sheet: Legend - Supplementary Data 4
Supplementary Data 4	Revisiting published evidence on selection in inflammatory disease risk loci. aCLUES-based selection tests from this study. Evidence for selection, logLR ≥ 1.59 bSelection test based on iHS from Raj et al 2013. Evidence for selection, |iHS ≥ 2|

## Sheet: Supplementary Data 4
Selection tests based on CLUES					Selection test based on iHS from Raj et al 2013
Evidence for selection, logLR ≥ 1.59					Strong evidence for selection, |iHS ≥2|
SNPs reported in Raj et al 2013	Position (GRCh37)	median logLRa	s	CLUES tested derived allele	Signals of selection consistent with CLUES	iHSb	Nearest genes within 50 kb
rs1167796	chr7:75173180	0.40355	0.00032	A	No	5.64	HIP1 (chr7:75162621-75368280)
rs3131379	chr6:31721033	0.0429	0.000785	A	No	−3.18	VARS (chr6:31745295-31763730), LSM2 (chr6:31765173-31774761)
rs17696736	chr12:112486818	13.1923	0.006275	G	Yes	−3.10	TMEM116 (chr12:112369086-112450970)
rs281379	chr19:49214274	1.4498	NA	G	No	2.98	FUT2 (chr19:49199228-49209207), FUT1 (chr19:49251268-49258647)
rs3184504	chr12:111884608	16.8512	0.00771	T	Yes	−2.97	SH2B3 (chr12:111843752-111889427), ATXN2 (chr12:111890018-112037480)
rs11962089	chr6:105612220	0.7165	0.00381	A	No	2.81	POPDC3 (chr6:105606155-105627870)
rs6822844	chr4:123509421	1.25275	0.00269	T	No	−2.82	IL2 (chr4:123372625-123377880), IL21 (chr4:123533783-123542224)
rs4308217	chr3:121793187	3.11765	0.006935	G	Yes	−2.73	CD86 (chr3:121774213-121839983)
rs12638253	chr3:156626091	6.6191	0.00996	G	Yes	−2.71	LEKR1 (chr3:156543270-156763918)
rs17810546	chr3:159665050	3.01995	0.004905	G	Yes	−2.66	SCHIP1 (chr3:159557650-159615149), IL12A (chr3:159706537-159713806)
rs1132200	chr3:119150836	0.3386	0.00132	G	No	−2.68	ARHGAP31 (chr3:119013220-119139561), STAT1 (chr2:191829084-191885686)
rs307896	chr19:47661493	4.9529	0.00432	A	Yes	−2.62	SAE1 (chr19:47616531-47713886)
rs2188962	chr5:131770805	3.6903	0.004175	T	Yes	−2.60	SLC22A5 (chr5:131705444-131731306), IRF1 (chr5:131817301-131826490)
rs12708716	chr16:11179873	0.2297	0.00061	G	No	2.32	CLEC16A (chr16:11038345-11276046)
rs11755393	chr6:34824636	0.1667	0.00142	C	No	−2.28	UHRF1BP1 (chr6:34759857-34850915)
rs10210302	chr2:234158839	1.00405	NA	C	No	2.18	INPP5D (chr2:233924677-234116549), ATG16L1 (chr2:234118697-234204320)
rs415890	chr6:167406633	0.14225	-0.00039	T	No	2.15	RNASET2 (chr6:167342992-167370679)
rs3129934	chr6:32336187	0.0429	0.000785	A	No	−2.12	BTNL2 (chr6:32361740-32374905)
rs10440635	chr5:40490790	0.9178	NA	G	No	2.03	PTGER4 (chr5:40679600-40693837)
rs3745516	chr19:50926742	0.11255	NA	A	No	2.01	SPIB (chr19:50922195-50934570)
rs2838519	chr21:45615023	0.2896	-0.00083	A	No	2.00	ICOSLG (chr21:45642874-45660849)
