# Supplementary material for: Prioritizing autoimmunity risk variants for functional analyses by fine-mapping mutations under natural selection
Source: Nat Commun. 2022 Nov 18;13:7069. doi: 10.1038/s41467-022-34461-9 (PMC9674589; doi:10.1038/s41467-022-34461-9)
Supplement: Supplementary file 10 — Supplementary Data 7 [file 41467_2022_34461_MOESM10_ESM.xlsx]

## Sheet: Legend - Supplementary Data 7
Supplementary Data 7	Candidate SNPs annotated with matching eQTLs. There are only 919 matching eQTLs significant at FDR 10%

## Sheet: Supplementary Data 7
Candidate SNP rs ID	chr:position GRCh38	Reference allele	Alternative allele	Alternative allele frequency (AAF)	Index SNP rs ID	Risk Allele	Disease	eQTL affected gene	eQTL effect size (beta)	eQTL effect allele	eQTL gene expression in cell/tissue	Nearest gene to SNP reported in Farh et al 2015	Promising SNPs on A-C LD-blocks (logLR >= 1.59 and PICS >= 0.1)	LD block with selection signal (A-B-C-D)	Evolutionary conservation score (PhyloP)	CLUES logLR (median)	Deleteriousness score (CADD score)	PICS score
rs1886731	1:2540642	T	C	0.4994	rs10797432	NA	NA	NA	NA	NA	NA	NA	NA	FALSE	-2.435	0.0403	6.045	NA
rs942824	1:2542766	T	C	0.4972	rs10797432	NA	NA	NA	NA	NA	NA	NA	NA	FALSE	-0.909	0.0403	0.756	NA
rs10797429	1:2543773	G	C	0.4808	rs10797432	NA	NA	TNFRSF14	0.137987	C	Schmiedel_2018.CD4_T-cell_anti-CD3-CD28_ge	NA	NA	FALSE	0.743	0.2041	13.95	NA
rs12097268	1:2545919	T	A	0.4831	rs10797432	NA	NA	TNFRSF14	0.140101	A	Schmiedel_2018.CD8_T-cell_anti-CD3-CD28_ge	NA	NA	FALSE	-1.364	0.2041	0.79	NA
rs12097268	1:2545919	T	A	0.4831	rs10797432	NA	NA	TNFRSF14	0.0920065	A	Schmiedel_2018.NK-cell_naive_ge	NA	NA	FALSE	-1.364	0.2041	0.79	NA
rs12097268	1:2545919	T	A	0.4831	rs10797432	NA	NA	TNFRSF14	0.0976434	A	Schmiedel_2018.Treg_naive_ge	NA	NA	FALSE	-1.364	0.2041	0.79	NA
rs2477678	1:2547072	T	A	0.4989	rs10797432	NA	NA	TNFRSF14	0.116851	A	Schmiedel_2018.Th1_memory_ge	NA	NA	FALSE	-0.061	0.5403	7.46	NA
rs1974044	1:2548544	A	G	0.4983	rs10797432	NA	NA	TNFRSF14	0.0982592	G	CEDAR.T-cell_CD4_microarray	NA	NA	FALSE	-1.116	0.5403	4.604	NA
rs1974044	1:2548544	A	G	0.4983	rs10797432	NA	NA	TNFRSF14	0.0935897	G	Schmiedel_2018.CD4_T-cell_naive_ge	NA	NA	FALSE	-1.116	0.5403	4.604	NA
rs2227312	1:2556224	C	A	0.4797	rs10797432	NA	NA	MMEL1	0.319854	A	Quach_2016.monocyte_IAV_ge	NA	NA	FALSE	-2.863	0.1265	1.287	NA
rs2227313	1:2556327	T	C	0.4936	rs10797432	NA	NA	NA	NA	NA	NA	NA	NA	FALSE	-3.03	0.0151	0.403	NA
rs4870	1:2556714	A	G	0.4797	rs10797432	NA	NA	TNFRSF14	0.121691	G	Schmiedel_2018.Th1-17_memory_ge	NA	NA	FALSE	-0.251	0.5373	10.77	NA
rs2495366	1:2557491	G	A	0.4903	rs10797432	NA	NA	NA	NA	NA	NA	NA	NA	FALSE	0.156	0.4067	3.103	NA
rs2257763	1:2559459	C	A	0.4931	rs10797432	NA	NA	NA	NA	NA	NA	NA	NA	FALSE	-0.299	0.157	0.577	NA
rs2281852	1:2559503	C	A	0.49	rs10797432	NA	NA	TNFRSF14	0.104129	A	Schmiedel_2018.Th17_memory_ge	NA	NA	FALSE	-3.015	0.0544	0.702	NA
rs2281852	1:2559503	C	A	0.49	rs10797432	NA	NA	TNFRSF14	0.101199	A	Schmiedel_2018.Treg_memory_ge	NA	NA	FALSE	-3.015	0.0544	0.702	NA
rs2234161	1:2559766	C	T	0.4919	rs10797432	NA	NA	NA	NA	NA	NA	NA	NA	FALSE	-1.664	0.157	1.559	NA
rs8725	1:2563346	G	A	0.4956	rs10797432	NA	NA	TNFRSF14	0.103558	A	Schmiedel_2018.Tfh_memory_ge	NA	NA	FALSE	-0.972	0.0573	0.24	NA
rs10910090	1:2564775	C	T	0.4958	rs10797432	NA	NA	RP3-395M20.12	-0.240167	T	GTEx.esophagus_muscularis_ge	NA	NA	FALSE	-0.881	0.0573	1.584	NA
rs11577783	1:2566239	A	G	0.4964	rs10797432	NA	NA	NA	NA	NA	NA	NA	NA	FALSE	-4.01	0.0741	0.814	NA
rs2495365	1:2566588	A	G	0.4956	rs10797432	NA	NA	NA	NA	NA	NA	NA	NA	FALSE	0.019	0.0687	3.634	NA
rs61054170	1:2566613	C	T	0.4956	rs10797432	NA	NA	NA	NA	NA	NA	NA	NA	FALSE	-0.94	0.0741	0.023	NA
rs10910089	1:2567179	G	T	0.4961	rs10797432	NA	NA	NA	NA	NA	NA	NA	NA	FALSE	-1.955	0.0312	1.329	NA
rs1555791	1:2567423	G	C	0.4961	rs10797432	NA	NA	NA	NA	NA	NA	NA	NA	FALSE	-0.94	0.2327	0.352	NA
rs10797433	1:2570571	T	C	0.4967	rs10797432	NA	NA	NA	NA	NA	NA	NA	NA	FALSE	-2.324	0.0754	0.751	NA
rs6667605	1:2571341	C	T	0.4958	rs10797432	NA	NA	NA	NA	NA	NA	NA	NA	FALSE	-0.777	0.2327	0.36	NA
rs6672381	1:2571395	A	G	0.4958	rs10797432	NA	NA	NA	NA	NA	NA	NA	NA	FALSE	-4.998	0.0754	0.034	NA
rs6671426	1:2572795	C	A	0.48	rs10797432	C	Ulcerative_colitis	NA	NA	NA	NA	none	FALSE	FALSE	0.279	0.6808	0.875	0.0527
rs10797434	1:2579841	C	T	0.4956	rs10797432	NA	NA	NA	NA	NA	NA	NA	NA	FALSE	-1.07	0.0754	3.119	NA
rs4648648	1:2581013	G	A	0.4964	rs10797432	NA	NA	NA	NA	NA	NA	NA	NA	FALSE	-2.549	0.1693	0.123	NA
rs4486391	1:2581616	A	T	0.4964	rs10797432	NA	NA	NA	NA	NA	NA	NA	NA	FALSE	-0.979	0.1693	4.726	NA
rs6667564	1:2588863	T	C	0.3369	rs3748816	NA	Primary_sclerosing_cholangitis	NA	NA	NA	NA	FAM213B	FALSE	TRUE	-1.108	0.2795	5.834	0.0295
rs6701238	1:2589061	G	A	0.3369	rs3748816	NA	NA	NA	NA	NA	NA	NA	NA	TRUE	-0.743	0.2795	5.446	NA
rs6670198	1:2589088	T	C	0.3369	rs3748816	NA	NA	NA	NA	NA	NA	NA	NA	TRUE	-0.345	0.2795	4.4	NA
rs876938	1:2591773	G	C	0.3206	rs3748816	NA	NA	NA	NA	NA	NA	NA	NA	TRUE	-0.775	1.1769	0.113	NA
rs745368	1:2592766	C	T	0.32	rs3748816	NA	NA	NA	NA	NA	NA	NA	NA	TRUE	-0.336	1.1769	1.057	NA
rs745367	1:2593018	T	C	0.3364	rs3748816	NA	Primary_sclerosing_cholangitis	NA	NA	NA	NA	MMEL1	FALSE	TRUE	-2.858	0.7658	5.897	0.0324
rs745367	1:2593018	T	C	0.3364	rs3748816	NA	Primary_sclerosing_cholangitis	NA	NA	NA	NA	MMEL1	FALSE	TRUE	-2.858	0.7658	5.897	0.0324
rs745367	1:2593018	T	C	0.3364	rs3748816	NA	Multiple_sclerosis	NA	NA	NA	NA	MMEL1	FALSE	TRUE	-2.858	0.7658	5.897	0.0423
rs745367	1:2593018	T	C	0.3364	rs3748816	NA	Multiple_sclerosis	NA	NA	NA	NA	MMEL1	FALSE	TRUE	-2.858	0.7658	5.897	0.0423
rs10752747	1:2593476	G	T	0.3206	rs3748816	NA	NA	NA	NA	NA	NA	NA	NA	TRUE	-0.317	1.1769	0.423	NA
rs3828154	1:2593504	G	A	0.3364	rs3748816	NA	Primary_sclerosing_cholangitis	NA	NA	NA	NA	MMEL1	FALSE	TRUE	-1.434	0.7658	0.222	0.0324
rs3828154	1:2593504	G	A	0.3364	rs3748816	NA	Primary_sclerosing_cholangitis	NA	NA	NA	NA	MMEL1	FALSE	TRUE	-1.434	0.7658	0.222	0.0324
rs3828154	1:2593504	G	A	0.3364	rs3748816	G	Multiple_sclerosis	NA	NA	NA	NA	MMEL1	FALSE	TRUE	-1.434	0.7658	0.222	0.0423
rs3828154	1:2593504	G	A	0.3364	rs3748816	G	Multiple_sclerosis	NA	NA	NA	NA	MMEL1	FALSE	TRUE	-1.434	0.7658	0.222	0.0423
rs3748819	1:2593527	C	T	0.3206	rs3748816	NA	NA	NA	NA	NA	NA	NA	NA	TRUE	-1.859	1.1769	2.798	NA
rs3748818	1:2594221	G	A	0.3206	rs3748816	NA	NA	NA	NA	NA	NA	NA	NA	TRUE	-1.546	1.1769	0.119	NA
rs3748817	1:2594226	T	C	0.3364	rs3748816	NA	Primary_sclerosing_cholangitis	NA	NA	NA	NA	MMEL1	FALSE	TRUE	-2.317	0.7658	1.149	0.0324
rs3748817	1:2594226	T	C	0.3364	rs3748816	NA	Primary_sclerosing_cholangitis	NA	NA	NA	NA	MMEL1	FALSE	TRUE	-2.317	0.7658	1.149	0.0324
rs3748817	1:2594226	T	C	0.3364	rs3748816	T	Multiple_sclerosis	NA	NA	NA	NA	MMEL1	FALSE	TRUE	-2.317	0.7658	1.149	0.0423
rs3748817	1:2594226	T	C	0.3364	rs3748816	T	Multiple_sclerosis	NA	NA	NA	NA	MMEL1	FALSE	TRUE	-2.317	0.7658	1.149	0.0423
rs3748816	1:2595307	A	G	0.3364	rs3748816	NA	Primary_sclerosing_cholangitis	NA	NA	NA	NA	MMEL1	FALSE	TRUE	-3.199	0.7658	0.671	0.0508
rs3748816	1:2595307	A	G	0.3364	rs3748816	NA	Primary_sclerosing_cholangitis	NA	NA	NA	NA	MMEL1	FALSE	TRUE	-3.199	0.7658	0.671	0.0508
rs3748816	1:2595307	A	G	0.3364	rs3748816	A	Multiple_sclerosis	NA	NA	NA	NA	MMEL1	FALSE	TRUE	-3.199	0.7658	0.671	0.0721
rs3748816	1:2595307	A	G	0.3364	rs3748816	A	Multiple_sclerosis	NA	NA	NA	NA	MMEL1	FALSE	TRUE	-3.199	0.7658	0.671	0.0721
rs2260976	1:2596239	A	G	0.6844	rs3748816	NA	NA	MMEL1	0.328141	G	GTEx.spleen_ge	NA	NA	TRUE	-1.627	1.3082	1.409	NA
rs2843401	1:2596694	T	C	0.6797	rs3748816	NA	NA	NA	NA	NA	NA	NA	NA	TRUE	-3.589	1.3082	0.199	NA
rs2843402	1:2597243	T	C	0.6794	rs3748816	NA	NA	NA	NA	NA	NA	NA	NA	TRUE	-2.377	1.3082	1.221	NA
rs2764845	1:2597560	G	T	0.6636	rs3748816	NA	Primary_sclerosing_cholangitis	NA	NA	NA	NA	MMEL1	FALSE	TRUE	-0.221	0.2932	0.747	0.0324
rs2764845	1:2597560	G	T	0.6636	rs3748816	NA	Primary_sclerosing_cholangitis	NA	NA	NA	NA	MMEL1	FALSE	TRUE	-0.221	0.2932	0.747	0.0324
rs2764845	1:2597560	G	T	0.6636	rs3748816	T	Multiple_sclerosis	NA	NA	NA	NA	MMEL1	FALSE	TRUE	-0.221	0.2932	0.747	0.0423
rs2764845	1:2597560	G	T	0.6636	rs3748816	T	Multiple_sclerosis	NA	NA	NA	NA	MMEL1	FALSE	TRUE	-0.221	0.2932	0.747	0.0423
rs2843403	1:2597658	T	C	0.6636	rs3748816	NA	Primary_sclerosing_cholangitis	NA	NA	NA	NA	MMEL1	FALSE	TRUE	-1.063	0.2932	6.243	0.0324
rs2843403	1:2597658	T	C	0.6636	rs3748816	NA	Primary_sclerosing_cholangitis	NA	NA	NA	NA	MMEL1	FALSE	TRUE	-1.063	0.2932	6.243	0.0324
rs2843403	1:2597658	T	C	0.6636	rs3748816	C	Multiple_sclerosis	NA	NA	NA	NA	MMEL1	FALSE	TRUE	-1.063	0.2932	6.243	0.0423
rs2843403	1:2597658	T	C	0.6636	rs3748816	C	Multiple_sclerosis	NA	NA	NA	NA	MMEL1	FALSE	TRUE	-1.063	0.2932	6.243	0.0423
rs2764842	1:2597753	A	G	0.6794	rs3748816	NA	NA	NA	NA	NA	NA	NA	NA	TRUE	-0.713	1.3082	1.017	NA
rs2764841	1:2597921	G	A	0.6636	rs3748816	NA	Primary_sclerosing_cholangitis	NA	NA	NA	NA	MMEL1	FALSE	TRUE	-1.524	0.2932	0.005	0.0324
rs2764841	1:2597921	G	A	0.6636	rs3748816	NA	Primary_sclerosing_cholangitis	NA	NA	NA	NA	MMEL1	FALSE	TRUE	-1.524	0.2932	0.005	0.0324
rs2764841	1:2597921	G	A	0.6636	rs3748816	A	Multiple_sclerosis	NA	NA	NA	NA	MMEL1	FALSE	TRUE	-1.524	0.2932	0.005	0.0423
rs2764841	1:2597921	G	A	0.6636	rs3748816	A	Multiple_sclerosis	NA	NA	NA	NA	MMEL1	FALSE	TRUE	-1.524	0.2932	0.005	0.0423
rs2764840	1:2597998	C	T	0.6636	rs3748816	NA	Primary_sclerosing_cholangitis	NA	NA	NA	NA	MMEL1	FALSE	TRUE	-2.294	0.2932	1.413	0.0328
rs2843404	1:2599119	T	C	0.6794	rs3748816	NA	NA	NA	NA	NA	NA	NA	NA	TRUE	-2.229	1.3082	0.595	NA
rs2764848	1:2599255	G	A	0.6794	rs3748816	NA	NA	NA	NA	NA	NA	NA	NA	TRUE	0.318	1.3082	2.195	NA
rs2985855	1:2599933	A	C	0.6794	rs3748816	NA	NA	NA	NA	NA	NA	NA	NA	TRUE	-0.766	1.3082	2.068	NA
rs6689711	1:2600028	T	C	0.6794	rs3748816	NA	NA	NA	NA	NA	NA	NA	NA	TRUE	-1.012	1.3082	1.824	NA
rs2985859	1:2600977	T	C	0.6794	rs3748816	NA	NA	NA	NA	NA	NA	NA	NA	TRUE	-1.086	1.3082	1.683	NA
rs3001837	1:2601067	G	A	0.6794	rs3748816	NA	NA	NA	NA	NA	NA	NA	NA	TRUE	-1.484	1.5304	0.323	NA
rs2985857	1:2601185	C	T	0.6803	rs3748816	NA	NA	NA	NA	NA	NA	NA	NA	TRUE	-0.169	1.5304	1.858	NA
rs6424092	1:2601460	C	A	0.6794	rs3748816	NA	NA	NA	NA	NA	NA	NA	NA	TRUE	-0.719	1.3082	0.533	NA
rs60520190	1:2602267	G	A	0.3206	rs3748816	NA	NA	NA	NA	NA	NA	NA	NA	TRUE	-2.126	1.3082	0.074	NA
rs11585048	1:2602648	C	T	0.3206	rs3748816	NA	NA	NA	NA	NA	NA	NA	NA	TRUE	-0.185	1.3082	0.096	NA
rs10797435	1:2603362	G	C	0.3208	rs3748816	NA	NA	MMEL1	-0.483594	C	GTEx.artery_tibial_ge	NA	NA	TRUE	-0.177	1.3082	0.402	NA
rs6664969	1:2603539	G	A	0.3206	rs3748816	NA	NA	NA	NA	NA	NA	NA	NA	TRUE	1.136	1.3082	4.418	NA
rs4648562	1:2604174	C	A	0.3206	rs3748816	NA	NA	NA	NA	NA	NA	NA	NA	TRUE	0.37	1.3082	1.331	NA
rs4648652	1:2604319	A	G	0.3367	rs3748816	NA	NA	NA	NA	NA	NA	NA	NA	TRUE	-0.181	0.2932	5.946	NA
rs4648653	1:2604456	C	T	0.3206	rs3748816	NA	NA	NA	NA	NA	NA	NA	NA	TRUE	-2.832	1.3082	0.382	NA
rs4648563	1:2604563	C	G	0.3206	rs3748816	NA	NA	NA	NA	NA	NA	NA	NA	TRUE	-2.224	1.5304	1.645	NA
rs78506337	1:2605656	G	A	0.3208	rs3748816	NA	NA	NA	NA	NA	NA	NA	NA	TRUE	-0.192	1.3082	6.628	NA
rs4074789	1:2606025	A	G	0.3367	rs3748816	NA	NA	MMEL1	-0.730353	G	GTEx.brain_nucleus_accumbens_ge	NA	NA	TRUE	-1.181	0.2932	0.826	NA
rs41300092	1:2606399	C	T	0.3208	rs3748816	NA	NA	NA	NA	NA	NA	NA	NA	TRUE	0.182	1.3082	0.237	NA
rs10910105	1:2606770	G	A	0.3208	rs3748816	NA	NA	NA	NA	NA	NA	NA	NA	TRUE	-3.571	1.3082	0.122	NA
rs10797436	1:2606910	G	A	0.3208	rs28532547	G	Rheumatoid_arthritis	NA	NA	NA	NA	MMEL1	FALSE	TRUE	-1.803	1.4732	1.755	0.0367
rs10910106	1:2607447	G	T	0.3208	rs28532547	G	Rheumatoid_arthritis	NA	NA	NA	NA	MMEL1	FALSE	TRUE	-1.366	1.4732	1.548	0.0367
rs10797437	1:2607567	T	C	0.3367	rs3748816	NA	NA	NA	NA	NA	NA	NA	NA	TRUE	-1.69	1.9632	0.883	NA
rs10910107	1:2607742	C	T	0.3369	rs3748816	NA	NA	NA	NA	NA	NA	NA	NA	TRUE	-0.107	1.9632	0.379	NA
rs10910108	1:2608093	A	G	0.3367	rs4445406	A	Celiac_disease	NA	NA	NA	NA	MMEL1	FALSE	TRUE	-0.175	1.9632	6.377	0.0399
rs4073285	1:2608357	C	T	0.3319	rs3748816	NA	NA	NA	NA	NA	NA	NA	NA	TRUE	-2.759	1.4732	3.346	NA
rs10797440	1:2609830	A	G	0.3367	rs4445406	A	Celiac_disease	NA	NA	NA	NA	MMEL1	FALSE	TRUE	-0.291	1.9632	13.86	0.0289
rs10910111	1:2611214	A	G	0.3367	rs3748816	NA	NA	MMEL1	-0.559087	G	GTEx.brain_caudate_ge	NA	NA	TRUE	-0.578	1.9632	5.88	NA
rs10752748	1:2613201	G	A	0.3208	rs3748816	NA	NA	NA	NA	NA	NA	NA	NA	TRUE	-0.184	1.4732	1.093	NA
rs6684865	1:2614790	G	A	0.3208	rs3748816	NA	NA	MMEL1	-0.555948	A	GTEx.lung_ge	NA	NA	TRUE	-0.497	1.4732	0.041	NA
rs10797441	1:2620221	T	G	0.3208	rs3748816	NA	NA	NA	NA	NA	NA	NA	NA	TRUE	0.196	1.3476	1.394	NA
rs6673993	1:2620632	T	C	0.3367	rs4445406	T	Celiac_disease	NA	NA	NA	NA	MMEL1	FALSE	TRUE	-1.022	1.607	1.055	0.0283
rs3890745	1:2622185	T	C	0.3208	rs3748816	NA	NA	NA	NA	NA	NA	NA	NA	TRUE	-1.654	0.9741	0.945	NA
rs4474198	1:2622319	C	T	0.3367	rs3748816	NA	NA	NA	NA	NA	NA	NA	NA	TRUE	-0.457	0.4399	2.083	NA
rs28568531	1:2624201	T	A	0.3208	rs3748816	NA	NA	NA	NA	NA	NA	NA	NA	TRUE	-1.338	0.9741	2.356	NA
rs7368072	1:2624686	C	T	0.3208	rs3748816	NA	NA	NA	NA	NA	NA	NA	NA	TRUE	-1.021	3.1059	2.26	NA
rs7368105	1:2625109	C	T	0.3206	rs3748816	NA	NA	NA	NA	NA	NA	NA	NA	TRUE	-0.716	3.1059	0.117	NA
rs7364820	1:2625270	G	A	0.3206	rs28532547	NA	Rheumatoid_arthritis	NA	NA	NA	NA	MMEL1	FALSE	TRUE	-0.593	3.1059	0.298	0.0367
rs6422657	1:2626092	C	T	0.6794	rs3748816	NA	NA	NA	NA	NA	NA	NA	NA	TRUE	-3.743	0.9741	0.026	NA
rs6668149	1:2626869	A	C	0.6792	rs3748816	NA	NA	NA	NA	NA	NA	NA	NA	TRUE	-1.643	2.4446	4.933	NA
rs12748729	1:2627301	C	T	0.6792	rs3748816	NA	NA	NA	NA	NA	NA	NA	NA	TRUE	-2.8	2.4446	0.003	NA
rs12730932	1:2628150	T	G	0.6794	rs3748816	NA	NA	NA	NA	NA	NA	NA	NA	TRUE	-0.36	2.4446	6.925	NA
rs6698817	1:2632744	T	C	0.6794	rs3748816	NA	NA	NA	NA	NA	NA	NA	NA	TRUE	-2.064	3.6342	1.685	NA
rs4648565	1:2638584	A	G	0.6797	rs3748816	NA	NA	NA	NA	NA	NA	NA	NA	TRUE	-1.866	3.6342	5.514	NA
rs28690427	1:2640384	A	G	0.6797	rs3748816	NA	NA	NA	NA	NA	NA	NA	NA	TRUE	-0.349	5.3093	1.279	NA
rs9970196	1:2642639	T	C	0.6789	rs3748816	NA	NA	NA	NA	NA	NA	NA	NA	TRUE	-0.037	5.3093	10.87	NA
rs10909839	1:2791865	G	A	0.3167	rs3748816	NA	NA	NA	NA	NA	NA	NA	NA	TRUE	0.256	3.5432	3.007	NA
rs4648356	1:2792599	C	A	0.3206	rs3748816	NA	NA	NA	NA	NA	NA	NA	NA	TRUE	1.039	3.5432	1.875	NA
rs897628	1:2800059	C	T	0.3197	rs3748816	NA	NA	NA	NA	NA	NA	NA	NA	TRUE	0.99	1.3345	7.104	NA
rs60389769	1:2800905	G	A	0.3183	rs3748816	NA	NA	NA	NA	NA	NA	NA	NA	TRUE	-2.424	1.54	0.229	NA
rs897625	1:2803608	A	G	0.3208	rs3748816	NA	NA	MMEL1	-0.607919	G	GTEx.small_intestine_ge	NA	NA	TRUE	-0.931	0.2509	3.691	NA
rs897624	1:2803610	T	C	0.3208	rs3748816	NA	NA	NA	NA	NA	NA	NA	NA	TRUE	0.079	1.2271	0.882	NA
rs2100574	1:2804584	G	A	0.32	rs3748816	NA	NA	NA	NA	NA	NA	NA	NA	TRUE	-0.854	0.7222	0.282	NA
rs41402249	1:7762663	G	C	0.1383	rs2797685	NA	NA	NA	NA	NA	NA	NA	NA	FALSE	-0.191	1.3247	0.342	NA
rs2071987	1:7773966	G	A	0.1417	rs2797685	NA	NA	NA	NA	NA	NA	NA	NA	FALSE	-0.502	0.1998	0.373	NA
rs3753503	1:7781911	G	A	0.1411	rs2797685	NA	NA	NA	NA	NA	NA	NA	NA	FALSE	-0.759	0.7565	3.453	NA
rs2859390	1:7787469	A	G	0.1333	rs2797685	NA	NA	NA	NA	NA	NA	NA	NA	FALSE	-0.748	0.2033	3.533	NA
rs707466	1:7801540	C	A	0.1414	rs2797685	A	Crohns_disease	NA	NA	NA	NA	PER3	FALSE	FALSE	-0.2	0.5465	2.939	0.0431
rs707467	1:7801624	A	C	0.1414	rs2797685	C	Crohns_disease	NA	NA	NA	NA	PER3	FALSE	FALSE	-0.404	0.5465	4.035	0.0574
rs2797685	1:7819003	C	T	0.1411	rs2797685	T	Crohns_disease	NA	NA	NA	NA	PER3	FALSE	FALSE	-0.23	0.3058	2.202	0.1104
rs697691	1:7825294	A	G	0.1411	rs2797685	G	Crohns_disease	NA	NA	NA	NA	PER3	FALSE	FALSE	-0.08	0.0108	0.888	0.1104
rs697693	1:7826364	G	A	0.1433	rs2797685	A	Crohns_disease	NA	NA	NA	NA	PER3	FALSE	FALSE	0.1	0.0108	1.308	0.0436
rs2640908	1:7829881	C	T	0.1411	rs2797685	T	Crohns_disease	NA	NA	NA	NA	PER3	FALSE	FALSE	-0.377	0.0448	2.824	0.1104
rs1689904	1:7830741	C	T	0.1411	rs2797685	T	Crohns_disease	NA	NA	NA	NA	PER3	FALSE	FALSE	0.702	0.0448	4.605	0.0574
rs1773138	1:7831737	C	T	0.1411	rs2797685	T	Crohns_disease	NA	NA	NA	NA	PER3	FALSE	FALSE	-0.483	0.0448	6.051	0.0574
rs56204811	1:7835009	A	G	0.1186	rs2797685	NA	NA	NA	NA	NA	NA	NA	NA	FALSE	-0.178	1.1449	1.036	NA
rs9658012	1:7928962	C	T	0.1853	rs9658012	NA	Celiac_disease	NA	NA	NA	NA	TNFRSF9	FALSE	TRUE	0.186	1.8772	2.419	0.0926
rs2493214	1:7934360	A	G	0.2106	rs9658012	NA	NA	NA	NA	NA	NA	NA	NA	TRUE	-0.806	0.0876	2.204	NA
rs7545687	1:7937123	G	A	0.1872	rs9658012	NA	Celiac_disease	NA	NA	NA	NA	TNFRSF9	FALSE	TRUE	-0.064	0.8326	3.65	0.0673
rs35731977	1:7954508	G	A	0.1992	rs9658012	NA	NA	NA	NA	NA	NA	NA	NA	TRUE	-0.929	0.0891	7.588	NA
rs35675666	1:7961913	G	T	0.1953	rs35675666	G	Ulcerative_colitis	PARK7	0.100041	T	Quach_2016.monocyte_naive_ge	PARK7	FALSE	TRUE	1.794	0.0891	7.947	0.1119
rs3766606	1:7962137	G	T	0.1953	rs35675666	G	Ulcerative_colitis	NA	NA	NA	NA	PARK7	TRUE	TRUE	0.394	2.1027	8.231	0.1119
rs7517357	1:7965215	C	T	0.1958	rs35675666	NA	Ulcerative_colitis	PARK7	0.143012	T	Quach_2016.monocyte_LPS_ge	PARK7	FALSE	TRUE	-0.991	3.0679	0.796	0.0687
rs7517357	1:7965215	C	T	0.1958	rs35675666	NA	Ulcerative_colitis	PARK7	0.144648	T	Quach_2016.monocyte_Pam3CSK4_ge	PARK7	FALSE	TRUE	-0.991	3.0679	0.796	0.0687
rs7517357	1:7965215	C	T	0.1958	rs35675666	NA	Ulcerative_colitis	PARK7	0.183842	T	Quach_2016.monocyte_R848_ge	PARK7	FALSE	TRUE	-0.991	3.0679	0.796	0.0687
rs34124834	1:7968870	T	G	0.1956	rs9658012	NA	Celiac_disease	NA	NA	NA	NA	PARK7	FALSE	TRUE	-0.544	2.9405	1.239	0.0375
rs34124834	1:7968870	T	G	0.1956	rs9658012	NA	Celiac_disease	NA	NA	NA	NA	PARK7	FALSE	TRUE	-0.544	2.9405	1.239	0.0375
rs67717282	1:7981230	C	T	0.2072	rs35675666	NA	NA	NA	NA	NA	NA	NA	NA	TRUE	-0.916	3.5483	0.743	NA
rs161802	1:7982766	G	T	0.2144	rs35675666	NA	NA	NA	NA	NA	NA	NA	NA	TRUE	0.08	3.5483	4.224	NA
rs225120	1:7986318	C	T	0.215	rs35675666	NA	NA	NA	NA	NA	NA	NA	NA	TRUE	-0.368	3.5483	1.133	NA
rs12727642	1:7986612	C	A	0.2072	rs9658012	NA	Celiac_disease	NA	NA	NA	NA	none	FALSE	TRUE	0.178	3.5483	5.379	0.036
rs36016881	1:7991181	A	G	0.2092	rs35675666	NA	NA	NA	NA	NA	NA	NA	NA	TRUE	1.331	3.5483	1.87	NA
rs17367289	1:7993075	A	G	0.2161	rs35675666	NA	NA	NA	NA	NA	NA	NA	NA	TRUE	0.499	3.5483	0.749	NA
rs397349	1:8014812	A	C	0.2161	rs9658012	NA	NA	ENSG00000284747	-0.306266	C	Quach_2016.monocyte_Pam3CSK4_ge	NA	NA	TRUE	-0.269	1.0304	4.877	NA
rs397349	1:8014812	A	C	0.2161	rs9658012	NA	NA	ENSG00000284747	-0.225968	C	Quach_2016.monocyte_R848_ge	NA	NA	TRUE	-0.269	1.0304	4.877	NA
rs397349	1:8014812	A	C	0.2161	rs9658012	NA	NA	ENSG00000284747	-0.186615	C	Quach_2016.monocyte_naive_ge	NA	NA	TRUE	-0.269	1.0304	4.877	NA
rs2294889	1:8015874	A	G	0.2083	rs35675666	NA	NA	NA	NA	NA	NA	NA	NA	TRUE	-0.072	3.8914	3.644	NA
rs12735338	1:8018509	T	C	0.2083	rs35675666	NA	NA	NA	NA	NA	NA	NA	NA	TRUE	-1.502	3.8914	7.038	NA
rs10489450	1:8019241	C	T	0.2081	rs35675666	NA	NA	NA	NA	NA	NA	NA	NA	TRUE	-0.199	3.8914	0.064	NA
rs28624	1:8024295	A	C	0.2158	rs9658012	NA	NA	NA	NA	NA	NA	NA	NA	TRUE	0.191	2.1607	7.582	NA
rs12745223	1:8034918	C	T	0.2081	rs35675666	NA	NA	NA	NA	NA	NA	NA	NA	TRUE	-1.999	2.1783	0.48	NA
rs225131	1:8035426	T	C	0.2158	rs9658012	NA	NA	NA	NA	NA	NA	NA	NA	TRUE	-0.151	0.2578	1.348	NA
rs225132	1:8035440	T	G	0.2158	rs9658012	NA	NA	NA	NA	NA	NA	NA	NA	TRUE	1.164	0.2578	0.54	NA
rs7522911	1:8037085	C	T	0.2078	rs35675666	NA	NA	NA	NA	NA	NA	NA	NA	TRUE	-0.76	2.1783	0.204	NA
rs6577459	1:8040113	G	T	0.2078	rs35675666	NA	NA	NA	NA	NA	NA	NA	NA	TRUE	0.137	2.1783	2.464	NA
rs12757968	1:8046141	A	G	0.2078	rs35675666	NA	NA	NA	NA	NA	NA	NA	NA	TRUE	1.985	2.1783	19.39	NA
rs2050198	1:8051779	T	G	0.2078	rs35675666	NA	NA	NA	NA	NA	NA	NA	NA	TRUE	0.28	3.9236	5.596	NA
rs12753070	1:8054259	C	G	0.2075	rs35675666	NA	NA	NA	NA	NA	NA	NA	NA	TRUE	0.212	1.633	6.158	NA
rs4908724	1:8059191	G	T	0.2072	rs35675666	NA	NA	NA	NA	NA	NA	NA	NA	TRUE	1.21	1.633	14.42	NA
rs12730860	1:8072402	T	C	0.2097	rs35675666	NA	NA	NA	NA	NA	NA	NA	NA	TRUE	-2.304	1.5198	1.207	NA
rs7539255	1:8073292	T	C	0.2097	rs35675666	NA	NA	NA	NA	NA	NA	NA	NA	TRUE	0.535	1.5198	4.071	NA
rs12736494	1:8075956	G	A	0.2078	rs35675666	NA	NA	NA	NA	NA	NA	NA	NA	TRUE	0.364	1.5198	1.257	NA
rs72634258	1:8090578	T	C	0.2	rs9658012	NA	NA	NA	NA	NA	NA	NA	NA	TRUE	-1.888	1.565	0.342	NA
rs6668846	1:8092042	C	G	0.7856	rs9658012	NA	NA	NA	NA	NA	NA	NA	NA	TRUE	-3.286	0.9414	0.1	NA
rs4908727	1:8103062	T	C	0.7844	rs9658012	NA	NA	NA	NA	NA	NA	NA	NA	TRUE	-0.961	1.0379	3.186	NA
rs7545677	1:8105559	T	C	0.7842	rs9658012	NA	NA	NA	NA	NA	NA	NA	NA	TRUE	-0.594	1.2361	0.083	NA
rs7545745	1:8105607	T	A	0.7844	rs9658012	NA	NA	NA	NA	NA	NA	NA	NA	TRUE	-0.014	1.2361	2.699	NA
rs6703955	1:8105915	G	C	0.7844	rs9658012	NA	NA	NA	NA	NA	NA	NA	NA	TRUE	-0.048	1.2361	2.392	NA
rs4325151	1:8108857	T	A	0.7847	rs9658012	NA	NA	NA	NA	NA	NA	NA	NA	TRUE	-0.648	0.6233	2.422	NA
rs4369247	1:8108933	C	T	0.7847	rs9658012	NA	NA	NA	NA	NA	NA	NA	NA	TRUE	-0.709	0.6233	2.574	NA
rs12128234	1:8110159	T	C	0.7847	rs9658012	NA	NA	NA	NA	NA	NA	NA	NA	TRUE	-1.085	0.6233	3.038	NA
rs60650319	1:8186229	C	A	0.2986	rs11121129	NA	NA	NA	NA	NA	NA	NA	NA	FALSE	-0.177	0.2422	1.536	NA
rs11121127	1:8196253	G	A	0.2681	rs11121129	NA	NA	NA	NA	NA	NA	NA	NA	FALSE	-1.227	1.2112	0.551	NA
rs11121128	1:8196371	A	T	0.2681	rs11121129	NA	NA	NA	NA	NA	NA	NA	NA	FALSE	-0.183	0.5251	0.481	NA
rs72635708	1:8197900	T	C	0.2564	rs11121129	NA	NA	NA	NA	NA	NA	NA	NA	FALSE	-1.138	0.9056	4.037	NA
rs11585994	1:8198166	T	C	0.2647	rs11121129	NA	NA	NA	NA	NA	NA	NA	NA	FALSE	-1.119	0.1007	1.623	NA
rs12140347	1:8200139	G	A	0.2642	rs11121129	NA	NA	NA	NA	NA	NA	NA	NA	FALSE	-0.701	1.3681	1.544	NA
rs6700905	1:8200389	G	C	0.2958	rs11121129	NA	Psoriasis	NA	NA	NA	NA	none	FALSE	FALSE	-3.378	0.0074	0.619	0.0295
rs11588420	1:8200696	G	A	0.2644	rs11121129	NA	NA	NA	NA	NA	NA	NA	NA	FALSE	-0.059	0.9916	6.846	NA
rs11587140	1:8200774	T	C	0.2644	rs11121129	NA	NA	NA	NA	NA	NA	NA	NA	FALSE	-0.72	0.9916	0.533	NA
rs11588819	1:8200885	G	A	0.2642	rs11121129	NA	NA	NA	NA	NA	NA	NA	NA	FALSE	-0.316	0.9916	0.038	NA
rs12138839	1:8201333	T	G	0.3075	rs11121129	NA	NA	NA	NA	NA	NA	NA	NA	FALSE	-2.151	0.2802	0.578	NA
rs12745477	1:8204397	A	G	0.2644	rs11121129	NA	NA	NA	NA	NA	NA	NA	NA	FALSE	-0.109	0.9916	1.889	NA
rs7548511	1:8207453	A	G	0.2661	rs11121129	NA	NA	NA	NA	NA	NA	NA	NA	FALSE	0.349	0.0074	3.397	NA
rs11121129	1:8208035	G	A	0.2661	rs11121129	NA	Psoriasis	NA	NA	NA	NA	none	FALSE	FALSE	0.63	0.0074	5.477	0.1796
rs6661746	1:8208560	G	A	0.2661	rs11121129	NA	Psoriasis	NA	NA	NA	NA	none	FALSE	FALSE	-0.875	0.4133	0.344	0.1204
rs6701941	1:8208655	T	C	0.2658	rs11121129	NA	Psoriasis	NA	NA	NA	NA	none	FALSE	FALSE	-0.664	0.4133	0.508	0.1204
rs6687168	1:8208853	C	T	0.2658	rs11121129	NA	Psoriasis	NA	NA	NA	NA	none	FALSE	FALSE	-0.564	0.4133	1.649	0.0799
rs11121131	1:8212171	G	A	0.2636	rs11121129	NA	Psoriasis	NA	NA	NA	NA	none	FALSE	FALSE	-1.098	0.4133	7.415	0.072
rs425371	1:8212466	G	A	0.2706	rs11121129	NA	NA	NA	NA	NA	NA	NA	NA	FALSE	-1.253	0.0243	3.007	NA
rs12080583	1:8464817	G	A	0.6575	rs4908760	NA	Vitiligo	NA	NA	NA	NA	RERE	FALSE	TRUE	-0.258	1.7454	0.341	0.0629
rs4908760	1:8466082	G	A	0.6569	rs4908760	NA	Vitiligo	RERE	0.0737588	A	Schmiedel_2018.CD8_T-cell_anti-CD3-CD28_ge	RERE	TRUE	TRUE	0.903	2.1029	5.035	0.1028
rs1922983	1:8471266	A	G	0.6575	rs4908760	NA	Vitiligo	NA	NA	NA	NA	RERE	TRUE	TRUE	-0.91	2.3767	0.278	0.1028
rs6577488	1:8474469	T	C	0.6575	rs4908760	NA	Vitiligo	NA	NA	NA	NA	RERE	FALSE	TRUE	0.094	2.3767	14.73	0.0511
rs4351668	1:8475758	C	T	0.6572	rs4908760	NA	Vitiligo	NA	NA	NA	NA	RERE	FALSE	TRUE	-0.503	2.3767	0.366	0.0629
rs1024197	1:8476998	C	G	0.6575	rs4908760	NA	Vitiligo	NA	NA	NA	NA	RERE	FALSE	TRUE	-0.168	1.0603	6.003	0.0434
rs1884352	1:8477229	G	A	0.6403	rs4908760	NA	NA	NA	NA	NA	NA	NA	NA	TRUE	-0.169	2.2007	2.735	NA
rs7551849	1:8479403	A	G	0.6572	rs4908760	NA	Vitiligo	NA	NA	NA	NA	RERE	FALSE	TRUE	0.431	2.5439	1.683	0.0378
rs12046643	1:8487806	A	C	0.6572	rs4908760	NA	NA	NA	NA	NA	NA	NA	NA	TRUE	1.018	2.5439	6.127	NA
rs10864353	1:8489656	A	G	0.6572	rs4908760	NA	NA	NA	NA	NA	NA	NA	NA	TRUE	0.517	3.1126	4.229	NA
rs10864354	1:8489681	C	T	0.6572	rs4908760	NA	NA	NA	NA	NA	NA	NA	NA	TRUE	-1.558	1.9488	1.504	NA
rs4908761	1:8492159	G	A	0.6567	rs4908760	NA	NA	NA	NA	NA	NA	NA	NA	TRUE	0.058	1.9488	1.093	NA
rs6677736	1:8492744	A	T	0.6575	rs4908760	NA	NA	NA	NA	NA	NA	NA	NA	TRUE	-2.024	3.1126	0.012	NA
rs7518608	1:8497260	C	G	0.6572	rs4908760	NA	NA	NA	NA	NA	NA	NA	NA	TRUE	0.149	3.1126	8.575	NA
rs7530745	1:8497631	A	C	0.6569	rs4908760	NA	NA	NA	NA	NA	NA	NA	NA	TRUE	-1.295	1.9488	2.506	NA
rs6669503	1:8504241	C	G	0.6569	rs4908760	NA	NA	NA	NA	NA	NA	NA	NA	TRUE	-0.696	1.9488	0.762	NA
rs10864356	1:8509812	A	T	0.6569	rs4908760	NA	NA	NA	NA	NA	NA	NA	NA	TRUE	-0.564	3.1126	1.227	NA
rs11121194	1:8509847	C	T	0.6569	rs4908760	NA	NA	NA	NA	NA	NA	NA	NA	TRUE	-0.339	3.1126	2.934	NA
rs7542312	1:8513412	G	C	0.6572	rs4908760	NA	NA	NA	NA	NA	NA	NA	NA	TRUE	-0.499	3.1126	1.355	NA
rs7520617	1:8513658	C	T	0.6572	rs4908760	NA	NA	NA	NA	NA	NA	NA	NA	TRUE	-0.36	1.9488	2.238	NA
rs6668508	1:8514059	C	T	0.6572	rs4908760	NA	NA	NA	NA	NA	NA	NA	NA	TRUE	-0.427	3.1126	6.529	NA
rs6577491	1:8514913	G	T	0.6569	rs4908760	NA	NA	NA	NA	NA	NA	NA	NA	TRUE	-0.946	1.9488	1.59	NA
rs6577492	1:8515005	C	A	0.6567	rs4908760	NA	NA	NA	NA	NA	NA	NA	NA	TRUE	-2.158	1.9488	1.214	NA
rs6577494	1:8516866	C	T	0.6572	rs4908760	NA	NA	NA	NA	NA	NA	NA	NA	TRUE	-1.48	3.1126	0.864	NA
rs1463051	1:8536834	T	A	0.6569	rs4908760	NA	NA	NA	NA	NA	NA	NA	NA	TRUE	1.994	4.8446	7.021	NA
rs1463050	1:8536983	G	A	0.6569	rs4908760	NA	NA	NA	NA	NA	NA	NA	NA	TRUE	-2.414	4.8446	0.101	NA
rs1463049	1:8537049	A	T	0.6572	rs4908760	NA	NA	NA	NA	NA	NA	NA	NA	TRUE	-1.135	4.8446	0.06	NA
rs11121199	1:8540133	G	A	0.6564	rs4908760	NA	NA	NA	NA	NA	NA	NA	NA	TRUE	-0.312	4.8446	1.945	NA
rs35865480	1:8543718	C	T	0.6572	rs4908760	NA	NA	NA	NA	NA	NA	NA	NA	TRUE	-1.06	4.8446	1.991	NA
rs6702060	1:8546965	G	A	0.6572	rs4908760	NA	NA	NA	NA	NA	NA	NA	NA	TRUE	-0.22	4.8446	0.764	NA
rs6577499	1:8552045	G	C	0.6569	rs4908760	NA	NA	NA	NA	NA	NA	NA	NA	TRUE	-0.11	4.8446	3.643	NA
rs2016084	1:8553359	C	A	0.6569	rs4908760	NA	NA	NA	NA	NA	NA	NA	NA	TRUE	0.513	4.8446	8.11	NA
rs6577502	1:8555518	T	C	0.6572	rs4908760	NA	NA	NA	NA	NA	NA	NA	NA	TRUE	-0.055	4.8446	6.68	NA
rs1473420	1:8556779	T	G	0.6572	rs4908760	NA	NA	NA	NA	NA	NA	NA	NA	TRUE	-2.146	2.7596	1.116	NA
rs12756257	1:8556874	C	A	0.6569	rs4908760	NA	NA	NA	NA	NA	NA	NA	NA	TRUE	-0.52	2.7596	4.563	NA
rs11121201	1:8572732	A	T	0.6578	rs4908760	NA	NA	NA	NA	NA	NA	NA	NA	TRUE	-0.112	1.4877	3.071	NA
rs7547411	1:8578086	A	G	0.6575	rs4908760	NA	NA	NA	NA	NA	NA	NA	NA	TRUE	-0.364	2.0836	0.682	NA
rs11121202	1:8579298	T	C	0.6572	rs4908760	NA	NA	NA	NA	NA	NA	NA	NA	TRUE	-0.335	1.4877	7.22	NA
rs1061039	1:8582529	T	C	0.6572	rs4908760	NA	NA	NA	NA	NA	NA	NA	NA	TRUE	-1.449	2.0836	0.156	NA
rs6663123	1:8582872	T	C	0.6572	rs4908760	NA	NA	NA	NA	NA	NA	NA	NA	TRUE	-2.479	1.4877	0.519	NA
rs7537982	1:8583948	C	T	0.6569	rs4908760	NA	NA	NA	NA	NA	NA	NA	NA	TRUE	-2.047	1.9618	0.639	NA
rs1934138	1:8585757	G	A	0.6569	rs4908760	NA	NA	NA	NA	NA	NA	NA	NA	TRUE	0.093	1.9618	1.275	NA
rs6670508	1:8587858	G	C	0.6581	rs4908760	NA	NA	NA	NA	NA	NA	NA	NA	TRUE	-0.933	2.1351	3.119	NA
rs7526171	1:8590126	T	C	0.6572	rs4908760	NA	NA	NA	NA	NA	NA	NA	NA	TRUE	0.985	1.176	3.55	NA
rs6675443	1:8591523	T	A	0.6572	rs4908760	NA	NA	NA	NA	NA	NA	NA	NA	TRUE	-1.837	1.176	0.386	NA
rs922366	1:8593674	C	A	0.6569	rs4908760	NA	NA	RP5-1115A15.1	0.277536	A	GTEx.ovary_ge	NA	NA	TRUE	0.26	1.176	5.18	NA
rs11121204	1:8594246	G	A	0.6569	rs4908760	NA	NA	NA	NA	NA	NA	NA	NA	TRUE	0.374	1.176	5.346	NA
rs1809332	1:8596375	C	T	0.6572	rs4908760	NA	NA	NA	NA	NA	NA	NA	NA	TRUE	-2.502	3.0167	1.727	NA
rs11121205	1:8598026	G	A	0.6569	rs4908760	NA	NA	NA	NA	NA	NA	NA	NA	TRUE	-0.386	2.8978	0.099	NA
rs6666191	1:8598383	C	T	0.6572	rs4908760	NA	NA	NA	NA	NA	NA	NA	NA	TRUE	0.214	3.0167	1.572	NA
rs6681362	1:8598468	T	G	0.6572	rs4908760	NA	NA	NA	NA	NA	NA	NA	NA	TRUE	-1.832	3.0167	2.553	NA
rs1318218	1:8598653	T	C	0.6572	rs4908760	NA	NA	NA	NA	NA	NA	NA	NA	TRUE	0.046	3.0167	2.565	NA
rs2100888	1:8599223	T	A	0.6572	rs4908760	NA	NA	NA	NA	NA	NA	NA	NA	TRUE	0.919	3.0167	9.183	NA
rs4480384	1:8599655	A	G	0.6575	rs4908760	NA	NA	NA	NA	NA	NA	NA	NA	TRUE	1.459	1.7038	7.885	NA
rs12136766	1:8603762	G	A	0.6625	rs4908760	NA	NA	NA	NA	NA	NA	NA	NA	TRUE	-1.735	3.4074	0.082	NA
rs6701331	1:8610147	A	C	0.6633	rs4908760	NA	NA	NA	NA	NA	NA	NA	NA	TRUE	0.496	1.2179	1.021	NA
rs11121209	1:8626803	G	A	0.6617	rs4908760	NA	NA	NA	NA	NA	NA	NA	NA	TRUE	-0.708	1.2179	3.139	NA
rs1381928	1:8630874	G	A	0.6561	rs4908760	NA	NA	NA	NA	NA	NA	NA	NA	TRUE	0.196	1.6764	5.057	NA
rs6674832	1:8631820	T	C	0.6617	rs4908760	NA	NA	NA	NA	NA	NA	NA	NA	TRUE	-1.466	1.2179	0.334	NA
rs7520025	1:8638218	C	T	0.6561	rs4908760	NA	NA	NA	NA	NA	NA	NA	NA	TRUE	-0.801	2.7324	0.316	NA
rs1463052	1:8641172	A	G	0.6617	rs4908760	NA	NA	NA	NA	NA	NA	NA	NA	TRUE	0.086	1.5105	5.942	NA
rs6577513	1:8642694	G	A	0.6564	rs4908760	NA	NA	NA	NA	NA	NA	NA	NA	TRUE	0.774	4.8741	4.177	NA
rs2401138	1:8644000	G	C	0.6614	rs4908760	NA	NA	NA	NA	NA	NA	NA	NA	TRUE	-2.154	4.8741	0.077	NA
rs1463053	1:8644978	G	A	0.6617	rs4908760	NA	NA	NA	NA	NA	NA	NA	NA	TRUE	0.683	1.888	0.768	NA
rs6692693	1:8647057	T	G	0.6617	rs4908760	NA	NA	NA	NA	NA	NA	NA	NA	TRUE	-0.842	1.9551	2.817	NA
rs11121210	1:8648470	T	C	0.6617	rs4908760	NA	NA	NA	NA	NA	NA	NA	NA	TRUE	-0.168	1.9551	0.359	NA
rs6577514	1:8652684	T	G	0.6517	rs4908760	NA	NA	NA	NA	NA	NA	NA	NA	TRUE	-0.509	1.3244	3.54	NA
rs10864360	1:8664463	C	T	0.6442	rs4908760	NA	NA	NA	NA	NA	NA	NA	NA	TRUE	-0.369	3.2305	2.016	NA
rs11121212	1:8665934	C	T	0.6442	rs4908760	NA	NA	NA	NA	NA	NA	NA	NA	TRUE	-2.087	3.2305	0.207	NA
rs10864361	1:8666662	T	C	0.6519	rs4908760	NA	NA	NA	NA	NA	NA	NA	NA	TRUE	-1.697	1.3244	7.681	NA
rs6695867	1:8670720	G	A	0.6464	rs4908760	NA	NA	NA	NA	NA	NA	NA	NA	TRUE	0.108	3.2305	1.144	NA
rs11121215	1:8673069	T	C	0.6519	rs4908760	NA	NA	NA	NA	NA	NA	NA	NA	TRUE	0.667	1.3244	0.295	NA
rs2045820	1:8678076	A	G	0.6464	rs4908760	NA	NA	NA	NA	NA	NA	NA	NA	TRUE	-0.371	2.0317	6.057	NA
rs4908507	1:8678878	C	T	0.6464	rs4908760	NA	NA	NA	NA	NA	NA	NA	NA	TRUE	-6.333	3.2305	0.292	NA
rs11121216	1:8678885	A	G	0.6464	rs4908760	NA	NA	NA	NA	NA	NA	NA	NA	TRUE	-0.665	3.2305	1.065	NA
rs7556169	1:8681342	A	G	0.6519	rs4908760	NA	NA	NA	NA	NA	NA	NA	NA	TRUE	0.984	1.2076	6.251	NA
rs6693009	1:8683651	A	G	0.6519	rs4908760	NA	NA	NA	NA	NA	NA	NA	NA	TRUE	2.474	1.2076	5.22	NA
rs6670208	1:10192609	C	T	0.3047	rs10492972	NA	NA	NA	NA	NA	NA	NA	NA	FALSE	-0.554	0.1294	1.779	NA
rs61784570	1:10198285	C	A	0.3206	rs10492972	NA	NA	NA	NA	NA	NA	NA	NA	FALSE	0.763	0.2013	3.938	NA
rs4348727	1:10205548	G	A	0.2903	rs10492972	NA	NA	NA	NA	NA	NA	NA	NA	FALSE	-0.624	1.4346	0.269	NA
rs12757820	1:10206613	A	T	0.2903	rs10492972	NA	NA	NA	NA	NA	NA	NA	NA	FALSE	0.232	1.4346	12.59	NA
rs12117765	1:10208112	A	G	0.29	rs10492972	NA	NA	NA	NA	NA	NA	NA	NA	FALSE	-0.259	0.0589	3.549	NA
rs11121532	1:10217840	G	T	0.2883	rs10492972	NA	NA	NA	NA	NA	NA	NA	NA	FALSE	-0.6	0.0179	0.146	NA
rs4846197	1:10222108	G	A	0.3439	rs10492972	NA	NA	NA	NA	NA	NA	NA	NA	FALSE	0.272	0.4114	7.706	NA
rs35766535	1:10224601	T	C	0.2889	rs10492972	NA	NA	NA	NA	NA	NA	NA	NA	FALSE	0.31	0.2987	3.349	NA
rs61775887	1:10224675	T	C	0.3444	rs10492972	NA	NA	NA	NA	NA	NA	NA	NA	FALSE	-0.636	0.2854	1.034	NA
rs17400510	1:10230363	T	C	0.2892	rs10492972	NA	NA	NA	NA	NA	NA	NA	NA	FALSE	2.297	0.1716	7.019	NA
rs12751375	1:10231816	C	G	0.2917	rs10492972	NA	NA	NA	NA	NA	NA	NA	NA	FALSE	-0.964	0.2987	0.217	NA
rs11121533	1:10232830	G	C	0.2892	rs10492972	NA	NA	NA	NA	NA	NA	NA	NA	FALSE	-0.194	0.1716	0.133	NA
rs11580854	1:10233507	G	A	0.3444	rs10492972	NA	NA	NA	NA	NA	NA	NA	NA	FALSE	-0.313	0.2854	0.872	NA
rs12136376	1:10236394	C	T	0.2894	rs10492972	NA	NA	NA	NA	NA	NA	NA	NA	FALSE	0.22	0.1716	10.27	NA
rs10864449	1:10236864	A	T	0.3447	rs10492972	NA	NA	NA	NA	NA	NA	NA	NA	FALSE	0.073	0.2854	14.27	NA
rs1538557	1:10237172	T	C	0.3447	rs10492972	NA	NA	NA	NA	NA	NA	NA	NA	FALSE	-0.506	0.2854	13.99	NA
rs11582123	1:10243884	A	T	0.3161	rs10492972	NA	NA	NA	NA	NA	NA	NA	NA	FALSE	0.194	0.1658	2.135	NA
rs12755094	1:10245653	T	C	0.2889	rs10492972	NA	NA	NA	NA	NA	NA	NA	NA	FALSE	-0.114	0.0102	0.587	NA
rs6696056	1:10245934	C	A	0.3439	rs10492972	NA	NA	NA	NA	NA	NA	NA	NA	FALSE	-2.024	0.4023	0.343	NA
rs6700866	1:10245980	A	G	0.2892	rs10492972	NA	NA	NA	NA	NA	NA	NA	NA	FALSE	-0.277	0.0102	2.457	NA
rs4529713	1:10247237	A	G	0.3442	rs10492972	NA	NA	NA	NA	NA	NA	NA	NA	FALSE	-0.366	0.4023	1.145	NA
rs4240911	1:10247395	T	C	0.3161	rs10492972	NA	NA	NA	NA	NA	NA	NA	NA	FALSE	0.064	0.0357	3.227	NA
rs12406943	1:10248487	T	C	0.3442	rs10492972	NA	NA	NA	NA	NA	NA	NA	NA	FALSE	-2.245	0.109	9.511	NA
rs946503	1:10248573	C	G	0.3442	rs10492972	NA	NA	PGD	0.145206	G	GTEx.esophagus_muscularis_ge	NA	NA	FALSE	0.333	0.109	9.349	NA
rs946502	1:10249221	G	C	0.3442	rs10492972	NA	NA	NA	NA	NA	NA	NA	NA	FALSE	0.116	0.109	1.673	NA
rs946501	1:10249522	G	C	0.3442	rs10492972	NA	NA	NA	NA	NA	NA	NA	NA	FALSE	-0.03	0.109	0.388	NA
rs4846205	1:10250156	A	T	0.3161	rs10492972	NA	NA	NA	NA	NA	NA	NA	NA	FALSE	-0.435	0.0357	4.526	NA
rs4846206	1:10250200	G	C	0.3442	rs10492972	NA	NA	NA	NA	NA	NA	NA	NA	FALSE	-1.48	0.109	0.715	NA
rs12407992	1:10251925	A	C	0.2889	rs10492972	NA	NA	NA	NA	NA	NA	NA	NA	FALSE	0.551	0.0978	5.356	NA
rs4846207	1:10253753	T	C	0.3442	rs10492972	NA	NA	NA	NA	NA	NA	NA	NA	FALSE	-2.309	0.0355	2.511	NA
rs4846208	1:10253781	T	C	0.2886	rs10492972	NA	NA	NA	NA	NA	NA	NA	NA	FALSE	0.168	0.0978	6.951	NA
rs12402052	1:10258594	C	G	0.2886	rs10492972	NA	NA	NA	NA	NA	NA	NA	NA	FALSE	0.054	0.1822	11.78	NA
rs1013952	1:10259189	G	A	0.3442	rs10492972	NA	NA	NA	NA	NA	NA	NA	NA	FALSE	-0.383	0.3169	0.675	NA
rs1013953	1:10259401	T	A	0.3444	rs10492972	NA	NA	NA	NA	NA	NA	NA	NA	FALSE	-0.123	0.3169	9.459	NA
rs4846209	1:10261996	G	A	0.3444	rs10492972	NA	NA	NA	NA	NA	NA	NA	NA	FALSE	0.078	0.3169	3.296	NA
rs4846210	1:10262095	A	G	0.2886	rs10492972	NA	NA	NA	NA	NA	NA	NA	NA	FALSE	0.984	0.1822	6.056	NA
rs35837142	1:10262300	C	G	0.2886	rs10492972	NA	NA	NA	NA	NA	NA	NA	NA	FALSE	-0.136	0.1822	1.985	NA
rs12757288	1:10263863	T	C	0.3464	rs10492972	NA	NA	NA	NA	NA	NA	NA	NA	FALSE	-1.082	0.3169	6.427	NA
rs9332414	1:10266905	C	T	0.3458	rs10492972	NA	NA	NA	NA	NA	NA	NA	NA	FALSE	-1.732	0.2172	0.711	NA
rs12141246	1:10267349	A	T	0.3461	rs10492972	NA	NA	PGD	0.147262	T	Alasoo_2018.macrophage_Salmonella_ge	NA	NA	FALSE	-1.845	0.1353	2.052	NA
rs12141416	1:10267809	A	G	0.3161	rs10492972	NA	Multiple_sclerosis	NA	NA	NA	NA	KIF1B	FALSE	FALSE	0.677	0.0108	13.45	0.0324
rs1339458	1:10268280	C	T	0.2886	rs10492972	NA	NA	NA	NA	NA	NA	NA	NA	FALSE	-1.196	0.2467	5.554	NA
rs17034643	1:10272044	C	T	0.3442	rs10492972	NA	NA	NA	NA	NA	NA	NA	NA	FALSE	-3.127	0.0376	1.125	NA
rs12122029	1:10279764	G	A	0.3444	rs10492972	NA	NA	NA	NA	NA	NA	NA	NA	FALSE	-3.541	0.0376	0.154	NA
rs10492971	1:10282917	G	A	0.3442	rs10492972	NA	NA	NA	NA	NA	NA	NA	NA	FALSE	-0.581	0.0376	2.413	NA
rs12120042	1:10285267	T	A	0.3442	rs10492972	NA	NA	NA	NA	NA	NA	NA	NA	FALSE	-0.004	0.0376	2.097	NA
rs12120191	1:10285714	T	C	0.3442	rs10492972	NA	NA	NA	NA	NA	NA	NA	NA	FALSE	0.153	0.0376	11.3	NA
rs746881	1:10286752	A	G	0.3161	rs10492972	NA	Multiple_sclerosis	NA	NA	NA	NA	KIF1B	FALSE	FALSE	-0.326	0.0892	7.296	0.0324
rs912963	1:10287984	C	T	0.3442	rs10492972	NA	NA	NA	NA	NA	NA	NA	NA	FALSE	-1.027	0.2555	4.744	NA
rs7553228	1:10290380	G	C	0.3442	rs10492972	NA	NA	NA	NA	NA	NA	NA	NA	FALSE	-0.663	0.2555	0.185	NA
rs12127604	1:10292742	T	G	0.3442	rs10492972	NA	NA	NA	NA	NA	NA	NA	NA	FALSE	-0.402	0.2555	0.638	NA
rs7520935	1:10294213	G	T	0.2889	rs10492972	NA	NA	NA	NA	NA	NA	NA	NA	FALSE	5.796	0.1068	18.93	NA
rs2039778	1:10294543	A	G	0.3442	rs10492972	NA	NA	NA	NA	NA	NA	NA	NA	FALSE	0.587	0.2555	5.437	NA
rs3753037	1:10295776	C	T	0.2889	rs10492972	NA	NA	NA	NA	NA	NA	NA	NA	FALSE	1.048	0.0263	4.171	NA
rs2275424	1:10296504	C	A	0.2886	rs10492972	NA	NA	NA	NA	NA	NA	NA	NA	FALSE	-0.009	0.1068	3.254	NA
rs912961	1:10296790	A	G	0.3161	rs10492972	NA	Multiple_sclerosis	NA	NA	NA	NA	KIF1B	FALSE	FALSE	-0.113	0.0744	3.837	0.0324
rs3748577	1:10297348	A	G	0.3161	rs10492972	NA	Multiple_sclerosis	NA	NA	NA	NA	KIF1B	FALSE	FALSE	-2.265	0.0795	0.018	0.0324
rs12130220	1:10299886	T	G	0.2886	rs10492972	NA	NA	NA	NA	NA	NA	NA	NA	FALSE	0.787	0.0706	14.05	NA
rs8019	1:10306429	T	G	0.3514	rs10492972	NA	NA	NA	NA	NA	NA	NA	NA	FALSE	0.654	0.0293	2.208	NA
rs4846212	1:10310254	T	C	0.3444	rs10492972	NA	NA	NA	NA	NA	NA	NA	NA	FALSE	0.368	0.2471	5.716	NA
rs17410217	1:10311796	A	G	0.3053	rs10492972	NA	NA	NA	NA	NA	NA	NA	NA	FALSE	0.032	0.0213	8.884	NA
rs34225619	1:10311929	C	T	0.2781	rs10492972	NA	NA	NA	NA	NA	NA	NA	NA	FALSE	-0.63	0.0272	3.554	NA
rs12753426	1:10312052	T	C	0.3333	rs10492972	NA	NA	NA	NA	NA	NA	NA	NA	FALSE	-1.682	0.6035	0.253	NA
rs12132134	1:10318370	A	G	0.3386	rs10492972	NA	NA	NA	NA	NA	NA	NA	NA	FALSE	0.42	0.0517	5.337	NA
rs1536263	1:10318856	T	C	0.2814	rs10492972	NA	NA	NA	NA	NA	NA	NA	NA	FALSE	0.114	0.1389	3.164	NA
rs17401924	1:10324381	A	G	0.2925	rs10492972	NA	NA	NA	NA	NA	NA	NA	NA	FALSE	0.305	0.4167	1.659	NA
rs17401966	1:10325413	A	G	0.2925	rs10492972	NA	NA	NA	NA	NA	NA	NA	NA	FALSE	0.066	0.4167	9.179	NA
rs2182326	1:10325606	G	A	0.3497	rs10492972	NA	NA	NA	NA	NA	NA	NA	NA	FALSE	-0.75	0.0596	6.174	NA
rs12137880	1:10328562	T	C	0.32	rs10492972	NA	NA	NA	NA	NA	NA	NA	NA	FALSE	0.012	0.0615	3.081	NA
rs12139981	1:10330638	T	C	0.3497	rs10492972	NA	NA	NA	NA	NA	NA	NA	NA	FALSE	-0.219	0.0596	3.734	NA
rs12734551	1:10331478	T	G	0.2925	rs10492972	NA	NA	NA	NA	NA	NA	NA	NA	FALSE	1.793	0.0723	7.015	NA
rs17410793	1:10331828	A	G	0.2925	rs10492972	NA	NA	NA	NA	NA	NA	NA	NA	FALSE	0.041	0.0723	4.091	NA
rs2276100	1:10334478	C	G	0.32	rs10492972	NA	NA	NA	NA	NA	NA	NA	NA	FALSE	-0.057	0.0065	6.864	NA
rs12722830	1:10335076	A	G	0.32	rs10492972	NA	NA	NA	NA	NA	NA	NA	NA	FALSE	-0.248	0.0065	0.507	NA
rs10492973	1:10338927	T	C	0.3497	rs10492972	NA	NA	NA	NA	NA	NA	NA	NA	FALSE	-0.977	0.6254	1.052	NA
rs4846213	1:10339120	A	G	0.32	rs10492972	NA	NA	NA	NA	NA	NA	NA	NA	FALSE	-0.02	0.0458	2.084	NA
rs1555849	1:10340544	A	C	0.32	rs10492972	NA	NA	NA	NA	NA	NA	NA	NA	FALSE	-0.046	0.0458	3.824	NA
rs1556917	1:10340932	C	A	0.3492	rs10492972	NA	NA	NA	NA	NA	NA	NA	NA	FALSE	-0.451	0.6254	0.118	NA
rs6541089	1:10342727	A	G	0.3497	rs10492972	NA	NA	NA	NA	NA	NA	NA	NA	FALSE	-1.097	0.6254	0.432	NA
rs1556916	1:10343424	G	A	0.3497	rs10492972	NA	NA	NA	NA	NA	NA	NA	NA	FALSE	-0.118	0.6254	0.673	NA
rs11576866	1:10354374	A	G	0.2925	rs10492972	NA	NA	NA	NA	NA	NA	NA	NA	FALSE	-0.546	0.1536	0.047	NA
rs17034821	1:10354587	A	G	0.32	rs10492972	NA	NA	NA	NA	NA	NA	NA	NA	FALSE	1.092	0.0458	9.601	NA
rs2185252	1:10355854	T	C	0.3203	rs10492972	NA	NA	NA	NA	NA	NA	NA	NA	FALSE	0.065	0.026	7.293	NA
rs12725210	1:10356935	G	A	0.3497	rs10492972	NA	NA	NA	NA	NA	NA	NA	NA	FALSE	-0.535	0.2173	4.095	NA
rs7546364	1:10358757	G	A	0.3497	rs10492972	NA	NA	NA	NA	NA	NA	NA	NA	FALSE	-0.672	0.2173	0.446	NA
rs12738317	1:10359605	C	T	0.3497	rs10492972	NA	NA	NA	NA	NA	NA	NA	NA	FALSE	-0.114	0.1171	3.526	NA
rs3748578	1:10360860	G	A	0.2928	rs10492972	NA	NA	NA	NA	NA	NA	NA	NA	FALSE	-0.552	0.1488	2.176	NA
rs3748579	1:10360879	C	T	0.32	rs10492972	NA	NA	NA	NA	NA	NA	NA	NA	FALSE	-0.461	0.0828	2.185	NA
rs61778401	1:10366416	G	A	0.32	rs10492972	NA	NA	NA	NA	NA	NA	NA	NA	FALSE	0.064	0.0828	3.518	NA
rs34636442	1:10367401	T	G	0.3497	rs10492972	NA	NA	NA	NA	NA	NA	NA	NA	FALSE	-1.082	0.083	3.177	NA
rs12130563	1:10368394	G	A	0.32	rs10492972	NA	NA	NA	NA	NA	NA	NA	NA	FALSE	0.727	0.0585	1.405	NA
rs12131441	1:10368894	G	A	0.32	rs10492972	NA	NA	NA	NA	NA	NA	NA	NA	FALSE	0.012	0.0585	2.328	NA
rs17411502	1:10371100	T	C	0.2925	rs10492972	NA	NA	NA	NA	NA	NA	NA	NA	FALSE	-0.739	0.0678	11.51	NA
rs11121551	1:10375112	T	C	0.3494	rs10492972	NA	NA	NA	NA	NA	NA	NA	NA	FALSE	0.455	0.083	1.098	NA
rs11121552	1:10375266	C	A	0.2922	rs10492972	NA	NA	NA	NA	NA	NA	NA	NA	FALSE	-0.42	0.0678	8.345	NA
rs1002076	1:10378834	G	A	0.32	rs10492972	NA	NA	NA	NA	NA	NA	NA	NA	FALSE	0.473	0.0585	1.456	NA
rs58053556	1:10382845	A	G	0.2925	rs10492972	NA	NA	NA	NA	NA	NA	NA	NA	FALSE	-0.36	0.0429	5.231	NA
rs60743860	1:10382868	G	C	0.2928	rs10492972	NA	NA	NA	NA	NA	NA	NA	NA	FALSE	-0.028	0.0429	8.37	NA
rs11585794	1:10383809	G	A	0.32	rs10492972	NA	NA	NA	NA	NA	NA	NA	NA	FALSE	0.543	0.0429	0.561	NA
rs11587495	1:10388942	T	C	0.3214	rs10492972	NA	NA	NA	NA	NA	NA	NA	NA	FALSE	-0.668	0.0568	2.281	NA
rs12141201	1:10394657	G	A	0.3208	rs10492972	NA	NA	NA	NA	NA	NA	NA	NA	FALSE	-1.732	0.0568	1.072	NA
rs3737155	1:10399722	G	A	0.3208	rs10492972	NA	NA	NA	NA	NA	NA	NA	NA	FALSE	-0.297	0.0079	5.496	NA
rs1049887	1:10400428	T	C	0.2933	rs10492972	NA	NA	NA	NA	NA	NA	NA	NA	FALSE	0.528	0.5697	12.86	NA
rs4845934	1:10408889	G	A	0.2936	rs10492972	NA	NA	NA	NA	NA	NA	NA	NA	FALSE	-0.132	0.386	2.674	NA
rs12118323	1:10409584	A	G	0.3208	rs10492972	NA	NA	NA	NA	NA	NA	NA	NA	FALSE	-2.193	0.386	0.533	NA
rs11579365	1:10410789	G	T	0.3506	rs10492972	NA	NA	NA	NA	NA	NA	NA	NA	FALSE	-0.063	1.1747	0.611	NA
rs2236678	1:10411732	A	T	0.3208	rs10492972	NA	NA	NA	NA	NA	NA	NA	NA	FALSE	1.277	0.0328	6.541	NA
rs2229687	1:10413139	C	T	0.3211	rs10492972	NA	NA	NA	NA	NA	NA	NA	NA	FALSE	-0.635	0.0328	0.057	NA
rs35759975	1:10414373	A	T	0.35	rs10492972	NA	NA	NA	NA	NA	NA	NA	NA	FALSE	-0.998	0.2673	2.146	NA
rs1889309	1:10419621	G	A	0.2936	rs10492972	NA	NA	NA	NA	NA	NA	NA	NA	FALSE	-0.273	0.3892	7.909	NA
rs12755363	1:10420809	C	T	0.2958	rs10492972	NA	NA	NA	NA	NA	NA	NA	NA	FALSE	0.174	0.3892	1.767	NA
rs9651117	1:10421418	T	G	0.3208	rs10492972	NA	NA	NA	NA	NA	NA	NA	NA	FALSE	-0.68	0.3892	1.316	NA
rs607941	1:10479486	C	T	0.7331	rs2056417	NA	NA	PEX14	0.0565605	T	CEDAR.monocyte_CD14_microarray	NA	NA	FALSE	0.348	0.0246	3.113	NA
rs2781232	1:10484331	T	C	0.7331	rs2056417	NA	NA	NA	NA	NA	NA	NA	NA	FALSE	-0.943	0.0246	0.915	NA
rs668805	1:10484490	G	A	0.7331	rs2056417	NA	NA	NA	NA	NA	NA	NA	NA	FALSE	-0.325	0.0246	1.136	NA
rs669701	1:10484668	A	G	0.7328	rs2056417	NA	NA	NA	NA	NA	NA	NA	NA	FALSE	-0.296	0.306	0.606	NA
rs587916	1:10485533	G	A	0.7328	rs2056417	NA	NA	NA	NA	NA	NA	NA	NA	FALSE	-0.862	0.17	2.83	NA
rs585870	1:10489571	C	A	0.7328	rs2056417	NA	NA	PEX14	0.136101	A	Quach_2016.monocyte_naive_ge	NA	NA	FALSE	-2.059	0.17	0.743	NA
rs1188525	1:10490820	A	G	0.7331	rs2056417	NA	NA	NA	NA	NA	NA	NA	NA	FALSE	-0.264	0.0106	3.279	NA
rs597438	1:10494448	A	G	0.7328	rs2056417	NA	NA	NA	NA	NA	NA	NA	NA	FALSE	1.354	0.0106	11.87	NA
rs596537	1:10494652	G	T	0.7325	rs2056417	NA	NA	NA	NA	NA	NA	NA	NA	FALSE	0.112	0.0145	6.543	NA
rs620405	1:10494737	T	C	0.7325	rs2056417	NA	NA	NA	NA	NA	NA	NA	NA	FALSE	-1.838	0.0013	0.185	NA
rs622623	1:10495200	C	T	0.7322	rs2056417	NA	NA	NA	NA	NA	NA	NA	NA	FALSE	-2.086	0.0145	0.964	NA
rs648324	1:10496390	G	T	0.7322	rs2056417	NA	NA	NA	NA	NA	NA	NA	NA	FALSE	1.412	0.5255	8.246	NA
rs648399	1:10496428	T	C	0.7314	rs2056417	NA	NA	NA	NA	NA	NA	NA	NA	FALSE	1.556	0.0441	10.16	NA
rs662064	1:10497194	T	C	0.7314	rs2056417	NA	NA	NA	NA	NA	NA	NA	NA	FALSE	-0.75	0.0441	11.46	NA
rs660725	1:10497487	A	G	0.7328	rs2056417	NA	NA	NA	NA	NA	NA	NA	NA	FALSE	-1.047	0.0808	0.404	NA
rs2506901	1:10503435	A	G	0.2669	rs2056417	NA	NA	NA	NA	NA	NA	NA	NA	FALSE	0.09	0.0441	3.754	NA
rs2847344	1:10504618	G	A	0.7008	rs2056417	NA	NA	NA	NA	NA	NA	NA	NA	FALSE	0.481	0.1156	5.02	NA
rs616488	1:10506158	A	G	0.3117	rs2056417	NA	NA	NA	NA	NA	NA	NA	NA	FALSE	0.086	0.7344	1.685	NA
rs616402	1:10506215	C	T	0.3056	rs2056417	NA	Allergy	NA	NA	NA	NA	PEX14	FALSE	FALSE	-0.258	0.1462	0.153	0.0388
rs1411402	1:10519488	G	T	0.3053	rs2056417	NA	Allergy	NA	NA	NA	NA	PEX14	FALSE	FALSE	0.89	0.3293	10.92	0.0784
rs2483677	1:10520834	C	T	0.3053	rs2056417	NA	Allergy	NA	NA	NA	NA	PEX14	FALSE	FALSE	6.899	0.3293	21.8	0.0554
rs2056417	1:10521601	G	A	0.3053	rs2056417	NA	Allergy	NA	NA	NA	NA	PEX14	FALSE	FALSE	0.195	0.3335	5.549	0.0784
rs2026792	1:10534733	A	G	0.3203	rs2056417	NA	NA	NA	NA	NA	NA	NA	NA	FALSE	0.038	0.5393	5.868	NA
rs2506889	1:10535965	C	T	0.3203	rs2056417	NA	NA	NA	NA	NA	NA	NA	NA	FALSE	-1.19	0.5393	9.506	NA
rs12375	1:10536284	C	T	0.3203	rs2056417	NA	NA	NA	NA	NA	NA	NA	NA	FALSE	1.462	0.5393	12.94	NA
rs2480777	1:10537494	C	T	0.3203	rs2056417	NA	NA	NA	NA	NA	NA	NA	NA	FALSE	2.966	0.5393	21	NA
rs2506892	1:10538159	G	A	0.3203	rs2056417	NA	NA	NA	NA	NA	NA	NA	NA	FALSE	0.068	0.5393	2.915	NA
rs2506896	1:10543659	T	C	0.3208	rs2056417	NA	NA	NA	NA	NA	NA	NA	NA	FALSE	-0.058	0.5393	2.988	NA
rs2150038	1:10549916	G	T	0.3189	rs2056417	NA	NA	NA	NA	NA	NA	NA	NA	FALSE	0.189	0.5393	6.798	NA
rs9430149	1:10552763	G	C	0.3189	rs2056417	NA	NA	NA	NA	NA	NA	NA	NA	FALSE	-0.603	0.5393	0.294	NA
rs17035305	1:10556448	C	A	0.3194	rs2056417	NA	NA	NA	NA	NA	NA	NA	NA	FALSE	0.693	0.5393	12.13	NA
rs12028449	1:10556977	G	A	0.3194	rs2056417	NA	NA	NA	NA	NA	NA	NA	NA	FALSE	-0.562	0.5393	0.79	NA
rs11121587	1:10558052	A	G	0.3192	rs2056417	NA	NA	NA	NA	NA	NA	NA	NA	FALSE	-0.216	0.5393	1.209	NA
rs4846235	1:10572178	C	T	0.3197	rs2056417	NA	NA	NA	NA	NA	NA	NA	NA	FALSE	-0.031	0.2021	0.954	NA
rs10788664	1:17320980	C	T	0.2669	rs2240339	NA	NA	NA	NA	NA	NA	NA	NA	FALSE	-0.723	0.7957	10.91	NA
rs1204894	1:17327459	T	A	0.7208	rs2240339	NA	NA	NA	NA	NA	NA	NA	NA	FALSE	-1.03	0.0647	1.404	NA
rs1748041	1:17328912	C	T	0.7333	rs2240339	C	Rheumatoid_arthritis	NA	NA	NA	NA	PADI4	FALSE	FALSE	-0.366	0.2114	0.87	0.0357
rs1748040	1:17329219	A	G	0.7208	rs2240339	NA	NA	NA	NA	NA	NA	NA	NA	FALSE	-1.438	3.5937	1.761	NA
rs1635597	1:17333061	A	G	0.7208	rs2240339	NA	NA	NA	NA	NA	NA	NA	NA	FALSE	-0.192	0.3585	3.62	NA
rs882537	1:17333552	A	G	0.7208	rs2240339	NA	NA	NA	NA	NA	NA	NA	NA	FALSE	-0.758	0.1283	0.554	NA
rs1555658	1:17334633	A	C	0.7208	rs2240339	NA	NA	NA	NA	NA	NA	NA	NA	FALSE	0.154	0.1283	4.271	NA
rs1635594	1:17335310	A	G	0.7333	rs2240339	A	Rheumatoid_arthritis	NA	NA	NA	NA	PADI4	FALSE	FALSE	-0.335	0.0406	2.825	0.0286
rs1748035	1:17335501	T	C	0.7208	rs2240339	NA	NA	NA	NA	NA	NA	NA	NA	FALSE	-0.014	0.1283	1.705	NA
rs1748034	1:17336046	A	C	0.7208	rs2240339	NA	NA	NA	NA	NA	NA	NA	NA	FALSE	-0.76	0.209	4.54	NA
rs1748033	1:17336167	T	C	0.7214	rs2240339	NA	NA	NA	NA	NA	NA	NA	NA	FALSE	-0.106	0.209	14.42	NA
rs1621005	1:17336256	C	G	0.7208	rs2240339	NA	NA	NA	NA	NA	NA	NA	NA	FALSE	-0.091	0.209	2.488	NA
rs1748031	1:17336412	A	T	0.7208	rs2240339	NA	NA	NA	NA	NA	NA	NA	NA	FALSE	0.15	0.209	5.761	NA
rs1748030	1:17336796	C	T	0.7208	rs2240339	NA	NA	NA	NA	NA	NA	NA	NA	FALSE	0.076	0.4675	3.82	NA
rs1635593	1:17336828	G	C	0.7208	rs2240339	NA	NA	NA	NA	NA	NA	NA	NA	FALSE	0.143	0.4675	3.055	NA
rs1748029	1:17336843	C	A	0.7208	rs2240339	NA	NA	NA	NA	NA	NA	NA	NA	FALSE	0.029	0.0544	1.476	NA
rs1635592	1:17336912	A	G	0.7208	rs2240339	NA	NA	NA	NA	NA	NA	NA	NA	FALSE	-0.253	0.4675	3.519	NA
rs1635585	1:17338318	T	G	0.7097	rs2240339	NA	NA	NA	NA	NA	NA	NA	NA	FALSE	-0.516	0.0544	5.929	NA
rs1635584	1:17338341	G	A	0.7097	rs2240339	NA	NA	NA	NA	NA	NA	NA	NA	FALSE	0.285	0.0544	13.6	NA
rs1635583	1:17338508	G	C	0.7097	rs2240339	NA	NA	NA	NA	NA	NA	NA	NA	FALSE	-0.534	0.0544	4.88	NA
rs2477152	1:17338569	C	T	0.7097	rs2240339	NA	NA	NA	NA	NA	NA	NA	NA	FALSE	-2.258	0.0544	0.179	NA
rs2428736	1:17338596	G	A	0.71	rs2240339	NA	NA	NA	NA	NA	NA	NA	NA	FALSE	-2.557	0.0544	1.005	NA
rs1635582	1:17338639	G	A	0.7097	rs2240339	NA	NA	NA	NA	NA	NA	NA	NA	FALSE	1.17	0.4675	11.12	NA
rs1635581	1:17338680	G	A	0.7097	rs2240339	NA	NA	NA	NA	NA	NA	NA	NA	FALSE	-2.69	0.0544	0.08	NA
rs1635580	1:17338798	T	C	0.7097	rs2240339	NA	NA	NA	NA	NA	NA	NA	NA	FALSE	-4.304	0.4675	0.211	NA
rs1635579	1:17338906	G	A	0.7097	rs2240339	NA	NA	NA	NA	NA	NA	NA	NA	FALSE	0.785	0.4675	4.579	NA
rs1635578	1:17339600	T	C	0.7097	rs2240339	NA	NA	NA	NA	NA	NA	NA	NA	FALSE	-0.236	0.4675	0.189	NA
rs1748021	1:17341775	A	G	0.7225	rs2240339	NA	NA	NA	NA	NA	NA	NA	NA	FALSE	-0.239	0.0656	5.384	NA
rs1748017	1:17343796	T	C	0.7231	rs2240339	NA	NA	NA	NA	NA	NA	NA	NA	FALSE	-1.747	0.1519	0.333	NA
rs35210719	1:17346607	C	T	0.3867	rs2240339	NA	NA	PADI4	1.5378	T	GTEx.brain_cortex_ge	NA	NA	FALSE	-3.14	0.7148	5.698	NA
rs2240339	1:17347613	C	T	0.3336	rs2240339	C	Rheumatoid_arthritis	PADI4	0.929917	T	GTEx.brain_amygdala_ge	PADI4	FALSE	FALSE	-0.279	0.9597	1.307	0.189
rs2240338	1:17347690	C	T	0.3336	rs2240339	C	Rheumatoid_arthritis	NA	NA	NA	NA	PADI4	FALSE	FALSE	-0.543	0.9597	0.803	0.0833
rs2240336	1:17347907	C	T	0.3994	rs2240339	C	Rheumatoid_arthritis	PADI4	1.3692	T	GTEx.brain_frontal_cortex_ge	PADI4	FALSE	FALSE	-4.808	0.7148	4.478	0.0578
rs2240335	1:17348042	C	A	0.3333	rs2240339	C	Rheumatoid_arthritis	NA	NA	NA	NA	PADI4	FALSE	FALSE	-3.76	0.9597	4.832	0.0909
rs7523442	1:19839478	C	T	0.4975	rs6426833	T	Ulcerative_colitis	NA	NA	NA	NA	none	FALSE	FALSE	-0.48	0.4125	1.744	0.0467
rs6426833	1:19845367	G	A	0.5017	rs6426833	A	Ulcerative_colitis	NA	NA	NA	NA	none	FALSE	FALSE	0.124	1.8633	2.88	0.4767
rs6697482	1:19858481	C	G	0.5097	rs6426833	NA	NA	NA	NA	NA	NA	NA	NA	FALSE	-1.703	0.0205	0.036	NA
rs58428083	1:19864438	T	C	0.5097	rs6426833	NA	NA	NA	NA	NA	NA	NA	NA	FALSE	-0.636	0.7822	1.719	NA
rs6667256	1:19868189	A	C	0.4981	rs6426833	NA	NA	NA	NA	NA	NA	NA	NA	FALSE	0.349	0.7822	12.25	NA
rs6670226	1:19868209	T	A	0.4981	rs6426833	NA	NA	NA	NA	NA	NA	NA	NA	FALSE	-0.342	0.7822	1.354	NA
rs7553638	1:19872444	A	G	0.4981	rs6426833	NA	NA	NA	NA	NA	NA	NA	NA	FALSE	0.49	0.7822	9.016	NA
rs4654903	1:19874497	A	G	0.4981	rs6426833	NA	NA	NA	NA	NA	NA	NA	NA	FALSE	-1.747	0.6812	0.363	NA
rs6674040	1:19875420	G	T	0.4983	rs6426833	NA	NA	NA	NA	NA	NA	NA	NA	FALSE	-0.569	0.6812	0.316	NA
rs34761529	1:22354721	C	T	0.13	rs7524102	NA	NA	NA	NA	NA	NA	NA	NA	FALSE	-0.115	0.0289	2.297	NA
rs12742784	1:22355873	C	T	0.1294	rs7524102	NA	NA	NA	NA	NA	NA	NA	NA	FALSE	-0.137	0.0397	2.271	NA
rs11810751	1:22365104	A	C	0.1103	rs7524102	A	Ulcerative_colitis	NA	NA	NA	NA	none	FALSE	FALSE	-1.234	1.0651	0.632	0.0295
rs7537281	1:22365585	A	T	0.1106	rs7524102	A	Ulcerative_colitis	NA	NA	NA	NA	none	FALSE	FALSE	-0.014	0.4966	2.053	0.0295
rs12728589	1:22365822	G	C	0.1108	rs7524102	G	Ulcerative_colitis	NA	NA	NA	NA	none	FALSE	FALSE	-0.638	0.4262	1.518	0.0295
rs34414754	1:22370719	A	C	0.1114	rs7524102	A	Ulcerative_colitis	NA	NA	NA	NA	none	FALSE	FALSE	0.697	0.4966	0.432	0.1056
rs34414754	1:22370719	A	C	0.1114	rs7524102	A	Ulcerative_colitis	NA	NA	NA	NA	none	FALSE	FALSE	0.697	0.4966	0.432	0.1056
rs7524102	1:22371954	A	G	0.1114	rs7524102	A	Ulcerative_colitis	NA	NA	NA	NA	none	FALSE	FALSE	-0.469	0.4262	0.791	0.1056
rs7524102	1:22371954	A	G	0.1114	rs7524102	A	Ulcerative_colitis	NA	NA	NA	NA	none	FALSE	FALSE	-0.469	0.4262	0.791	0.1056
rs34920465	1:22373858	A	G	0.1114	rs7524102	A	Ulcerative_colitis	NA	NA	NA	NA	none	FALSE	FALSE	0.025	0.4262	2.211	0.0569
rs34920465	1:22373858	A	G	0.1114	rs7524102	A	Ulcerative_colitis	NA	NA	NA	NA	none	FALSE	FALSE	0.025	0.4262	2.211	0.0569
rs11802513	1:22374653	C	A	0.1114	rs7524102	C	Ulcerative_colitis	NA	NA	NA	NA	none	FALSE	FALSE	-0.898	0.4262	0.142	0.0437
rs11802513	1:22374653	C	A	0.1114	rs7524102	C	Ulcerative_colitis	NA	NA	NA	NA	none	FALSE	FALSE	-0.898	0.4262	0.142	0.0437
rs12563939	1:22375584	C	A	0.1114	rs7524102	C	Ulcerative_colitis	NA	NA	NA	NA	none	FALSE	FALSE	0.108	0.0439	0.728	0.0569
rs12563939	1:22375584	C	A	0.1114	rs7524102	C	Ulcerative_colitis	NA	NA	NA	NA	none	FALSE	FALSE	0.108	0.0439	0.728	0.0569
rs34553872	1:22375694	A	T	0.1114	rs7524102	A	Ulcerative_colitis	NA	NA	NA	NA	none	FALSE	FALSE	-0.267	0.0844	2.775	0.0569
rs34553872	1:22375694	A	T	0.1114	rs7524102	A	Ulcerative_colitis	NA	NA	NA	NA	none	FALSE	FALSE	-0.267	0.0844	2.775	0.0569
rs12568930	1:22375738	T	C	0.1114	rs7524102	T	Ulcerative_colitis	NA	NA	NA	NA	none	FALSE	FALSE	-0.084	0.0439	15.46	0.0569
rs12568930	1:22375738	T	C	0.1114	rs7524102	T	Ulcerative_colitis	NA	NA	NA	NA	none	FALSE	FALSE	-0.084	0.0439	15.46	0.0569
rs10493013	1:22376542	T	C	0.1114	rs7524102	T	Ulcerative_colitis	NA	NA	NA	NA	none	FALSE	FALSE	-0.041	0.0844	7.738	0.0569
rs10493013	1:22376542	T	C	0.1114	rs7524102	T	Ulcerative_colitis	NA	NA	NA	NA	none	FALSE	FALSE	-0.041	0.0844	7.738	0.0569
rs11799474	1:22377698	T	G	0.1114	rs7524102	T	Ulcerative_colitis	NA	NA	NA	NA	none	FALSE	FALSE	0.363	0.0844	0.659	0.0569
rs11799474	1:22377698	T	G	0.1114	rs7524102	T	Ulcerative_colitis	NA	NA	NA	NA	none	FALSE	FALSE	0.363	0.0844	0.659	0.0569
rs6684375	1:22379941	C	T	0.1114	rs7524102	C	Ulcerative_colitis	NA	NA	NA	NA	none	FALSE	FALSE	-0.331	0.0844	7.593	0.0569
rs6684375	1:22379941	C	T	0.1114	rs7524102	C	Ulcerative_colitis	NA	NA	NA	NA	none	FALSE	FALSE	-0.331	0.0844	7.593	0.0569
rs34963268	1:22384384	G	C	0.1114	rs7524102	G	Ulcerative_colitis	NA	NA	NA	NA	none	FALSE	FALSE	-0.577	0.0042	1.459	0.0569
rs34963268	1:22384384	G	C	0.1114	rs7524102	G	Ulcerative_colitis	NA	NA	NA	NA	none	FALSE	FALSE	-0.577	0.0042	1.459	0.0569
rs6426749	1:22384980	G	C	0.1117	rs7524102	G	Ulcerative_colitis	NA	NA	NA	NA	none	FALSE	FALSE	-1.343	0.0042	0.735	0.0437
rs6426749	1:22384980	G	C	0.1117	rs7524102	G	Ulcerative_colitis	NA	NA	NA	NA	none	FALSE	FALSE	-1.343	0.0042	0.735	0.0437
rs7524201	1:24182328	G	T	0.8389	rs7552167	NA	NA	NA	NA	NA	NA	NA	NA	FALSE	-0.327	0.8504	3.069	NA
rs7537544	1:24182329	A	C	0.8386	rs7552167	NA	NA	NA	NA	NA	NA	NA	NA	FALSE	-0.344	0.8504	4.907	NA
rs7546025	1:24183762	T	C	0.8403	rs7552167	NA	Psoriasis	NA	NA	NA	NA	IL28RA	FALSE	FALSE	-0.64	0.7179	2.608	0.041
rs3932666	1:24185076	G	A	0.8394	rs7552167	NA	Psoriasis	NA	NA	NA	NA	IL28RA	FALSE	FALSE	-0.68	0.1486	0.624	0.041
rs4489498	1:24185565	C	T	0.8381	rs7552167	NA	Psoriasis	IFNLR1	-0.677411	T	Schmiedel_2018.Th17_memory_ge	IL28RA	FALSE	FALSE	0.176	0.0687	5.947	0.0465
rs6424162	1:24186086	T	C	0.8397	rs7552167	NA	Psoriasis	NA	NA	NA	NA	IL28RA	FALSE	FALSE	-1.755	0.56	4.946	0.0465
rs11249020	1:24186314	A	G	0.8397	rs7552167	NA	Psoriasis	NA	NA	NA	NA	IL28RA	FALSE	FALSE	-0.303	0.56	3.087	0.0465
rs11249021	1:24186391	G	T	0.8383	rs7552167	NA	Psoriasis	IFNLR1	-0.387405	T	Schmiedel_2018.CD4_T-cell_anti-CD3-CD28_ge	IL28RA	FALSE	FALSE	0.329	0.2421	3.602	0.0465
rs11249021	1:24186391	G	T	0.8383	rs7552167	NA	Psoriasis	IFNLR1	-0.383296	T	Schmiedel_2018.CD8_T-cell_naive_ge	IL28RA	FALSE	FALSE	0.329	0.2421	3.602	0.0465
rs11249021	1:24186391	G	T	0.8383	rs7552167	NA	Psoriasis	IFNLR1	-0.572691	T	Schmiedel_2018.Th2_memory_ge	IL28RA	FALSE	FALSE	0.329	0.2421	3.602	0.0465
rs78312791	1:24187123	C	A	0.1597	rs7552167	NA	Psoriasis	RP11-10N16.2	1.13017	A	GTEx.lung_ge	IL28RA	FALSE	FALSE	-0.829	0.8183	6.937	0.0463
rs10794648	1:24191716	T	C	0.7242	rs4649203	NA	Psoriasis	NA	NA	NA	NA	none	FALSE	FALSE	-0.073	0.3262	5.638	0.1908
rs7552167	1:24192153	A	G	0.8311	rs7552167	NA	Psoriasis	IFNLR1	-0.0692798	G	CEDAR.T-cell_CD4_microarray	none	FALSE	FALSE	0.576	0.3362	6.922	0.2834
rs7552167	1:24192153	A	G	0.8311	rs7552167	NA	Psoriasis	IFNLR1	0.273821	G	GTEx.esophagus_mucosa_ge	none	FALSE	FALSE	0.576	0.3362	6.922	0.2834
rs4649203	1:24193430	G	A	0.7111	rs4649203	NA	Psoriasis	NA	NA	NA	NA	none	FALSE	FALSE	-0.134	0.0651	1.891	0.8092
rs4649032	1:24871095	C	T	0.4461	rs4648881	NA	Juvenile_idiopathic_arthritis	NA	NA	NA	NA	none	FALSE	FALSE	-0.785	0.104	1.639	0.1442
rs6686594	1:24872791	T	C	0.4444	rs4648881	NA	Juvenile_idiopathic_arthritis	NA	NA	NA	NA	none	FALSE	FALSE	-0.797	0.0603	1.628	0.1207
rs6682408	1:24873755	C	G	0.445	rs4648881	NA	Juvenile_idiopathic_arthritis	NA	NA	NA	NA	none	FALSE	FALSE	-0.288	0.1984	0.863	0.1207
rs10903110	1:24876899	C	T	0.4444	rs4648881	NA	Juvenile_idiopathic_arthritis	NA	NA	NA	NA	none	FALSE	FALSE	0.531	0.1984	7.198	0.1207
rs4649033	1:24881138	A	G	0.4178	rs4648881	NA	Juvenile_idiopathic_arthritis	NA	NA	NA	NA	none	FALSE	FALSE	0.22	0.87	11.58	0.0439
rs4649034	1:24884324	A	G	0.4161	rs4648881	NA	Juvenile_idiopathic_arthritis	NA	NA	NA	NA	none	FALSE	FALSE	-0.861	1.0175	13.41	0.0422
rs12402692	1:24889887	G	A	0.4386	rs4648881	NA	NA	NA	NA	NA	NA	NA	NA	FALSE	-0.053	2.3029	0.659	NA
rs11249197	1:24894007	G	T	0.4408	rs4648881	NA	NA	RUNX3	0.115304	T	CEDAR.monocyte_CD14_microarray	NA	NA	FALSE	5.058	1.3904	15.39	NA
rs72657048	1:24963243	C	G	0.5106	rs7536201	NA	NA	NA	NA	NA	NA	NA	NA	FALSE	-0.97	0.7309	5.715	NA
rs6672420	1:24964519	A	T	0.4889	rs7536201	NA	NA	NA	NA	NA	NA	NA	NA	FALSE	5.453	0.7309	25.2	NA
rs7528484	1:24966177	C	T	0.5097	rs7536201	NA	Psoriasis	NA	NA	NA	NA	none	FALSE	FALSE	-0.171	0.2239	2.122	0.0322
rs7536201	1:24966593	T	C	0.5097	rs7536201	NA	Psoriasis	NA	NA	NA	NA	none	FALSE	FALSE	-0.384	0.2239	3.412	0.0399
rs11249212	1:24966710	A	G	0.51	rs7536201	NA	NA	NA	NA	NA	NA	NA	NA	FALSE	-0.43	0.4814	4.704	NA
rs7414934	1:24966725	A	C	0.5097	rs7536201	NA	Psoriasis	NA	NA	NA	NA	none	FALSE	FALSE	0.106	0.2239	9.435	0.0399
rs11249213	1:24966746	G	A	0.5097	rs7536201	NA	Psoriasis	NA	NA	NA	NA	none	FALSE	FALSE	-0.132	0.2239	18.8	0.0399
rs4265380	1:24966865	C	T	0.5097	rs7536201	NA	Psoriasis	NA	NA	NA	NA	none	FALSE	FALSE	-1.824	0.2239	7.314	0.0337
rs4648889	1:24967338	G	A	0.5097	rs7536201	NA	Psoriasis	NA	NA	NA	NA	none	FALSE	FALSE	0.247	0.2239	13.13	0.0399
rs4649040	1:24967411	C	T	0.5097	rs7536201	NA	Psoriasis	NA	NA	NA	NA	none	FALSE	FALSE	-2.17	0.2239	0.159	0.0399
rs4648890	1:24967450	G	A	0.5097	rs7536201	NA	Psoriasis	NA	NA	NA	NA	none	FALSE	FALSE	0.476	0.4814	2.452	0.0308
rs7523412	1:24967773	G	A	0.4997	rs7536201	NA	NA	NA	NA	NA	NA	NA	NA	FALSE	0.7	0.2239	4.628	NA
rs7536848	1:24967854	A	C	0.5097	rs7536201	NA	Psoriasis	NA	NA	NA	NA	none	FALSE	FALSE	0.384	0.2239	0.869	0.0399
rs10903118	1:24968387	T	C	0.5097	rs7536201	NA	Psoriasis	NA	NA	NA	NA	none	FALSE	FALSE	-2.154	0.4814	4.188	0.0337
rs10903119	1:24968411	A	G	0.5097	rs7536201	NA	Psoriasis	NA	NA	NA	NA	none	FALSE	FALSE	0.654	0.4814	3.517	0.0399
rs7529070	1:24969089	G	A	0.5097	rs7536201	NA	NA	NA	NA	NA	NA	NA	NA	FALSE	-1.212	0.2239	0.981	NA
rs10751775	1:24969987	T	C	0.5094	rs7536201	NA	NA	NA	NA	NA	NA	NA	NA	FALSE	-0.402	0.4814	1.818	NA
rs10751776	1:24970252	A	C	0.5094	rs7536201	NA	NA	NA	NA	NA	NA	NA	NA	FALSE	-0.658	0.137	8.17	NA
rs11249215	1:24970693	G	A	0.4914	rs7536201	NA	NA	NA	NA	NA	NA	NA	NA	FALSE	-0.144	0.8587	0.675	NA
rs7555518	1:24972913	T	A	0.4958	rs7536201	NA	NA	NA	NA	NA	NA	NA	NA	FALSE	-0.434	0.0254	7.801	NA
rs12407074	1:24972941	T	A	0.4958	rs7536201	NA	NA	NA	NA	NA	NA	NA	NA	FALSE	-3.128	0.0254	4.114	NA
rs7550552	1:24973111	C	T	0.4958	rs7536201	NA	NA	NA	NA	NA	NA	NA	NA	FALSE	-0.14	0.0254	5.653	NA
rs7550635	1:24973146	C	G	0.4958	rs7536201	NA	NA	NA	NA	NA	NA	NA	NA	FALSE	0.343	0.1427	4.431	NA
rs7542123	1:24973325	G	A	0.4958	rs7536201	NA	NA	NA	NA	NA	NA	NA	NA	FALSE	-0.876	0.0254	10.69	NA
rs7513156	1:24973345	T	C	0.4961	rs7536201	NA	NA	NA	NA	NA	NA	NA	NA	FALSE	-0.392	0.1427	12.68	NA
rs10903121	1:24973551	G	A	0.4958	rs7536201	NA	NA	NA	NA	NA	NA	NA	NA	FALSE	-2.066	0.0254	0.016	NA
rs11249221	1:24974050	T	C	0.4958	rs7536201	NA	NA	NA	NA	NA	NA	NA	NA	FALSE	-2.029	0.1427	2.649	NA
rs12036815	1:24974141	C	T	0.4958	rs7536201	NA	NA	NA	NA	NA	NA	NA	NA	FALSE	-0.159	0.0254	1.9	NA
rs1609996	1:24975378	T	C	0.4958	rs6600247	C	Ankylosing_spondylitis	NA	NA	NA	NA	none	FALSE	FALSE	-0.796	0.1427	9.105	0.028
rs2135755	1:24976004	G	A	0.4956	rs6600247	NA	Ankylosing_spondylitis	NA	NA	NA	NA	none	FALSE	FALSE	0.04	0.1427	1.725	0.028
rs10903122	1:24977085	A	G	0.4958	rs6600247	G	Ankylosing_spondylitis	NA	NA	NA	NA	none	FALSE	FALSE	1.944	0.0254	2.288	0.028
rs2063112	1:24977414	G	A	0.4956	rs6600247	NA	Ankylosing_spondylitis	NA	NA	NA	NA	none	FALSE	FALSE	-0.293	0.0254	0.084	0.028
rs2370233	1:24977972	G	C	0.4961	rs7536201	NA	NA	NA	NA	NA	NA	NA	NA	FALSE	-0.382	0.2165	1.395	NA
rs2370234	1:24977973	C	T	0.4964	rs7536201	NA	NA	NA	NA	NA	NA	NA	NA	FALSE	-0.382	1.2088	2.049	NA
rs10794667	1:24978061	C	T	0.4961	rs6600247	T	Ankylosing_spondylitis	NA	NA	NA	NA	none	FALSE	FALSE	0.305	1.2088	2.769	0.028
rs6600247	1:24978623	T	C	0.4961	rs6600247	C	Ankylosing_spondylitis	NA	NA	NA	NA	none	FALSE	FALSE	0.633	0.2165	3.473	0.0758
rs883220	1:38151199	C	A	0.2119	rs12131057	NA	Rheumatoid_arthritis	NA	NA	NA	NA	none	FALSE	FALSE	0.712	0.5994	0.6	0.1443
rs7540342	1:38156596	T	C	0.2167	rs12131057	NA	Rheumatoid_arthritis	NA	NA	NA	NA	none	FALSE	FALSE	-0.568	0.5259	0.766	0.0773
rs12131057	1:38158457	G	A	0.2119	rs12131057	NA	Rheumatoid_arthritis	NA	NA	NA	NA	none	FALSE	FALSE	0.338	0.4245	6.12	0.2464
rs7544568	1:38173536	G	A	0.2119	rs12131057	NA	Rheumatoid_arthritis	NA	NA	NA	NA	none	FALSE	FALSE	-0.985	0.0835	1.964	0.0955
rs1041674	1:61307907	G	C	0.5272	rs6691768	NA	NA	NA	NA	NA	NA	NA	NA	FALSE	3.284	0.6281	15.43	NA
rs2782540	1:61310469	G	T	0.5733	rs6691768	NA	Celiac_disease	NA	NA	NA	NA	NFIA	FALSE	FALSE	-0.003	0.5358	5.891	0.0737
rs2782543	1:61316233	G	T	0.5731	rs6691768	NA	Celiac_disease	NA	NA	NA	NA	NFIA	FALSE	FALSE	-0.35	1.4736	1.11	0.1018
rs2806442	1:61323094	C	G	0.5778	rs6691768	NA	Celiac_disease	NA	NA	NA	NA	NFIA	FALSE	FALSE	0.817	0.455	7.121	0.1136
rs6691768	1:61326191	G	A	0.5786	rs6691768	NA	Celiac_disease	NA	NA	NA	NA	NFIA	FALSE	FALSE	-0.568	0.455	0.505	0.1825
rs2301055	1:63641146	T	C	0.2217	rs2269241	NA	Type_1_diabetes	NA	NA	NA	NA	PGM1	FALSE	FALSE	0.337	0.5245	9.413	0.0493
rs2301054	1:63641357	A	G	0.2181	rs2269241	NA	Type_1_diabetes	NA	NA	NA	NA	PGM1	FALSE	FALSE	-0.161	0.5245	5.491	0.0422
rs2269247	1:63641613	C	T	0.2108	rs2269241	NA	NA	PGM1	0.125792	T	GTEx.testis_ge	NA	NA	FALSE	-1.565	0.2433	5.424	NA
rs2269246	1:63641820	T	C	0.2175	rs2269241	NA	Type_1_diabetes	NA	NA	NA	NA	PGM1	FALSE	FALSE	-0.273	0.3979	6.29	0.0493
rs2269245	1:63642222	G	A	0.2164	rs2269241	NA	Type_1_diabetes	NA	NA	NA	NA	PGM1	FALSE	FALSE	-0.086	0.7673	3.686	0.0493
rs2269242	1:63643011	G	A	0.2178	rs2269241	NA	Type_1_diabetes	NA	NA	NA	NA	PGM1	FALSE	FALSE	2.044	0.5219	3.982	0.0715
rs2269241	1:63643100	T	C	0.2178	rs2269241	NA	Type_1_diabetes	NA	NA	NA	NA	PGM1	FALSE	FALSE	-0.39	1.1228	2.65	0.0715
rs2269240	1:63643593	T	C	0.2178	rs2269241	NA	Type_1_diabetes	NA	NA	NA	NA	PGM1	FALSE	FALSE	0.084	0.5219	1.983	0.0715
rs2269239	1:63643688	C	G	0.2175	rs2269241	NA	Type_1_diabetes	NA	NA	NA	NA	PGM1	FALSE	FALSE	-0.032	0.5219	6.123	0.0715
rs3790858	1:63645877	A	G	0.2136	rs2269241	NA	Type_1_diabetes	NA	NA	NA	NA	PGM1	FALSE	FALSE	0.353	0.1995	9.155	0.0305
rs3790857	1:63646195	C	T	0.2131	rs2269241	NA	Type_1_diabetes	NA	NA	NA	NA	PGM1	FALSE	FALSE	-0.291	1.5301	2.537	0.0305
rs12122838	1:63646498	A	C	0.2136	rs2269241	NA	Type_1_diabetes	NA	NA	NA	NA	PGM1	FALSE	FALSE	0.047	0.1995	2.023	0.028
rs61765292	1:63647788	A	G	0.2139	rs2269241	NA	Type_1_diabetes	NA	NA	NA	NA	PGM1	FALSE	FALSE	-0.198	0.1995	6.587	0.028
rs10889435	1:63648285	A	T	0.2136	rs2269241	NA	NA	NA	NA	NA	NA	NA	NA	FALSE	-0.543	0.2503	0.817	NA
rs11208257	1:63648630	T	C	0.2136	rs2269241	NA	NA	NA	NA	NA	NA	NA	NA	FALSE	6.301	0.2503	23.6	NA
rs11576729	1:63648758	G	T	0.2136	rs2269241	NA	NA	NA	NA	NA	NA	NA	NA	FALSE	-0.359	0.839	4.412	NA
rs1911109	1:63648989	T	C	0.2136	rs2269241	NA	Type_1_diabetes	NA	NA	NA	NA	PGM1	FALSE	FALSE	-1.133	0.839	2.629	0.028
rs2269238	1:63651866	G	T	0.2125	rs2269241	NA	NA	NA	NA	NA	NA	NA	NA	FALSE	0.142	0.3019	2.617	NA
rs2360159	1:63653130	T	C	0.2131	rs2269241	NA	Type_1_diabetes	NA	NA	NA	NA	PGM1	FALSE	FALSE	-1.728	0.1527	4.856	0.028
rs2269235	1:63653244	A	G	0.2131	rs2269241	NA	Type_1_diabetes	NA	NA	NA	NA	PGM1	FALSE	FALSE	0.17	0.3887	6.973	0.028
rs2269234	1:63653305	A	G	0.2131	rs2269241	NA	Type_1_diabetes	NA	NA	NA	NA	PGM1	FALSE	FALSE	-0.071	0.3887	5.065	0.028
rs7541882	1:63655898	A	C	0.2133	rs2269241	NA	Type_1_diabetes	NA	NA	NA	NA	PGM1	FALSE	FALSE	-0.882	0.1527	3.004	0.028
rs7519583	1:63656013	G	A	0.225	rs2269241	NA	NA	NA	NA	NA	NA	NA	NA	FALSE	-1.852	0.1527	0.612	NA
rs855355	1:63656206	A	G	0.225	rs2269241	NA	NA	NA	NA	NA	NA	NA	NA	FALSE	-0.029	0.1527	4.898	NA
rs11209026	1:67240275	G	A	0.0539	rs11209026	G	Ulcerative_colitis	NA	NA	NA	NA	IL23R	FALSE	FALSE	2.716	0.2878	26.5	0.1769
rs11209026	1:67240275	G	A	0.0539	rs11209026	G	Ulcerative_colitis	NA	NA	NA	NA	IL23R	FALSE	FALSE	2.716	0.2878	26.5	0.1769
rs11209026	1:67240275	G	A	0.0539	rs11209026	G	Ulcerative_colitis	NA	NA	NA	NA	IL23R	FALSE	FALSE	2.716	0.2878	26.5	0.1769
rs11209026	1:67240275	G	A	0.0539	rs11209026	G	Ulcerative_colitis	NA	NA	NA	NA	IL23R	FALSE	FALSE	2.716	0.2878	26.5	0.1769
rs11209026	1:67240275	G	A	0.0539	rs11209026	G	Crohns_disease	NA	NA	NA	NA	IL23R	FALSE	FALSE	2.716	0.2878	26.5	0.2316
rs11209026	1:67240275	G	A	0.0539	rs11209026	G	Crohns_disease	NA	NA	NA	NA	IL23R	FALSE	FALSE	2.716	0.2878	26.5	0.2316
rs11209026	1:67240275	G	A	0.0539	rs11209026	G	Crohns_disease	NA	NA	NA	NA	IL23R	FALSE	FALSE	2.716	0.2878	26.5	0.2316
rs11209026	1:67240275	G	A	0.0539	rs11209026	G	Crohns_disease	NA	NA	NA	NA	IL23R	FALSE	FALSE	2.716	0.2878	26.5	0.2316
rs11209026	1:67240275	G	A	0.0539	rs11209026	G	Ankylosing_spondylitis	NA	NA	NA	NA	IL23R	FALSE	FALSE	2.716	0.2878	26.5	0.1835
rs11209026	1:67240275	G	A	0.0539	rs11209026	G	Ankylosing_spondylitis	NA	NA	NA	NA	IL23R	FALSE	FALSE	2.716	0.2878	26.5	0.1835
rs11209026	1:67240275	G	A	0.0539	rs11209026	G	Ankylosing_spondylitis	NA	NA	NA	NA	IL23R	FALSE	FALSE	2.716	0.2878	26.5	0.1835
rs11209026	1:67240275	G	A	0.0539	rs11209026	G	Ankylosing_spondylitis	NA	NA	NA	NA	IL23R	FALSE	FALSE	2.716	0.2878	26.5	0.1835
rs11581607	1:67242007	G	A	0.0539	rs11209026	G	Ulcerative_colitis	NA	NA	NA	NA	IL23R	FALSE	FALSE	-1.585	0.3435	0.029	0.1769
rs11581607	1:67242007	G	A	0.0539	rs11209026	G	Ulcerative_colitis	NA	NA	NA	NA	IL23R	FALSE	FALSE	-1.585	0.3435	0.029	0.1769
rs11581607	1:67242007	G	A	0.0539	rs11209026	G	Ulcerative_colitis	NA	NA	NA	NA	IL23R	FALSE	FALSE	-1.585	0.3435	0.029	0.1769
rs11581607	1:67242007	G	A	0.0539	rs11209026	G	Crohns_disease	NA	NA	NA	NA	IL23R	FALSE	FALSE	-1.585	0.3435	0.029	0.2316
rs11581607	1:67242007	G	A	0.0539	rs11209026	G	Crohns_disease	NA	NA	NA	NA	IL23R	FALSE	FALSE	-1.585	0.3435	0.029	0.2316
rs11581607	1:67242007	G	A	0.0539	rs11209026	G	Crohns_disease	NA	NA	NA	NA	IL23R	FALSE	FALSE	-1.585	0.3435	0.029	0.2316
rs11581607	1:67242007	G	A	0.0539	rs11209026	NA	Ankylosing_spondylitis	NA	NA	NA	NA	IL23R	FALSE	FALSE	-1.585	0.3435	0.029	0.1835
rs11581607	1:67242007	G	A	0.0539	rs11209026	NA	Ankylosing_spondylitis	NA	NA	NA	NA	IL23R	FALSE	FALSE	-1.585	0.3435	0.029	0.1835
rs11581607	1:67242007	G	A	0.0539	rs11209026	NA	Ankylosing_spondylitis	NA	NA	NA	NA	IL23R	FALSE	FALSE	-1.585	0.3435	0.029	0.1835
rs80174646	1:67242472	G	T	0.0539	rs11209026	G	Ankylosing_spondylitis	NA	NA	NA	NA	IL23R	FALSE	FALSE	0.361	0.3435	1.579	0.0371
rs80174646	1:67242472	G	T	0.0539	rs11209026	G	Ankylosing_spondylitis	NA	NA	NA	NA	IL23R	FALSE	FALSE	0.361	0.3435	1.579	0.0371
rs41494046	1:67257236	C	G	0.0539	rs9988642	C	Psoriasis	NA	NA	NA	NA	IL23R	FALSE	FALSE	-0.595	0.4479	4.857	0.0522
rs9988642	1:67260421	T	C	0.0547	rs9988642	T	Psoriasis	NA	NA	NA	NA	none	FALSE	FALSE	-0.421	0.4479	2.58	0.395
rs7547569	1:67265685	T	C	0.0506	rs11209026	NA	NA	NA	NA	NA	NA	NA	NA	FALSE	-0.47	0.2632	1.886	NA
rs1495966	1:67287670	T	C	0.5311	rs1495965	NA	Behcets_disease	NA	NA	NA	NA	none	FALSE	FALSE	0.24	0.2541	3.923	0.2316
rs1495965	1:67287825	C	T	0.5311	rs1495965	NA	Behcets_disease	NA	NA	NA	NA	none	FALSE	FALSE	0.011	0.2541	0.469	0.2316
rs17129778	1:67322008	A	T	0.1486	rs72678531	NA	NA	IL12RB2	0.618157	T	GTEx.blood_ge	NA	NA	FALSE	0.045	0.0522	6.717	NA
rs11209050	1:67326053	A	C	0.8181	rs72678531	A	Primary_biliary_cirrhosis	NA	NA	NA	NA	IL12RB2	FALSE	FALSE	-0.377	0.1986	0.068	0.0277
rs10489626	1:67327488	C	G	0.1464	rs72678531	NA	NA	NA	NA	NA	NA	NA	NA	FALSE	-1.589	0.0522	0.682	NA
rs17129794	1:67329235	A	C	0.1494	rs72678531	C	Primary_biliary_cirrhosis	IL12RB2	0.756468	C	Schmiedel_2018.NK-cell_naive_ge	IL12RB2	FALSE	FALSE	0.069	0.0522	5.618	0.071
rs4655698	1:67332644	T	G	0.8169	rs72678531	NA	NA	NA	NA	NA	NA	NA	NA	FALSE	0.137	0.1986	4.13	NA
rs72678531	1:67332762	T	C	0.1475	rs72678531	C	Primary_biliary_cirrhosis	NA	NA	NA	NA	IL12RB2	FALSE	FALSE	0.102	0.0522	5.291	0.4913
rs11209051	1:67333212	C	T	0.8169	rs72678531	C	Primary_biliary_cirrhosis	IL12RB2	-0.648682	T	Schmiedel_2018.Th1_memory_ge	IL12RB2	FALSE	FALSE	0.165	0.1986	11.77	0.0304
rs10889681	1:67333487	T	C	0.8169	rs72678531	T	Primary_biliary_cirrhosis	NA	NA	NA	NA	IL12RB2	FALSE	FALSE	-1.286	0.0603	0.345	0.0322
rs6659932	1:67336688	A	C	0.8536	rs72678531	NA	Primary_biliary_cirrhosis	NA	NA	NA	NA	IL12RB2	FALSE	FALSE	0.209	0.0493	4.778	0.1631
rs6679356	1:67354511	C	T	0.8436	rs72678531	NA	NA	NA	NA	NA	NA	NA	NA	FALSE	-0.008	0.0268	1.175	NA
rs17391694	1:78157942	C	T	0.1317	rs17391694	C	Crohns_disease	NA	NA	NA	NA	none	TRUE	TRUE	-1.84	3.8297	0.158	1
rs58394161	1:92474402	T	C	0.1517	rs41286801	NA	NA	GFI1	0.439366	C	Quach_2016.monocyte_IAV_ge	NA	NA	FALSE	-0.042	0.0577	0.652	NA
rs6689470	1:92485653	G	A	0.1597	rs41286801	A	Multiple_sclerosis	NA	NA	NA	NA	GFI1	FALSE	FALSE	0.815	0.0119	9.163	0.0587
rs41286801	1:92509907	C	T	0.1589	rs41286801	T	Multiple_sclerosis	NA	NA	NA	NA	EVI5	FALSE	FALSE	-0.006	0.2039	4.213	0.2477
rs11581176	1:92516861	C	G	0.1606	rs41286801	G	Multiple_sclerosis	NA	NA	NA	NA	EVI5	FALSE	FALSE	-0.1	0.3641	3.558	0.0527
rs72722475	1:92524186	A	G	0.1597	rs41286801	G	Multiple_sclerosis	NA	NA	NA	NA	EVI5	FALSE	FALSE	1.255	0.2168	5.641	0.0428
rs6660889	1:92527143	G	A	0.1606	rs41286801	A	Multiple_sclerosis	NA	NA	NA	NA	EVI5	FALSE	FALSE	-0.834	0.5926	0.207	0.034
rs72722484	1:92528961	T	C	0.1619	rs41286801	C	Multiple_sclerosis	NA	NA	NA	NA	EVI5	FALSE	FALSE	0.656	0.2355	8.322	0.0573
rs11804321	1:92543756	T	C	0.1622	rs41286801	C	Multiple_sclerosis	NA	NA	NA	NA	EVI5	FALSE	FALSE	0.449	0.4185	5.526	0.0451
rs11588509	1:92564583	G	T	0.1617	rs41286801	NA	NA	NA	NA	NA	NA	NA	NA	FALSE	-0.409	0.1222	1.881	NA
rs56307974	1:92566613	T	C	0.1619	rs41286801	C	Multiple_sclerosis	NA	NA	NA	NA	EVI5	FALSE	FALSE	0.31	0.1222	9.593	0.0407
rs7552544	1:100775337	T	C	0.375	rs7552544	T	Multiple_sclerosis	NA	NA	NA	NA	none	FALSE	FALSE	-0.964	0.3041	0.435	0.0732
rs4908100	1:100797739	C	T	0.3753	rs7552544	NA	NA	NA	NA	NA	NA	NA	NA	FALSE	-2.456	0.3003	0.074	NA
rs11166517	1:100806156	T	C	0.3806	rs7552544	NA	NA	NA	NA	NA	NA	NA	NA	FALSE	0.011	0.3003	2.236	NA
rs11166518	1:100806316	T	C	0.3786	rs7552544	NA	NA	NA	NA	NA	NA	NA	NA	FALSE	0.676	0.3003	1.856	NA
rs985664	1:100807777	C	T	0.3806	rs7552544	NA	NA	NA	NA	NA	NA	NA	NA	FALSE	0.631	0.0826	2.537	NA
rs985665	1:100807976	G	A	0.3806	rs7552544	NA	NA	NA	NA	NA	NA	NA	NA	FALSE	-0.498	0.0826	0.376	NA
rs985666	1:100808015	C	T	0.3806	rs7552544	NA	NA	NA	NA	NA	NA	NA	NA	FALSE	-1.767	0.0826	0.218	NA
rs985667	1:100808221	A	G	0.3806	rs7552544	NA	NA	NA	NA	NA	NA	NA	NA	FALSE	-0.044	0.0077	12.39	NA
rs4907924	1:100808534	C	T	0.3806	rs7552544	NA	NA	NA	NA	NA	NA	NA	NA	FALSE	-0.277	0.0077	0.433	NA
rs4907925	1:100808575	C	G	0.3806	rs7552544	NA	NA	NA	NA	NA	NA	NA	NA	FALSE	-0.702	0.0826	0.557	NA
rs12737677	1:100808719	C	T	0.3806	rs7552544	NA	NA	NA	NA	NA	NA	NA	NA	FALSE	-0.487	0.0077	1.49	NA
rs6698552	1:100809221	C	G	0.3806	rs7552544	NA	NA	NA	NA	NA	NA	NA	NA	FALSE	-0.335	0.0826	0.773	NA
rs6698559	1:100809225	C	T	0.3806	rs7552544	NA	NA	NA	NA	NA	NA	NA	NA	FALSE	-0.74	0.0077	3.112	NA
rs6673527	1:100809258	G	T	0.3797	rs7552544	NA	NA	NA	NA	NA	NA	NA	NA	FALSE	0.339	0.0826	7.702	NA
rs6673745	1:100809462	G	T	0.3806	rs7552544	NA	NA	NA	NA	NA	NA	NA	NA	FALSE	1.109	0.0077	3.244	NA
rs6662889	1:100809556	A	G	0.3806	rs7552544	NA	NA	NA	NA	NA	NA	NA	NA	FALSE	0.129	0.0077	4.098	NA
rs12033114	1:100810689	G	A	0.3806	rs7552544	NA	NA	NA	NA	NA	NA	NA	NA	FALSE	0.833	0.0826	4.432	NA
rs12040347	1:100810759	C	G	0.3806	rs7552544	NA	NA	NA	NA	NA	NA	NA	NA	FALSE	-0.163	0.0077	0.998	NA
rs12029978	1:100810879	A	T	0.3806	rs7552544	NA	NA	NA	NA	NA	NA	NA	NA	FALSE	0.362	0.0077	4.945	NA
rs12030033	1:100811057	A	G	0.3806	rs7552544	NA	NA	NA	NA	NA	NA	NA	NA	FALSE	-1.442	0.0826	0.589	NA
rs986136	1:100811497	G	A	0.3806	rs7552544	NA	NA	NA	NA	NA	NA	NA	NA	FALSE	0.015	0.0077	4.007	NA
rs986137	1:100811740	T	A	0.3806	rs7552544	NA	NA	NA	NA	NA	NA	NA	NA	FALSE	0.234	0.0826	5.441	NA
rs986138	1:100811748	A	T	0.3806	rs7552544	NA	NA	NA	NA	NA	NA	NA	NA	FALSE	0.127	0.0826	10.77	NA
rs4908102	1:100812830	C	T	0.3806	rs7552544	NA	NA	NA	NA	NA	NA	NA	NA	FALSE	0.104	0.0077	2.332	NA
rs1326389	1:100813100	G	A	0.3806	rs7552544	NA	NA	NA	NA	NA	NA	NA	NA	FALSE	0.251	0.0077	2.154	NA
rs1326388	1:100813266	A	G	0.3806	rs7552544	NA	NA	NA	NA	NA	NA	NA	NA	FALSE	-0.506	0.2544	10.35	NA
rs11166520	1:100813954	A	G	0.3811	rs7552544	NA	NA	NA	NA	NA	NA	NA	NA	FALSE	-0.796	0.2544	2.752	NA
rs11166521	1:100813991	G	A	0.3806	rs7552544	NA	NA	NA	NA	NA	NA	NA	NA	FALSE	0.251	0.9819	6.097	NA
rs9804092	1:100814306	A	G	0.3806	rs7552544	NA	NA	NA	NA	NA	NA	NA	NA	FALSE	-0.824	0.2544	3.849	NA
rs4618992	1:100814813	G	A	0.3806	rs7552544	NA	NA	NA	NA	NA	NA	NA	NA	FALSE	-1.168	0.2544	2.31	NA
rs4609449	1:100814900	T	C	0.3806	rs7552544	NA	NA	NA	NA	NA	NA	NA	NA	FALSE	-1.272	0.2544	2.417	NA
rs961912	1:100818471	A	G	0.3808	rs7552544	NA	NA	NA	NA	NA	NA	NA	NA	FALSE	0.164	0.9819	8.207	NA
rs10159114	1:100818626	T	C	0.3786	rs7552544	NA	NA	NA	NA	NA	NA	NA	NA	FALSE	-1.272	0.2544	8.99	NA
rs10159117	1:100818737	T	C	0.3806	rs7552544	NA	NA	NA	NA	NA	NA	NA	NA	FALSE	-0.742	0.2544	5.055	NA
rs4907926	1:100819991	G	A	0.3806	rs7552544	NA	NA	NA	NA	NA	NA	NA	NA	FALSE	-2.908	0.9819	6.024	NA
rs10159287	1:100820344	T	A	0.3806	rs7552544	NA	NA	NA	NA	NA	NA	NA	NA	FALSE	0.137	0.9819	8.383	NA
rs6667465	1:100821224	A	G	0.3806	rs7552544	A	Multiple_sclerosis	NA	NA	NA	NA	none	FALSE	FALSE	-1.466	0.9819	0.213	0.0516
rs6678659	1:100821311	G	A	0.3806	rs7552544	NA	NA	NA	NA	NA	NA	NA	NA	FALSE	-1.456	0.9819	0.109	NA
rs6678752	1:100821393	G	A	0.3811	rs7552544	NA	NA	NA	NA	NA	NA	NA	NA	FALSE	-1.767	0.2544	2.842	NA
rs12035241	1:100826371	T	C	0.3806	rs7552544	NA	NA	NA	NA	NA	NA	NA	NA	FALSE	0.13	0.9819	1.354	NA
rs2148401	1:100826878	A	G	0.3806	rs7552544	NA	NA	NA	NA	NA	NA	NA	NA	FALSE	0.153	0.9819	8.948	NA
rs1590581	1:100827055	C	T	0.3806	rs7552544	NA	NA	NA	NA	NA	NA	NA	NA	FALSE	-0.803	0.1107	0.88	NA
rs11166524	1:100827303	T	C	0.3806	rs7552544	NA	NA	NA	NA	NA	NA	NA	NA	FALSE	0.524	0.0197	11.29	NA
rs34731154	1:100827794	T	C	0.38	rs7552544	NA	NA	NA	NA	NA	NA	NA	NA	FALSE	-2.488	0.0197	0.207	NA
rs12132283	1:100828480	A	C	0.3811	rs7552544	NA	NA	NA	NA	NA	NA	NA	NA	FALSE	-1.987	0.0063	0.052	NA
rs11166525	1:100829221	G	A	0.3806	rs7552544	NA	NA	NA	NA	NA	NA	NA	NA	FALSE	0.842	0.161	2.643	NA
rs36054483	1:100829711	T	A	0.3806	rs7552544	NA	NA	NA	NA	NA	NA	NA	NA	FALSE	0.01	0.161	1.082	NA
rs67999847	1:100829903	C	T	0.3811	rs7552544	NA	NA	NA	NA	NA	NA	NA	NA	FALSE	-1.597	0.0063	0.035	NA
rs12135888	1:100830511	T	C	0.3811	rs7552544	NA	NA	NA	NA	NA	NA	NA	NA	FALSE	1.066	0.0854	3.102	NA
rs17407510	1:100832083	A	G	0.3806	rs7552544	NA	NA	NA	NA	NA	NA	NA	NA	FALSE	-0.292	0.1382	0.691	NA
rs17407531	1:100832372	A	G	0.3806	rs7552544	NA	NA	NA	NA	NA	NA	NA	NA	FALSE	0.715	0.1382	7.679	NA
rs1028823	1:100834056	C	A	0.3806	rs7552544	NA	NA	NA	NA	NA	NA	NA	NA	FALSE	-0.28	0.1382	2.127	NA
rs12047382	1:100853699	T	A	0.4008	rs7552544	NA	NA	NA	NA	NA	NA	NA	NA	FALSE	1.596	0.3737	5.919	NA
rs12039319	1:100874578	C	T	0.3872	rs7552544	NA	NA	NA	NA	NA	NA	NA	NA	FALSE	-0.453	0.8292	5.037	NA
rs72987301	1:101171629	A	G	0.2039	rs72973173	NA	NA	NA	NA	NA	NA	NA	NA	FALSE	0.875	0.1905	4.802	NA
rs72987302	1:101171808	A	G	0.2039	rs72973173	NA	NA	NA	NA	NA	NA	NA	NA	FALSE	0.432	0.1905	4.699	NA
rs56904041	1:101181253	A	T	0.2047	rs72973173	NA	NA	NA	NA	NA	NA	NA	NA	FALSE	0.979	0.0758	1.532	NA
rs56785411	1:101182089	C	A	0.2017	rs72973173	NA	NA	NA	NA	NA	NA	NA	NA	FALSE	0.102	0.0264	13.35	NA
rs74106743	1:101182090	G	A	0.2017	rs72973173	NA	Primary_biliary_cirrhosis	NA	NA	NA	NA	none	FALSE	FALSE	-0.228	0.0264	13.87	0.0421
rs72989115	1:101187429	T	C	0.2156	rs72973173	NA	Primary_biliary_cirrhosis	NA	NA	NA	NA	none	FALSE	FALSE	1.42	0.0264	18.13	0.0332
rs60294001	1:101189369	C	T	0.2156	rs72973173	NA	Primary_biliary_cirrhosis	NA	NA	NA	NA	none	FALSE	FALSE	0.305	0.1073	2.15	0.0556
rs61240472	1:101189664	C	T	0.2153	rs72973173	NA	Primary_biliary_cirrhosis	NA	NA	NA	NA	none	FALSE	FALSE	0.718	0.1073	0.674	0.0308
rs72973173	1:101192797	T	C	0.2156	rs72973173	NA	Primary_biliary_cirrhosis	S1PR1	-0.176071	C	GTEx.muscle_ge	none	FALSE	FALSE	-0.014	0.1311	5.49	0.079
rs6679677	1:113761186	C	A	0.1411	rs6679677	C	Crohns_disease	NA	NA	NA	NA	none	TRUE	TRUE	0.282	4.0242	1.651	0.8813
rs6679677	1:113761186	C	A	0.1411	rs6679677	C	Crohns_disease	NA	NA	NA	NA	none	TRUE	TRUE	0.282	4.0242	1.651	0.8813
rs6679677	1:113761186	C	A	0.1411	rs6679677	C	Crohns_disease	NA	NA	NA	NA	none	TRUE	TRUE	0.282	4.0242	1.651	0.8813
rs6679677	1:113761186	C	A	0.1411	rs6679677	C	Crohns_disease	NA	NA	NA	NA	none	TRUE	TRUE	0.282	4.0242	1.651	0.8813
rs6679677	1:113761186	C	A	0.1411	rs6679677	C	Crohns_disease	NA	NA	NA	NA	none	TRUE	TRUE	0.282	4.0242	1.651	0.8813
rs6679677	1:113761186	C	A	0.1411	rs6679677	A	Juvenile_idiopathic_arthritis	NA	NA	NA	NA	none	TRUE	TRUE	0.282	4.0242	1.651	0.6403
rs6679677	1:113761186	C	A	0.1411	rs6679677	A	Juvenile_idiopathic_arthritis	NA	NA	NA	NA	none	TRUE	TRUE	0.282	4.0242	1.651	0.6403
rs6679677	1:113761186	C	A	0.1411	rs6679677	A	Juvenile_idiopathic_arthritis	NA	NA	NA	NA	none	TRUE	TRUE	0.282	4.0242	1.651	0.6403
rs6679677	1:113761186	C	A	0.1411	rs6679677	A	Juvenile_idiopathic_arthritis	NA	NA	NA	NA	none	TRUE	TRUE	0.282	4.0242	1.651	0.6403
rs6679677	1:113761186	C	A	0.1411	rs6679677	A	Juvenile_idiopathic_arthritis	NA	NA	NA	NA	none	TRUE	TRUE	0.282	4.0242	1.651	0.6403
rs2476601	1:113834946	A	G	0.8589	rs6679677	G	Crohns_disease	DCLRE1B	0.329449	G	Alasoo_2018.macrophage_Salmonella_ge	PTPN22	TRUE	TRUE	0.645	4.2303	17.25	0.1187
rs2476601	1:113834946	A	G	0.8589	rs6679677	G	Crohns_disease	DCLRE1B	0.329449	G	Alasoo_2018.macrophage_Salmonella_ge	PTPN22	TRUE	TRUE	0.645	4.2303	17.25	0.1187
rs2476601	1:113834946	A	G	0.8589	rs6679677	G	Crohns_disease	DCLRE1B	0.329449	G	Alasoo_2018.macrophage_Salmonella_ge	PTPN22	TRUE	TRUE	0.645	4.2303	17.25	0.1187
rs2476601	1:113834946	A	G	0.8589	rs6679677	G	Crohns_disease	DCLRE1B	0.329449	G	Alasoo_2018.macrophage_Salmonella_ge	PTPN22	TRUE	TRUE	0.645	4.2303	17.25	0.1187
rs2476601	1:113834946	A	G	0.8589	rs6679677	G	Crohns_disease	DCLRE1B	0.329449	G	Alasoo_2018.macrophage_Salmonella_ge	PTPN22	TRUE	TRUE	0.645	4.2303	17.25	0.1187
rs2476601	1:113834946	A	G	0.8589	rs6679677	G	Crohns_disease	DCLRE1B	0.329449	G	Alasoo_2018.macrophage_Salmonella_ge	PTPN22	TRUE	TRUE	0.645	4.2303	17.25	0.1187
rs2476601	1:113834946	A	G	0.8589	rs6679677	A	Juvenile_idiopathic_arthritis	DCLRE1B	0.329449	G	Alasoo_2018.macrophage_Salmonella_ge	PTPN22	TRUE	TRUE	0.645	4.2303	17.25	0.3597
rs2476601	1:113834946	A	G	0.8589	rs6679677	A	Juvenile_idiopathic_arthritis	DCLRE1B	0.329449	G	Alasoo_2018.macrophage_Salmonella_ge	PTPN22	TRUE	TRUE	0.645	4.2303	17.25	0.3597
rs2476601	1:113834946	A	G	0.8589	rs6679677	A	Juvenile_idiopathic_arthritis	DCLRE1B	0.329449	G	Alasoo_2018.macrophage_Salmonella_ge	PTPN22	TRUE	TRUE	0.645	4.2303	17.25	0.3597
rs2476601	1:113834946	A	G	0.8589	rs6679677	A	Juvenile_idiopathic_arthritis	DCLRE1B	0.329449	G	Alasoo_2018.macrophage_Salmonella_ge	PTPN22	TRUE	TRUE	0.645	4.2303	17.25	0.3597
rs2476601	1:113834946	A	G	0.8589	rs6679677	A	Juvenile_idiopathic_arthritis	DCLRE1B	0.329449	G	Alasoo_2018.macrophage_Salmonella_ge	PTPN22	TRUE	TRUE	0.645	4.2303	17.25	0.3597
rs2476601	1:113834946	A	G	0.8589	rs6679677	A	Juvenile_idiopathic_arthritis	DCLRE1B	0.329449	G	Alasoo_2018.macrophage_Salmonella_ge	PTPN22	TRUE	TRUE	0.645	4.2303	17.25	0.3597
rs956184	1:116498000	C	G	0.0981	rs1034920	NA	NA	NA	NA	NA	NA	NA	NA	FALSE	0.016	0.099	4.986	NA
rs3850814	1:116500422	T	C	0.1	rs1034920	NA	NA	NA	NA	NA	NA	NA	NA	FALSE	-2.729	0.3392	1.487	NA
rs9651076	1:116500680	A	G	0.1003	rs1034920	NA	NA	NA	NA	NA	NA	NA	NA	FALSE	-1.08	0.3392	0.656	NA
rs1109190	1:116503641	G	C	0.1003	rs1034920	NA	NA	NA	NA	NA	NA	NA	NA	FALSE	1.217	0.3071	3.392	NA
rs4143029	1:116505708	C	T	0.1108	rs6677309	NA	NA	NA	NA	NA	NA	NA	NA	FALSE	-0.949	0.1562	0.487	NA
rs10754443	1:116506110	A	T	0.0914	rs1034920	NA	Primary_biliary_cirrhosis	NA	NA	NA	NA	none	FALSE	FALSE	-0.626	0.0792	1.303	0.0376
rs10924104	1:116506281	G	A	0.1122	rs6677309	NA	NA	NA	NA	NA	NA	NA	NA	FALSE	-0.535	0.0478	3.468	NA
rs10754444	1:116507054	T	C	0.1131	rs6677309	NA	NA	NA	NA	NA	NA	NA	NA	FALSE	-0.708	0.1118	3.121	NA
rs10924106	1:116511123	T	C	0.0917	rs1034920	NA	NA	NA	NA	NA	NA	NA	NA	FALSE	-1.583	0.2118	0.006	NA
rs12031061	1:116511389	G	A	0.0919	rs1034920	NA	NA	NA	NA	NA	NA	NA	NA	FALSE	-1.659	0.2118	0.05	NA
rs10802190	1:116518762	A	T	0.0925	rs1034920	NA	Primary_biliary_cirrhosis	NA	NA	NA	NA	CD58	FALSE	FALSE	-0.079	0.1179	2.732	0.0512
rs10924108	1:116519852	T	C	0.0925	rs1034920	NA	NA	NA	NA	NA	NA	NA	NA	FALSE	-1.416	0.1179	1.836	NA
rs10802191	1:116522461	T	A	0.0925	rs1034920	NA	Primary_biliary_cirrhosis	NA	NA	NA	NA	CD58	FALSE	FALSE	1.582	0.1179	5.629	0.0512
rs1414275	1:116524285	A	G	0.0925	rs1034920	NA	NA	NA	NA	NA	NA	NA	NA	FALSE	-0.505	0.0263	7.185	NA
rs11588376	1:116529902	T	C	0.0925	rs1034920	NA	NA	NA	NA	NA	NA	NA	NA	FALSE	-0.331	0.0263	7.413	NA
rs1034919	1:116532883	G	C	0.0925	rs1034920	NA	Primary_biliary_cirrhosis	NA	NA	NA	NA	CD58	FALSE	FALSE	-1.278	0.0263	1.4	0.0512
rs1034920	1:116533777	T	C	0.0925	rs1034920	NA	Primary_biliary_cirrhosis	NA	NA	NA	NA	CD58	FALSE	FALSE	1.311	0.1179	7.797	0.1029
rs1034921	1:116533781	G	A	0.0925	rs1034920	NA	Primary_biliary_cirrhosis	NA	NA	NA	NA	CD58	FALSE	FALSE	0.898	0.1179	9.801	0.1029
rs10802192	1:116533839	T	C	0.0925	rs1034920	NA	Primary_biliary_cirrhosis	NA	NA	NA	NA	CD58	FALSE	FALSE	2.262	0.1179	5.001	0.1029
rs1016140	1:116533925	G	T	0.0925	rs1034920	NA	NA	NA	NA	NA	NA	NA	NA	FALSE	0.623	0.1179	0.034	NA
rs10754445	1:116534837	A	T	0.0928	rs1034920	NA	NA	NA	NA	NA	NA	NA	NA	FALSE	-0.344	0.0225	8.602	NA
rs10924109	1:116536640	T	C	0.0967	rs1034920	NA	Primary_biliary_cirrhosis	NA	NA	NA	NA	CD58	FALSE	FALSE	0.31	0.2436	4.529	0.0511
rs6677309	1:116537544	A	C	0.1175	rs6677309	A	Multiple_sclerosis	NA	NA	NA	NA	CD58	FALSE	FALSE	-1.816	0.5661	1.16	0.4906
rs758518	1:116539188	A	G	0.0967	rs1034920	NA	Primary_biliary_cirrhosis	NA	NA	NA	NA	CD58	FALSE	FALSE	0.597	0.2436	6.351	0.0631
rs2300746	1:116539561	C	G	0.0961	rs1034920	NA	NA	NA	NA	NA	NA	NA	NA	FALSE	0.314	0.0225	4.351	NA
rs12141411	1:116541788	G	A	0.0908	rs1034920	NA	NA	NA	NA	NA	NA	NA	NA	FALSE	1.187	0.0638	8.148	NA
rs12044773	1:116544880	C	A	0.0911	rs1034920	NA	NA	NA	NA	NA	NA	NA	NA	FALSE	-0.86	0.0638	0.927	NA
rs12044852	1:116545157	C	A	0.0911	rs1034920	NA	NA	NA	NA	NA	NA	NA	NA	FALSE	0.36	0.0638	4.815	NA
rs12038673	1:116546014	G	A	0.0911	rs1034920	NA	Primary_biliary_cirrhosis	NA	NA	NA	NA	CD58	FALSE	FALSE	-0.716	0.0638	0.005	0.0433
rs10754324	1:116550413	T	C	0.1242	rs6677309	T	Multiple_sclerosis	NA	NA	NA	NA	CD58	FALSE	FALSE	0.285	0.0698	14.71	0.0377
rs1335532	1:116558335	A	G	0.1244	rs1034920	NA	Primary_biliary_cirrhosis	NA	NA	NA	NA	CD58	FALSE	FALSE	-0.146	0.0712	9.66	0.0296
rs1335532	1:116558335	A	G	0.1244	rs1034920	NA	Primary_biliary_cirrhosis	NA	NA	NA	NA	CD58	FALSE	FALSE	-0.146	0.0712	9.66	0.0296
rs1414273	1:116560027	C	T	0.1181	rs6677309	C	Multiple_sclerosis	NA	NA	NA	NA	CD58	FALSE	FALSE	-0.338	0.0307	3.541	0.0372
rs2300747	1:116561593	A	G	0.1231	rs6677309	NA	NA	NA	NA	NA	NA	NA	NA	FALSE	-0.223	0.0614	1.547	NA
rs2793823	1:119895095	G	A	0.1528	rs3897478	NA	NA	NA	NA	NA	NA	NA	NA	FALSE	-0.508	0.0505	4.947	NA
rs2641348	1:119895261	A	G	0.1269	rs3897478	NA	NA	NA	NA	NA	NA	NA	NA	FALSE	-4.389	0.0966	0.507	NA
rs6668119	1:119896486	G	C	0.1183	rs3897478	NA	NA	NA	NA	NA	NA	NA	NA	FALSE	0.179	0.0966	6.329	NA
rs2027447	1:119897406	T	C	0.1269	rs3897478	NA	NA	NA	NA	NA	NA	NA	NA	FALSE	0.101	0.0966	6.044	NA
rs2487568	1:119899375	A	G	0.1533	rs3897478	NA	NA	NA	NA	NA	NA	NA	NA	FALSE	-0.505	0.0505	7.424	NA
rs2641346	1:119900917	C	T	0.1269	rs3897478	NA	Crohns_disease	NA	NA	NA	NA	none	FALSE	FALSE	0.11	0.0966	0.937	0.0285
rs2793826	1:119901079	G	A	0.1533	rs3897478	NA	NA	NA	NA	NA	NA	NA	NA	FALSE	-0.45	0.0505	6.69	NA
rs2641352	1:119903440	T	C	0.1269	rs3897478	T	Crohns_disease	NA	NA	NA	NA	none	FALSE	FALSE	0.196	0.0079	4.457	0.0285
rs3897478	1:119908567	T	C	0.1178	rs3897478	T	Crohns_disease	NA	NA	NA	NA	none	FALSE	FALSE	0.069	0.1516	1.705	0.0553
rs699779	1:119912687	A	G	0.1178	rs3897478	A	Crohns_disease	NA	NA	NA	NA	NOTCH2	FALSE	FALSE	0.149	0.0169	14.06	0.0553
rs835576	1:119912963	T	C	0.1178	rs3897478	T	Crohns_disease	NA	NA	NA	NA	NOTCH2	FALSE	FALSE	-3.231	0.0169	0.073	0.0553
rs835575	1:119913940	G	T	0.1175	rs3897478	G	Crohns_disease	NA	NA	NA	NA	NOTCH2	FALSE	FALSE	0.219	0.0169	1.088	0.0553
rs6685892	1:119915381	A	T	0.1175	rs3897478	NA	Crohns_disease	NA	NA	NA	NA	NOTCH2	FALSE	FALSE	-0.574	0.0169	13.63	0.0553
rs2793829	1:119918630	C	T	0.1172	rs3897478	C	Crohns_disease	NA	NA	NA	NA	NOTCH2	FALSE	FALSE	1.522	0.2193	7.281	0.0284
rs2493394	1:119928601	A	G	0.1175	rs3897478	NA	Crohns_disease	NA	NA	NA	NA	NOTCH2	FALSE	FALSE	0.373	0.2193	6.339	0.0284
rs2493392	1:119929234	C	T	0.1172	rs3897478	NA	NA	NA	NA	NA	NA	NA	NA	FALSE	0.338	0.2193	3.019	NA
rs2493391	1:119929884	C	A	0.1172	rs3897478	NA	NA	NA	NA	NA	NA	NA	NA	FALSE	0.305	0.2193	0.471	NA
rs2493390	1:119930443	A	G	0.1175	rs3897478	NA	NA	NA	NA	NA	NA	NA	NA	FALSE	0.803	0.2193	12.96	NA
rs2493389	1:119931555	C	T	0.1172	rs3897478	NA	NA	NA	NA	NA	NA	NA	NA	FALSE	-1.237	0.2193	0.002	NA
rs2453058	1:119938086	C	T	0.1172	rs3897478	C	Crohns_disease	NA	NA	NA	NA	NOTCH2	FALSE	FALSE	0.108	0.2193	1.062	0.0284
rs2934387	1:119952883	T	C	0.1175	rs3897478	T	Crohns_disease	NA	NA	NA	NA	NOTCH2	FALSE	FALSE	-4.421	0.8026	0.048	0.0553
rs7534585	1:119953496	A	T	0.1175	rs3897478	NA	Crohns_disease	NA	NA	NA	NA	NOTCH2	FALSE	FALSE	0.204	0.8026	5.363	0.0284
rs7534586	1:119953504	A	C	0.1175	rs3897478	A	Crohns_disease	NA	NA	NA	NA	NOTCH2	FALSE	FALSE	-0.092	0.8026	5.394	0.0284
rs10127888	1:119955627	C	G	0.1172	rs3897478	C	Crohns_disease	NA	NA	NA	NA	NOTCH2	FALSE	FALSE	-0.227	0.8026	6.135	0.0284
rs2453051	1:119956950	A	C	0.1175	rs3897478	NA	NA	NA	NA	NA	NA	NA	NA	FALSE	-0.261	0.5319	1.191	NA
rs2493413	1:119956951	G	A	0.1175	rs3897478	NA	NA	NA	NA	NA	NA	NA	NA	FALSE	0.13	0.5319	4.713	NA
rs2934381	1:119963485	G	A	0.1172	rs3897478	G	Crohns_disease	NA	NA	NA	NA	NOTCH2	FALSE	FALSE	0.727	0.7955	4.58	0.0284
rs7515431	1:119970925	C	T	0.1172	rs3897478	C	Crohns_disease	NA	NA	NA	NA	NOTCH2	FALSE	FALSE	-1.58	0.2829	7.646	0.0285
rs2641317	1:119973995	C	T	0.1172	rs3897478	C	Crohns_disease	NA	NA	NA	NA	NOTCH2	FALSE	FALSE	-0.191	0.2829	3.844	0.0285
rs10923931	1:119975336	G	T	0.1192	rs3897478	NA	NA	NA	NA	NA	NA	NOTCH2	NA	FALSE	-0.226	0.2356	1.485	NA
rs2793831	1:119981279	T	C	0.1169	rs3897478	NA	NA	NA	NA	NA	NA	NOTCH2	NA	FALSE	0.46	0.2356	0.19	NA
rs1493694	1:119984359	C	T	0.1172	rs3897478	NA	NA	NA	NA	NA	NA	NOTCH2	NA	FALSE	-0.162	0.1304	0.993	NA
rs2453040	1:119987127	A	C	0.1172	rs3897478	NA	NA	NA	NA	NA	NA	NOTCH2	NA	FALSE	-0.002	0.1304	7.127	NA
rs11587676	1:152187485	C	T	0.1094	rs3126085	NA	NA	NA	NA	NA	NA	NA	NA	FALSE	-0.156	0.2182	3.602	NA
rs1390490	1:152188878	T	C	0.8689	rs3126085	NA	NA	NA	NA	NA	NA	NA	NA	FALSE	-0.681	0.0171	5.232	NA
rs11583524	1:152189181	T	C	0.1314	rs3126085	NA	NA	NA	NA	NA	NA	NA	NA	FALSE	-0.811	0.0171	5.006	NA
rs10788824	1:152189218	A	G	0.8689	rs3126085	NA	NA	NA	NA	NA	NA	NA	NA	FALSE	-2.325	0.6454	2.565	NA
rs1496049	1:152189473	C	T	0.1311	rs3126085	NA	NA	NA	NA	NA	NA	NA	NA	FALSE	-0.383	0.1929	2.188	NA
rs4845733	1:152190092	T	C	0.8667	rs3126085	NA	NA	NA	NA	NA	NA	NA	NA	FALSE	-0.987	0.1929	2.599	NA
rs1496050	1:152191073	T	C	0.8667	rs3126085	NA	NA	NA	NA	NA	NA	NA	NA	FALSE	0.092	0.2831	12.13	NA
rs1496051	1:152192447	G	A	0.8667	rs3126085	NA	NA	NA	NA	NA	NA	NA	NA	FALSE	-0.173	0.2831	3.235	NA
rs11590365	1:152193013	C	A	0.1181	rs3126085	NA	NA	NA	NA	NA	NA	NA	NA	FALSE	0.112	0.1586	9.516	NA
rs10888466	1:152193747	G	T	0.8667	rs3126085	NA	NA	NA	NA	NA	NA	NA	NA	FALSE	-0.603	0.8196	1.114	NA
rs12116736	1:152194586	C	T	0.8667	rs3126085	NA	NA	NA	NA	NA	NA	NA	NA	FALSE	-0.181	0.4742	4.271	NA
rs1552996	1:152198628	C	A	0.8667	rs3126085	NA	NA	NA	NA	NA	NA	NA	NA	FALSE	1.091	0.8196	6.025	NA
rs1552995	1:152198951	A	G	0.8667	rs3126085	NA	NA	NA	NA	NA	NA	NA	NA	FALSE	0.214	0.8196	5.958	NA
rs1552993	1:152199007	A	G	0.8656	rs3126085	NA	NA	NA	NA	NA	NA	NA	NA	FALSE	-0.017	0.8196	4.027	NA
rs1552992	1:152199149	C	G	0.8658	rs3126085	NA	NA	NA	NA	NA	NA	NA	NA	FALSE	0.842	0.8196	10.66	NA
rs10888467	1:152199231	G	A	0.8667	rs3126085	NA	NA	NA	NA	NA	NA	NA	NA	FALSE	-0.974	0.8196	3.543	NA
rs11204933	1:152199709	C	T	0.8667	rs3126085	NA	NA	NA	NA	NA	NA	NA	NA	FALSE	-0.622	0.4742	4.254	NA
rs1353436	1:152200182	G	A	0.8658	rs3126085	NA	NA	NA	NA	NA	NA	NA	NA	FALSE	0.364	0.8196	4.808	NA
rs4845421	1:152200783	G	T	0.8667	rs3126085	NA	NA	NA	NA	NA	NA	NA	NA	FALSE	-0.665	0.4742	1.54	NA
rs12408581	1:152202735	A	G	0.1186	rs3126085	NA	NA	NA	NA	NA	NA	NA	NA	FALSE	-0.321	0.5759	6.014	NA
rs4845736	1:152203075	G	A	0.8667	rs3126085	NA	NA	NA	NA	NA	NA	NA	NA	FALSE	0.506	0.8196	15.32	NA
rs11588174	1:152203494	T	C	0.8667	rs3126085	NA	NA	NA	NA	NA	NA	NA	NA	FALSE	-0.182	0.8196	9.289	NA
rs4456098	1:152203558	C	T	0.8667	rs3126085	NA	NA	NA	NA	NA	NA	NA	NA	FALSE	-1.274	0.4742	8.2	NA
rs12063165	1:152203881	C	T	0.8667	rs3126085	NA	NA	NA	NA	NA	NA	NA	NA	FALSE	0.514	0.8196	1.772	NA
rs56013982	1:152204027	C	T	0.1186	rs3126085	NA	NA	NA	NA	NA	NA	NA	NA	FALSE	-1.088	0.5759	2.562	NA
rs11589532	1:152204063	G	A	0.1333	rs3126085	NA	NA	NA	NA	NA	NA	NA	NA	FALSE	-0.384	0.4742	0.106	NA
rs11204934	1:152204372	C	A	0.1333	rs3126085	NA	NA	NA	NA	NA	NA	NA	NA	FALSE	-0.298	0.4742	2.66	NA
rs7531094	1:152204374	A	G	0.8658	rs3126085	NA	NA	NA	NA	NA	NA	NA	NA	FALSE	-2.209	0.8196	0.514	NA
rs7533529	1:152204395	T	C	0.8667	rs3126085	NA	NA	NA	NA	NA	NA	NA	NA	FALSE	-0.689	0.0098	6.54	NA
rs10749669	1:152204813	G	T	0.8667	rs3126085	NA	NA	NA	NA	NA	NA	NA	NA	FALSE	0.356	0.0098	0.794	NA
rs877776	1:152205542	C	G	0.8658	rs3126085	NA	NA	NA	NA	NA	NA	NA	NA	FALSE	-0.366	0.6099	1.06	NA
rs868303	1:152206087	C	A	0.8667	rs3126085	NA	NA	NA	NA	NA	NA	NA	NA	FALSE	-0.422	0.0098	0.99	NA
rs868304	1:152206092	G	A	0.8667	rs3126085	NA	NA	NA	NA	NA	NA	NA	NA	FALSE	0.891	0.1001	4.625	NA
rs2291770	1:152207316	G	C	0.8667	rs3126085	NA	NA	NA	NA	NA	NA	NA	NA	FALSE	-0.46	0.1001	0.356	NA
rs10888468	1:152209063	C	T	0.8669	rs3126085	NA	NA	NA	NA	NA	NA	NA	NA	FALSE	-1.567	0.1001	0.15	NA
rs4421596	1:152209197	G	A	0.8669	rs3126085	NA	NA	NA	NA	NA	NA	NA	NA	FALSE	-0.048	0.1001	1.757	NA
rs1390485	1:152209692	C	T	0.1331	rs3126085	NA	NA	NA	NA	NA	NA	NA	NA	FALSE	0.021	0.1001	0.699	NA
rs4845740	1:152210834	G	A	0.8669	rs3126085	NA	NA	NA	NA	NA	NA	NA	NA	FALSE	-0.09	0.1001	1.737	NA
rs4845741	1:152210998	A	G	0.8661	rs3126085	NA	NA	NA	NA	NA	NA	NA	NA	FALSE	0.7	0.6099	14.42	NA
rs4845742	1:152211473	G	A	0.8669	rs3126085	NA	NA	NA	NA	NA	NA	NA	NA	FALSE	-1.6	0.1001	2.564	NA
rs11589587	1:152211653	T	C	0.1183	rs3126085	NA	NA	NA	NA	NA	NA	NA	NA	FALSE	-0.278	0.0979	5.879	NA
rs1496046	1:152212058	C	G	0.8661	rs3126085	NA	NA	NA	NA	NA	NA	NA	NA	FALSE	-0.184	0.6099	9.67	NA
rs1496045	1:152212228	C	T	0.8669	rs3126085	NA	NA	NA	NA	NA	NA	NA	NA	FALSE	-0.415	0.1001	4.071	NA
rs4845423	1:152212474	T	G	0.8669	rs3126085	NA	NA	NA	NA	NA	NA	NA	NA	FALSE	0.679	0.0098	3.405	NA
rs4845744	1:152212619	T	A	0.8669	rs3126085	NA	NA	NA	NA	NA	NA	NA	NA	FALSE	-0.278	0.1001	4.435	NA
rs4845745	1:152212708	C	T	0.8669	rs3126085	NA	NA	NA	NA	NA	NA	NA	NA	FALSE	0.5	0.1001	3.871	NA
rs6662450	1:152219233	C	G	0.8661	rs3126085	NA	NA	NA	NA	NA	NA	NA	NA	FALSE	0.562	0.6099	5.473	NA
rs6587647	1:152220155	C	T	0.8667	rs3126085	NA	NA	NA	NA	NA	NA	NA	NA	FALSE	-3.733	0.0098	3.841	NA
rs6587651	1:152220645	G	T	0.8669	rs3126085	NA	NA	NA	NA	NA	NA	NA	NA	FALSE	-2.739	0.0098	0.312	NA
rs7535536	1:152221068	A	G	0.8661	rs3126085	NA	NA	NA	NA	NA	NA	NA	NA	FALSE	0.157	0.6099	0.824	NA
rs11204937	1:152221375	C	T	0.8661	rs3126085	NA	NA	NA	NA	NA	NA	NA	NA	FALSE	0.309	0.6099	10.1	NA
rs11204938	1:152221514	A	G	0.8661	rs3126085	NA	NA	NA	NA	NA	NA	NA	NA	FALSE	0.282	0.6099	0.906	NA
rs1390487	1:152222125	G	A	0.8669	rs3126085	NA	NA	NA	NA	NA	NA	NA	NA	FALSE	0.087	0.0098	0.92	NA
rs12405678	1:152222832	C	G	0.1183	rs3126085	NA	NA	NA	NA	NA	NA	NA	NA	FALSE	-2.054	0.0979	2.123	NA
rs4845426	1:152222883	A	G	0.8669	rs3126085	NA	NA	NA	NA	NA	NA	NA	NA	FALSE	-0.221	0.0098	6.761	NA
rs74127901	1:152223103	G	A	0.1331	rs3126085	NA	NA	NA	NA	NA	NA	NA	NA	FALSE	-1.741	0.1001	6.493	NA
rs72696969	1:152223863	G	A	0.1183	rs3126085	NA	NA	NA	NA	NA	NA	NA	NA	FALSE	-0.101	0.0979	1.925	NA
rs12748016	1:152224759	T	C	0.1331	rs3126085	NA	NA	NA	NA	NA	NA	NA	NA	FALSE	0.135	0.1001	3.029	NA
rs7534716	1:152226178	A	G	0.8669	rs3126085	NA	NA	NA	NA	NA	NA	NA	NA	FALSE	-1.327	0.1001	4.085	NA
rs1390488	1:152227024	T	C	0.8669	rs3126085	NA	NA	NA	NA	NA	NA	NA	NA	FALSE	-0.279	0.0098	2.898	NA
rs10888470	1:152227996	T	C	0.8672	rs3126085	NA	NA	NA	NA	NA	NA	NA	NA	FALSE	-1.742	0.9589	0.748	NA
rs10888471	1:152228373	A	C	0.8661	rs3126085	NA	NA	NA	NA	NA	NA	NA	NA	FALSE	0.264	0.7026	1.723	NA
rs11204939	1:152228466	G	C	0.8661	rs3126085	NA	NA	NA	NA	NA	NA	NA	NA	FALSE	0.44	0.7026	2.879	NA
rs4845750	1:152228741	T	C	0.8669	rs3126085	NA	NA	NA	NA	NA	NA	NA	NA	FALSE	-1.841	0.2519	0.07	NA
rs11204941	1:152230867	A	G	0.8669	rs3126085	NA	NA	NA	NA	NA	NA	NA	NA	FALSE	-0.309	0.2519	0.571	NA
rs11204943	1:152231430	A	C	0.8669	rs3126085	NA	NA	NA	NA	NA	NA	NA	NA	FALSE	0.469	0.2519	2.205	NA
rs72696975	1:152233614	A	G	0.1183	rs3126085	NA	NA	NA	NA	NA	NA	NA	NA	FALSE	0.344	0.2093	1.224	NA
rs10888472	1:152234420	C	G	0.1331	rs3126085	NA	NA	NA	NA	NA	NA	NA	NA	FALSE	-0.682	0.9589	0.704	NA
rs10788830	1:152234422	A	C	0.8669	rs3126085	NA	NA	NA	NA	NA	NA	NA	NA	FALSE	0.363	0.2519	1.578	NA
rs991231	1:152239422	T	G	0.1331	rs3126085	NA	NA	NA	NA	NA	NA	NA	NA	FALSE	0.206	0.9589	2.163	NA
rs6675889	1:152240590	G	A	0.8669	rs3126085	NA	NA	NA	NA	NA	NA	NA	NA	FALSE	-0.723	0.9589	2.232	NA
rs6676012	1:152240727	G	A	0.8817	rs3126085	NA	NA	NA	NA	NA	NA	NA	NA	FALSE	-2.575	0.2093	6.873	NA
rs2338430	1:152241944	T	C	0.8669	rs3126085	NA	NA	NA	NA	NA	NA	NA	NA	FALSE	-0.641	0.9589	2.134	NA
rs2132418	1:152242307	T	C	0.8661	rs3126085	NA	NA	NA	NA	NA	NA	NA	NA	FALSE	-2.372	0.7026	2.712	NA
rs6666382	1:152244750	C	G	0.1331	rs3126085	NA	NA	NA	NA	NA	NA	NA	NA	FALSE	0.001	0.9589	0.766	NA
rs11204947	1:152245781	G	T	0.1331	rs3126085	NA	NA	NA	NA	NA	NA	NA	NA	FALSE	-0.964	0.9589	0.308	NA
rs11204948	1:152245997	G	A	0.1331	rs3126085	NA	NA	NA	NA	NA	NA	NA	NA	FALSE	0.739	0.9589	4.561	NA
rs11204949	1:152247321	A	C	0.1183	rs3126085	NA	NA	NA	NA	NA	NA	NA	NA	FALSE	1.305	0.2093	1.29	NA
rs10888473	1:152247759	G	A	0.8669	rs3126085	NA	NA	NA	NA	NA	NA	NA	NA	FALSE	0.368	0.9589	0.486	NA
rs10749670	1:152247991	G	A	0.8669	rs3126085	NA	NA	NA	NA	NA	NA	NA	NA	FALSE	-2.684	0.2519	2.192	NA
rs36033453	1:152248750	T	G	0.1331	rs3126085	NA	NA	NA	NA	NA	NA	NA	NA	FALSE	-0.031	0.8028	1.275	NA
rs4511113	1:152249716	G	A	0.8672	rs3126085	NA	NA	NA	NA	NA	NA	NA	NA	FALSE	0.595	0.8028	1.439	NA
rs55957623	1:152250720	T	A	0.1183	rs3126085	NA	NA	NA	NA	NA	NA	NA	NA	FALSE	-0.366	0.1247	4.084	NA
rs7537633	1:152250857	T	G	0.8669	rs3126085	NA	NA	NA	NA	NA	NA	NA	NA	FALSE	-1.095	0.8028	1.8	NA
rs4326625	1:152251520	C	T	0.8669	rs3126085	NA	NA	NA	NA	NA	NA	NA	NA	FALSE	-0.157	0.8028	3.626	NA
rs11204951	1:152251928	A	G	0.8669	rs3126085	NA	NA	NA	NA	NA	NA	NA	NA	FALSE	-0.142	0.8783	9.799	NA
rs4845428	1:152252785	T	C	0.8669	rs3126085	NA	NA	NA	NA	NA	NA	NA	NA	FALSE	-1.687	0.8028	3.508	NA
rs10888475	1:152253536	C	T	0.8656	rs3126085	NA	NA	NA	NA	NA	NA	NA	NA	FALSE	0.305	0.9484	1.519	NA
rs6678951	1:152253573	C	T	0.8669	rs3126085	NA	NA	NA	NA	NA	NA	NA	NA	FALSE	0.305	0.8783	2.921	NA
rs4845752	1:152254100	C	A	0.8669	rs3126085	NA	NA	NA	NA	NA	NA	NA	NA	FALSE	0.142	0.8783	1.494	NA
rs11204952	1:152254845	G	A	0.8675	rs3126085	NA	NA	NA	NA	NA	NA	NA	NA	FALSE	0.274	0.8783	1.733	NA
rs4845431	1:152255501	A	G	0.8675	rs3126085	NA	NA	NA	NA	NA	NA	NA	NA	FALSE	-0.723	0.8783	1.338	NA
rs7540844	1:152258110	A	T	0.8675	rs3126085	NA	NA	NA	NA	NA	NA	NA	NA	FALSE	0.127	0.8783	1.632	NA
rs7543541	1:152258402	T	C	0.8675	rs3126085	NA	NA	NA	NA	NA	NA	NA	NA	FALSE	0.114	0.8783	1.313	NA
rs76035252	1:152258950	C	A	0.8592	rs3126085	NA	NA	NA	NA	NA	NA	NA	NA	FALSE	0.113	0.1139	0.62	NA
rs57597406	1:152274143	C	G	0.8675	rs3126085	NA	NA	NA	NA	NA	NA	NA	NA	FALSE	0.055	0.4974	0.49	NA
rs12746239	1:152274250	G	A	0.1325	rs3126085	NA	NA	NA	NA	NA	NA	NA	NA	FALSE	0.064	0.0094	0.463	NA
rs4457589	1:152275384	T	C	0.8672	rs3126085	NA	NA	NA	NA	NA	NA	NA	NA	FALSE	-2.195	0.0094	1.327	NA
rs4595369	1:152275717	G	A	0.8672	rs3126085	NA	NA	NA	NA	NA	NA	NA	NA	FALSE	0.064	0.4944	0.802	NA
rs9887901	1:152276076	A	C	0.8675	rs3126085	NA	NA	NA	NA	NA	NA	NA	NA	FALSE	0.061	0.4944	1.604	NA
rs72696989	1:152276198	A	C	0.1178	rs3126085	NA	NA	NA	NA	NA	NA	NA	NA	FALSE	0.061	0.0643	1.243	NA
rs11204967	1:152277244	C	T	0.8661	rs3126085	NA	NA	NA	NA	NA	NA	NA	NA	FALSE	0.055	1.2602	0.982	NA
rs4634913	1:152277456	T	C	0.8675	rs3126085	NA	NA	NA	NA	NA	NA	NA	NA	FALSE	0.055	0.4944	1.726	NA
rs6670717	1:152277480	T	C	0.1325	rs3126085	NA	NA	NA	NA	NA	NA	NA	NA	FALSE	0.055	0.0094	1.692	NA
rs11204968	1:152277735	A	T	0.8675	rs3126085	NA	NA	NA	NA	NA	NA	NA	NA	FALSE	-2.364	0.0094	1.304	NA
rs72696991	1:152277759	T	C	0.1181	rs3126085	NA	NA	NA	NA	NA	NA	NA	NA	FALSE	0.055	0.0643	1.397	NA
rs4534386	1:152279238	A	G	0.8672	rs3126085	NA	NA	NA	NA	NA	NA	NA	NA	FALSE	0.061	0.5846	1.438	NA
rs55942250	1:152279438	G	A	0.1325	rs3126085	NA	NA	NA	NA	NA	NA	NA	NA	FALSE	0.064	0.6329	0.907	NA
rs11485508	1:152280691	T	G	0.8675	rs3126085	NA	NA	NA	NA	NA	NA	NA	NA	FALSE	0.055	0.5846	1.395	NA
rs12065368	1:152281021	C	T	0.8672	rs3126085	NA	NA	NA	NA	NA	NA	NA	NA	FALSE	0.055	0.5846	1.137	NA
rs12027807	1:152281250	C	G	0.8672	rs3126085	NA	NA	NA	NA	NA	NA	NA	NA	FALSE	0.055	0.5846	0.715	NA
rs12045492	1:152281390	A	T	0.8669	rs3126085	NA	NA	NA	NA	NA	NA	NA	NA	FALSE	0.061	0.5846	1.644	NA
rs12045496	1:152281434	A	G	0.8672	rs3126085	NA	NA	NA	NA	NA	NA	NA	NA	FALSE	-2.054	0.6329	2.186	NA
rs12027899	1:152281478	C	A	0.8672	rs3126085	NA	NA	NA	NA	NA	NA	NA	NA	FALSE	0.055	1.2632	0.932	NA
rs114304428	1:152281534	T	C	0.1181	rs3126085	NA	NA	NA	NA	NA	NA	NA	NA	FALSE	0.055	0.5128	2.121	NA
rs3126045	1:152284318	A	G	0.8672	rs3126085	NA	NA	NA	NA	NA	NA	NA	NA	FALSE	0.061	1.2632	2.258	NA
rs3126046	1:152284449	G	A	0.1328	rs3126085	NA	NA	NA	NA	NA	NA	NA	NA	FALSE	-2.048	1.2632	1.265	NA
rs72696997	1:152284623	A	C	0.1181	rs3126085	NA	NA	NA	NA	NA	NA	NA	NA	FALSE	0.061	0.9589	1.444	NA
rs1858478	1:152284981	C	T	0.1328	rs3126085	NA	NA	NA	NA	NA	NA	NA	NA	FALSE	0.055	0.812	1.019	NA
rs12738889	1:152285212	G	A	0.1328	rs3126085	NA	NA	NA	NA	NA	NA	NA	NA	FALSE	-2.048	1.2632	0.778	NA
rs12401851	1:152286546	T	C	0.1325	rs3126085	NA	NA	NA	NA	NA	NA	NA	NA	FALSE	NA	0.812	3.04	NA
rs11204971	1:152286602	A	G	0.1178	rs3126085	NA	NA	NA	NA	NA	NA	NA	NA	FALSE	NA	0.9589	3.775	NA
rs2152862	1:152287266	T	C	0.1328	rs3126085	NA	NA	NA	NA	NA	NA	NA	NA	FALSE	NA	0.812	3.758	NA
rs12742573	1:152287627	A	C	0.1328	rs3126085	NA	NA	NA	NA	NA	NA	NA	NA	FALSE	NA	0.812	3.479	NA
rs3126048	1:152287689	T	C	0.1328	rs3126085	NA	NA	NA	NA	NA	NA	NA	NA	FALSE	NA	1.2632	3.978	NA
rs12760382	1:152287811	G	T	0.1328	rs3126085	NA	NA	NA	NA	NA	NA	NA	NA	FALSE	NA	0.812	2.585	NA
rs3126062	1:152299876	G	A	0.1331	rs3126085	NA	NA	NA	NA	NA	NA	NA	NA	FALSE	-0.126	0.812	0.229	NA
rs2184950	1:152300300	T	C	0.1331	rs3126085	NA	NA	NA	NA	NA	NA	NA	NA	FALSE	-0.238	0.812	5.425	NA
rs2184951	1:152300692	T	G	0.1331	rs3126085	NA	NA	NA	NA	NA	NA	NA	NA	FALSE	-1.642	1.2632	0.958	NA
rs11204976	1:152301301	C	T	0.1331	rs3126085	NA	NA	NA	NA	NA	NA	NA	NA	FALSE	0.026	0.812	3.364	NA
rs12730241	1:152301540	G	A	0.1331	rs3126085	NA	NA	NA	NA	NA	NA	NA	NA	FALSE	-0.063	1.2632	3.006	NA
rs12405278	1:152309791	G	A	0.1192	rs3126085	NA	NA	NA	NA	NA	NA	NA	NA	FALSE	0.137	0.9589	18.99	NA
rs3120659	1:152320726	A	G	0.1336	rs3126085	NA	NA	NA	NA	NA	NA	NA	NA	FALSE	-0.452	0.5145	0.314	NA
rs34188926	1:152321005	A	C	0.1336	rs3126085	NA	NA	NA	NA	NA	NA	NA	NA	FALSE	1.231	0.3444	6.457	NA
rs3120661	1:152321926	A	G	0.135	rs3126085	NA	NA	NA	NA	NA	NA	NA	NA	FALSE	-0.949	0.5145	0.422	NA
rs1858479	1:152322347	A	T	0.1336	rs3126085	NA	NA	NA	NA	NA	NA	NA	NA	FALSE	-0.016	0.3444	1.266	NA
rs12407156	1:152323466	A	G	0.1189	rs3126085	NA	NA	NA	NA	NA	NA	NA	NA	FALSE	0.29	0.2122	5.24	NA
rs11204980	1:152323715	G	C	0.1336	rs3126085	NA	NA	NA	NA	NA	NA	NA	NA	FALSE	-0.886	0.5145	1.26	NA
rs6587666	1:152324387	C	T	0.1336	rs3126085	NA	NA	NA	NA	NA	NA	NA	NA	FALSE	-1.383	0.5145	0.827	NA
rs12407553	1:152325041	A	G	0.1336	rs3126085	NA	NA	NA	NA	NA	NA	NA	NA	FALSE	0.195	0.3444	3.473	NA
rs11204981	1:152325736	G	A	0.1336	rs3126085	NA	NA	NA	NA	NA	NA	NA	NA	FALSE	-0.016	0.5145	3.335	NA
rs11586114	1:152327291	G	A	0.1192	rs3126085	NA	NA	NA	NA	NA	NA	NA	NA	FALSE	0.109	0.2122	6.394	NA
rs11584427	1:152327312	A	G	0.1192	rs3126085	NA	NA	NA	NA	NA	NA	NA	NA	FALSE	-0.826	0.2122	2.043	NA
rs3126085	1:152328341	G	A	0.1189	rs3126085	NA	Atopic_dermatitis	NA	NA	NA	NA	AK056431	FALSE	FALSE	0.185	0.011	1.836	0.0446
rs1858480	1:152329259	A	G	0.1344	rs3126085	NA	NA	NA	NA	NA	NA	NA	NA	FALSE	-0.216	0.643	13.85	NA
rs3120662	1:152330389	G	T	0.1189	rs3126085	NA	NA	NA	NA	NA	NA	NA	NA	FALSE	0.229	0.1115	8.209	NA
rs3126088	1:152333309	A	G	0.1197	rs3126085	NA	Atopic_dermatitis	NA	NA	NA	NA	AK056431	FALSE	FALSE	0.154	0.011	4.042	0.0446
rs1858482	1:152334445	C	T	0.1189	rs3126085	NA	Atopic_dermatitis	NA	NA	NA	NA	AK056431	FALSE	FALSE	-1.038	0.011	1.715	0.0446
rs72698906	1:152334708	G	A	0.1189	rs3126085	NA	NA	NA	NA	NA	NA	NA	NA	FALSE	0.524	0.1115	2.149	NA
rs3126091	1:152334862	T	C	0.135	rs3126085	NA	NA	NA	NA	NA	NA	NA	NA	FALSE	-0.645	1.8334	2.13	NA
rs3126092	1:152335479	T	A	0.1189	rs3126085	NA	Atopic_dermatitis	NA	NA	NA	NA	AK056431	FALSE	FALSE	-0.642	0.011	2.81	0.0446
rs3126094	1:152335767	T	C	0.1344	rs3126085	NA	NA	NA	NA	NA	NA	NA	NA	FALSE	-0.713	0.643	3.771	NA
rs2338555	1:152336904	G	A	0.1197	rs3126085	NA	NA	NA	NA	NA	NA	NA	NA	FALSE	-0.676	0.011	2.256	NA
rs2338556	1:152336951	T	A	0.1197	rs3126085	NA	NA	NA	NA	NA	NA	NA	NA	FALSE	0.186	0.011	6.342	NA
rs3126095	1:152337207	G	A	0.1189	rs3126085	NA	Atopic_dermatitis	NA	NA	NA	NA	AK056431	FALSE	FALSE	0.064	0.1115	4.893	0.0446
rs3126097	1:152338550	G	A	0.135	rs3126085	NA	NA	NA	NA	NA	NA	NA	NA	FALSE	-1.136	1.8334	1.704	NA
rs3126098	1:152339447	T	C	0.1197	rs3126085	NA	NA	NA	NA	NA	NA	NA	NA	FALSE	-0.343	0.011	3.305	NA
rs6661167	1:152340394	A	G	0.1242	rs3126085	NA	NA	NA	NA	NA	NA	NA	NA	FALSE	-0.038	0.0189	0.413	NA
rs72700982	1:152568586	T	C	0.0506	rs72702813	NA	NA	NA	NA	NA	NA	NA	NA	TRUE	0.6	2.6625	2.487	NA
rs4085613	1:152577542	T	G	0.6547	rs6677595	NA	NA	NA	NA	NA	NA	NA	NA	FALSE	-0.067	0.0192	3.153	NA
rs4112788	1:152578800	A	G	0.6547	rs6677595	NA	NA	LCE3A	1.05589	G	GTEx.esophagus_mucosa_ge	NA	NA	FALSE	-3.937	0.3058	0.144	NA
rs4112787	1:152578849	C	T	0.6528	rs6677595	NA	NA	NA	NA	NA	NA	NA	NA	FALSE	0.026	0.3058	1.98	NA
rs6701307	1:152617968	G	A	0.6531	rs6677595	A	Psoriasis	NA	NA	NA	NA	none	FALSE	FALSE	-0.638	0.1212	0.061	0.0438
rs6693105	1:152618187	T	C	0.6531	rs6677595	C	Psoriasis	LCE3C	-1.22281	C	GTEx.skin_not_sun_exposed_ge	none	FALSE	FALSE	0.164	0.1253	8.725	0.0438
rs6693105	1:152618187	T	C	0.6531	rs6677595	C	Psoriasis	LCE3C	-1.55775	C	GTEx.testis_ge	none	FALSE	FALSE	0.164	0.1253	8.725	0.0438
rs4845446	1:152618274	T	C	0.6531	rs6677595	C	Psoriasis	NA	NA	NA	NA	none	FALSE	FALSE	-0.085	0.1253	9.824	0.0438
rs4845447	1:152618410	T	C	0.6531	rs6677595	C	Psoriasis	NA	NA	NA	NA	none	FALSE	FALSE	0.13	0.1253	2.41	0.0485
rs4845449	1:152618548	T	A	0.6531	rs6677595	A	Psoriasis	NA	NA	NA	NA	none	FALSE	FALSE	-1.54	0.1253	0.876	0.0438
rs1886734	1:152618666	A	C	0.6531	rs6677595	C	Psoriasis	NA	NA	NA	NA	none	FALSE	FALSE	-0.228	0.1212	2.258	0.0438
rs4845450	1:152618724	T	C	0.6531	rs6677595	C	Psoriasis	NA	NA	NA	NA	none	FALSE	FALSE	-0.887	0.1212	0.747	0.0485
rs9633406	1:152618970	C	G	0.6531	rs6677595	G	Psoriasis	NA	NA	NA	NA	none	FALSE	FALSE	-4.201	0.1212	0.003	0.0485
rs4845452	1:152619171	A	G	0.6531	rs6677595	G	Psoriasis	NA	NA	NA	NA	none	FALSE	FALSE	-0.567	0.1253	1.025	0.0485
rs4845453	1:152619477	G	C	0.6531	rs6677595	C	Psoriasis	NA	NA	NA	NA	none	FALSE	FALSE	-1.001	0.1212	0.022	0.0371
rs4845454	1:152619708	C	T	0.6531	rs6677595	T	Psoriasis	NA	NA	NA	NA	none	FALSE	FALSE	-1.287	0.1212	2.688	0.0438
rs1581803	1:152619805	G	T	0.6531	rs6677595	T	Psoriasis	NA	NA	NA	NA	none	FALSE	FALSE	-1.297	0.5647	0.134	0.0438
rs6700158	1:152620352	T	G	0.6531	rs6677595	G	Psoriasis	NA	NA	NA	NA	none	FALSE	FALSE	0.041	0.1781	4.066	0.0438
rs6662654	1:152620605	G	T	0.6531	rs6677595	T	Psoriasis	NA	NA	NA	NA	none	FALSE	FALSE	-0.96	0.1781	0.447	0.0485
rs6700181	1:152620611	A	G	0.6531	rs6677595	G	Psoriasis	NA	NA	NA	NA	none	FALSE	FALSE	-0.031	0.5647	5.294	0.042
rs11205044	1:152620961	T	C	0.6531	rs6677595	C	Psoriasis	NA	NA	NA	NA	none	FALSE	FALSE	-1.716	0.1781	3.319	0.0438
rs10888503	1:152621073	C	T	0.6531	rs6677595	T	Psoriasis	NA	NA	NA	NA	none	FALSE	FALSE	0.407	0.5647	12.4	0.0396
rs6702463	1:152626235	T	A	0.6536	rs6677595	NA	NA	NA	NA	NA	NA	NA	NA	FALSE	0.097	0.6916	2.926	NA
rs4845459	1:152631366	C	A	0.6536	rs6677595	NA	NA	NA	NA	NA	NA	NA	NA	FALSE	-1.193	0.5871	2.259	NA
rs1685633	1:154319242	A	G	0.1136	rs72698115	NA	NA	NA	NA	NA	NA	NA	NA	TRUE	0.845	2.5295	4.459	NA
rs1209264	1:154332534	A	G	0.8856	rs72698115	NA	NA	NA	NA	NA	NA	NA	NA	TRUE	-0.459	1.6316	4.692	NA
rs2481065	1:154339435	G	A	0.8856	rs72698115	NA	NA	NA	NA	NA	NA	NA	NA	TRUE	-1.212	2.1679	0.308	NA
rs58548028	1:154375308	G	A	0.1131	rs72698115	NA	NA	NA	NA	NA	NA	NA	NA	TRUE	0.15	2.0035	1.355	NA
rs72696301	1:154383025	G	C	0.1128	rs72698115	NA	Juvenile_idiopathic_arthritis	NA	NA	NA	NA	none	FALSE	TRUE	-1.515	1.6224	0.32	0.0573
rs9651053	1:154386935	G	A	0.1125	rs72698115	NA	Juvenile_idiopathic_arthritis	NA	NA	NA	NA	none	FALSE	TRUE	-1.158	1.0069	2.105	0.0573
rs11265608	1:154391664	G	A	0.1125	rs72698115	NA	Juvenile_idiopathic_arthritis	NA	NA	NA	NA	none	FALSE	TRUE	0.837	1.0069	4.372	0.0573
rs12033701	1:154393410	C	T	0.1125	rs72698115	NA	Juvenile_idiopathic_arthritis	NA	NA	NA	NA	none	FALSE	TRUE	-2.178	1.0069	1.086	0.0573
rs72698115	1:154406893	A	C	0.1108	rs72698115	NA	Juvenile_idiopathic_arthritis	NA	NA	NA	NA	IL6R	TRUE	TRUE	-0.529	3.3526	1.069	0.1598
rs6684439	1:154423363	C	T	0.3431	rs4129267	NA	NA	NA	NA	NA	NA	NA	NA	FALSE	0.026	0.1862	4.936	NA
rs7518199	1:154434943	A	C	0.3483	rs4129267	NA	NA	NA	NA	NA	NA	NA	NA	FALSE	-0.158	0.494	4.01	NA
rs4845622	1:154438943	A	C	0.3483	rs4129267	NA	NA	NA	NA	NA	NA	NA	NA	FALSE	-2.774	0.494	1.043	NA
rs4393147	1:154441561	C	T	0.3483	rs4129267	NA	NA	NA	NA	NA	NA	NA	NA	FALSE	-0.164	0.2765	0.49	NA
rs4453032	1:154441610	A	G	0.3483	rs4129267	NA	NA	NA	NA	NA	NA	NA	NA	FALSE	0.695	0.2765	2.956	NA
rs6664201	1:154441820	C	T	0.3483	rs4129267	NA	NA	NA	NA	NA	NA	NA	NA	FALSE	-0.386	0.2765	10.47	NA
rs4845372	1:154442920	C	A	0.3633	rs4129267	NA	NA	NA	NA	NA	NA	NA	NA	FALSE	0.629	0.881	4.557	NA
rs4845623	1:154443301	A	G	0.3633	rs4129267	NA	NA	NA	NA	NA	NA	NA	NA	FALSE	-2.086	0.1462	0.041	NA
rs4845373	1:154445353	C	T	0.3478	rs4129267	NA	NA	NA	NA	NA	NA	NA	NA	FALSE	-0.066	0.2426	1.38	NA
rs4576655	1:154446273	C	T	0.3528	rs4129267	NA	NA	NA	NA	NA	NA	NA	NA	FALSE	-0.106	1.0226	11.47	NA
rs4537545	1:154446403	C	T	0.3503	rs4129267	NA	NA	NA	NA	NA	NA	NA	NA	FALSE	-0.21	0.1462	0.48	NA
rs7529229	1:154448302	T	C	0.3525	rs4129267	NA	Ankylosing_spondylitis	NA	NA	NA	NA	IL6R	FALSE	FALSE	0.087	0.1462	0.909	0.0435
rs7529229	1:154448302	T	C	0.3525	rs4129267	NA	Ankylosing_spondylitis	NA	NA	NA	NA	IL6R	FALSE	FALSE	0.087	0.1462	0.909	0.0435
rs7529229	1:154448302	T	C	0.3525	rs4129267	NA	Asthma	NA	NA	NA	NA	IL6R	FALSE	FALSE	0.087	0.1462	0.909	0.0464
rs7529229	1:154448302	T	C	0.3525	rs4129267	NA	Asthma	NA	NA	NA	NA	IL6R	FALSE	FALSE	0.087	0.1462	0.909	0.0464
rs4129267	1:154453788	C	T	0.3367	rs4129267	C	Ankylosing_spondylitis	NA	NA	NA	NA	IL6R	FALSE	FALSE	1.934	0.1827	11.13	0.1717
rs4129267	1:154453788	C	T	0.3367	rs4129267	C	Ankylosing_spondylitis	NA	NA	NA	NA	IL6R	FALSE	FALSE	1.934	0.1827	11.13	0.1717
rs4129267	1:154453788	C	T	0.3367	rs4129267	C	Ankylosing_spondylitis	NA	NA	NA	NA	IL6R	FALSE	FALSE	1.934	0.1827	11.13	0.1717
rs4129267	1:154453788	C	T	0.3367	rs4129267	NA	Asthma	NA	NA	NA	NA	IL6R	FALSE	FALSE	1.934	0.1827	11.13	0.1324
rs4129267	1:154453788	C	T	0.3367	rs4129267	NA	Asthma	NA	NA	NA	NA	IL6R	FALSE	FALSE	1.934	0.1827	11.13	0.1324
rs4129267	1:154453788	C	T	0.3367	rs4129267	NA	Asthma	NA	NA	NA	NA	IL6R	FALSE	FALSE	1.934	0.1827	11.13	0.1324
rs2228145	1:154454494	A	C	0.3378	rs4129267	NA	Ankylosing_spondylitis	NA	NA	NA	NA	IL6R	FALSE	FALSE	0.916	0.1827	15.98	0.1076
rs2228145	1:154454494	A	C	0.3378	rs4129267	NA	Ankylosing_spondylitis	NA	NA	NA	NA	IL6R	FALSE	FALSE	0.916	0.1827	15.98	0.1076
rs2228145	1:154454494	A	C	0.3378	rs4129267	NA	Ankylosing_spondylitis	NA	NA	NA	NA	IL6R	FALSE	FALSE	0.916	0.1827	15.98	0.1076
rs2228145	1:154454494	A	C	0.3378	rs4129267	NA	Asthma	NA	NA	NA	NA	IL6R	FALSE	FALSE	0.916	0.1827	15.98	0.0923
rs2228145	1:154454494	A	C	0.3378	rs4129267	NA	Asthma	NA	NA	NA	NA	IL6R	FALSE	FALSE	0.916	0.1827	15.98	0.0923
rs2228145	1:154454494	A	C	0.3378	rs4129267	NA	Asthma	NA	NA	NA	NA	IL6R	FALSE	FALSE	0.916	0.1827	15.98	0.0923
rs1045253	1:155231444	G	A	0.2739	rs1142287	NA	NA	NA	NA	NA	NA	NA	NA	FALSE	0.114	0.0268	4.746	NA
rs9628662	1:155236550	T	G	0.2761	rs1142287	NA	NA	NA	NA	NA	NA	NA	NA	FALSE	-0.239	0.6695	2.264	NA
rs11264345	1:155243333	T	A	0.2756	rs1142287	NA	NA	RP11-263K19.6	0.725477	A	Alasoo_2018.macrophage_naive_ge	NA	NA	FALSE	0.463	0.3755	7.507	NA
rs2075568	1:155248377	T	C	0.2319	rs1142287	NA	NA	NA	NA	NA	NA	NA	NA	FALSE	-1.111	0.4826	2.29	NA
rs734073	1:155248574	T	C	0.2319	rs1142287	NA	NA	NA	NA	NA	NA	NA	NA	FALSE	-1.504	1.1597	2.228	NA
rs734074	1:155248655	A	G	0.2319	rs1142287	NA	NA	NA	NA	NA	NA	NA	NA	FALSE	0.63	0.4826	3.977	NA
rs1546818	1:155249416	A	T	0.2319	rs1142287	NA	NA	NA	NA	NA	NA	NA	NA	FALSE	-0.243	0.4826	2.331	NA
rs2072647	1:155252046	C	A	0.23	rs1142287	NA	NA	NA	NA	NA	NA	NA	NA	FALSE	-0.311	0.05	5.055	NA
rs12748155	1:155252386	C	T	0.2306	rs1142287	NA	NA	NA	NA	NA	NA	NA	NA	FALSE	-0.282	0.0816	1.699	NA
rs2075566	1:155254300	C	A	0.2306	rs1142287	NA	NA	NA	NA	NA	NA	NA	NA	FALSE	0.557	0.0816	9.163	NA
rs2242577	1:155254510	C	A	0.2306	rs1142287	NA	NA	NA	NA	NA	NA	NA	NA	FALSE	1.566	0.0816	21.4	NA
rs1142287	1:155260340	C	T	0.2417	rs1142287	NA	Crohns_disease	NA	NA	NA	NA	SCAMP3	FALSE	FALSE	-0.939	0.5382	10.83	0.0924
rs2242576	1:155261754	T	G	0.2417	rs1142287	NA	Crohns_disease	NA	NA	NA	NA	SCAMP3	FALSE	FALSE	0.507	0.0237	14.56	0.0924
rs1046188	1:155262283	C	T	0.2408	rs1142287	NA	Crohns_disease	SCAMP3	-0.05273	T	Nedelec_2016.macrophage_Salmonella_ge	SCAMP3	FALSE	FALSE	-0.682	0.5382	4.219	0.0924
rs1076556	1:155265030	A	G	0.2428	rs1142287	NA	Crohns_disease	NA	NA	NA	NA	CLK2	FALSE	FALSE	-1.865	0.0237	1.059	0.0451
rs1078699	1:155265702	T	C	0.2417	rs1142287	NA	NA	NA	NA	NA	NA	NA	NA	FALSE	-1.217	0.0237	2.389	NA
rs2361543	1:155269833	G	A	0.2475	rs1142287	NA	NA	NA	NA	NA	NA	NA	NA	FALSE	-0.798	0.5382	10.08	NA
rs2236863	1:155271570	G	A	0.248	rs1142287	NA	NA	NA	NA	NA	NA	NA	NA	FALSE	1.127	0.5382	7.189	NA
rs12749306	1:155277916	G	T	0.2486	rs1142287	NA	NA	HCN3	-0.354197	T	GTEx.nerve_tibial_ge	NA	NA	FALSE	-1.935	0.5382	5.67	NA
rs11264349	1:155278322	A	T	0.2486	rs1142287	NA	NA	NA	NA	NA	NA	NA	NA	FALSE	-0.479	0.5382	8.388	NA
rs7549276	1:155278784	G	A	0.2481	rs1142287	NA	NA	NA	NA	NA	NA	NA	NA	FALSE	-1.159	0.5382	5.421	NA
rs12049375	1:155283042	G	A	0.2481	rs1142287	NA	NA	NA	NA	NA	NA	NA	NA	FALSE	-1.078	0.0237	0.724	NA
rs11264353	1:155286115	G	C	0.2497	rs1142287	NA	NA	NA	NA	NA	NA	NA	NA	FALSE	0.733	0.1044	1.09	NA
rs11264355	1:155287701	C	G	0.246	rs1142287	NA	NA	NA	NA	NA	NA	NA	NA	FALSE	-0.16	0.0536	2.713	NA
rs3814318	1:155288965	C	T	0.245	rs1142287	NA	NA	NA	NA	NA	NA	NA	NA	FALSE	0.101	0.0536	6.928	NA
rs8847	1:155289532	C	T	0.25	rs1142287	NA	NA	NA	NA	NA	NA	NA	NA	FALSE	-0.535	0.0802	1.062	NA
rs932972	1:155290305	G	A	0.2506	rs1142287	NA	NA	NA	NA	NA	NA	NA	NA	FALSE	-0.602	0.0372	5.409	NA
rs1052177	1:155290559	A	G	0.2503	rs1142287	NA	NA	NA	NA	NA	NA	NA	NA	FALSE	-1.563	0.0372	7.413	NA
rs1052176	1:155290592	G	T	0.2508	rs1142287	NA	NA	NA	NA	NA	NA	NA	NA	FALSE	3.381	0.0372	15.33	NA
rs4620533	1:155292822	C	G	0.2511	rs1142287	NA	NA	NA	NA	NA	NA	NA	NA	FALSE	-1.559	0.0372	0.147	NA
rs2071053	1:155295386	A	G	0.2517	rs1142287	NA	NA	NA	NA	NA	NA	NA	NA	FALSE	-6.108	0.0802	0.654	NA
rs3020781	1:155299985	A	G	0.2506	rs1142287	NA	NA	NA	NA	NA	NA	NA	NA	FALSE	0.777	0.0802	4.881	NA
rs12032720	1:155305169	G	C	0.2494	rs1142287	NA	NA	NA	NA	NA	NA	NA	NA	FALSE	0.097	0.0372	5.043	NA
rs2297480	1:155309691	T	G	0.2411	rs1142287	NA	NA	NA	NA	NA	NA	NA	NA	FALSE	-0.256	0.1258	6.103	NA
rs10908463	1:155316467	C	T	0.2422	rs1142287	NA	NA	RUSC1-AS1	0.118786	T	GTEx.thyroid_ge	NA	NA	FALSE	-1.295	0.1258	12.76	NA
rs11264361	1:155319754	T	G	0.2425	rs1142287	NA	NA	RUSC1-AS1	0.20121	G	GTEx.fibroblast_ge	NA	NA	FALSE	0.406	0.0599	7.183	NA
rs11264361	1:155319754	T	G	0.2425	rs1142287	NA	NA	RUSC1-AS1	0.240242	G	GTEx.pituitary_ge	NA	NA	FALSE	0.406	0.0599	7.183	NA
rs6692183	1:155334536	T	G	0.2467	rs1142287	NA	NA	RUSC1-AS1	0.214011	G	GTEx.heart_left_ventricle_ge	NA	NA	FALSE	-0.845	0.1001	6.735	NA
rs11264366	1:155365620	A	T	0.2517	rs1142287	NA	NA	NA	NA	NA	NA	NA	NA	FALSE	-1.043	0.1001	4.529	NA
rs11264367	1:155367547	T	C	0.2514	rs1142287	NA	NA	NA	NA	NA	NA	NA	NA	FALSE	0.114	0.2369	1.068	NA
rs5005770	1:155375252	A	G	0.2517	rs1142287	NA	NA	NA	NA	NA	NA	NA	NA	FALSE	0.49	0.4851	12.58	NA
rs56675301	1:155394536	T	C	0.2517	rs1142287	NA	NA	NA	NA	NA	NA	NA	NA	FALSE	-1.613	0.4851	0.723	NA
rs12046473	1:155412635	T	C	0.2517	rs1142287	NA	NA	NA	NA	NA	NA	NA	NA	FALSE	-0.662	0.2465	3.419	NA
rs10908465	1:155419897	C	T	0.2517	rs1142287	NA	NA	NA	NA	NA	NA	NA	NA	FALSE	0.305	0.2658	8.636	NA
rs11264798	1:157692058	C	G	0.4031	rs3761959	NA	NA	NA	NA	NA	NA	NA	NA	TRUE	-0.037	2.2524	4.045	NA
rs6681271	1:157696854	T	C	0.3853	rs3761959	NA	NA	NA	NA	NA	NA	NA	NA	TRUE	-3.247	2.2524	1.052	NA
rs7522061	1:157698600	T	C	0.3808	rs3761959	NA	NA	FCRL3	0.440868	C	GTEx.thyroid_ge	NA	NA	TRUE	-0.482	2.2524	0.208	NA
rs7522061	1:157698600	T	C	0.3808	rs3761959	NA	NA	FCRL3	0.397727	C	Quach_2016.monocyte_IAV_ge	NA	NA	TRUE	-0.482	2.2524	0.208	NA
rs7522061	1:157698600	T	C	0.3808	rs3761959	NA	NA	FCRL3	0.365307	C	Quach_2016.monocyte_Pam3CSK4_ge	NA	NA	TRUE	-0.482	2.2524	0.208	NA
rs7522061	1:157698600	T	C	0.3808	rs3761959	NA	NA	FCRL3	0.387238	C	Quach_2016.monocyte_R848_ge	NA	NA	TRUE	-0.482	2.2524	0.208	NA
rs2210912	1:157698911	A	C	0.3808	rs3761959	NA	NA	NA	NA	NA	NA	NA	NA	TRUE	-1.341	2.2524	4.202	NA
rs2210913	1:157699203	C	T	0.3644	rs3761959	NA	Autoimmune_thyroiditis	NA	NA	NA	NA	FCRL3	FALSE	TRUE	-0.243	0.8621	2.772	0.2199
rs3761959	1:157699488	C	T	0.3647	rs3761959	NA	Autoimmune_thyroiditis	FCRL3	0.374115	T	GTEx.adipose_subcutaneous_ge	FCRL3	FALSE	TRUE	-1.033	0.8621	0.211	0.2199
rs3761959	1:157699488	C	T	0.3647	rs3761959	NA	Autoimmune_thyroiditis	FCRL3	0.367303	T	GTEx.blood_ge	FCRL3	FALSE	TRUE	-1.033	0.8621	0.211	0.2199
rs3761959	1:157699488	C	T	0.3647	rs3761959	NA	Autoimmune_thyroiditis	FCRL3	0.400644	T	GTEx.lung_ge	FCRL3	FALSE	TRUE	-1.033	0.8621	0.211	0.2199
rs3761959	1:157699488	C	T	0.3647	rs3761959	NA	Autoimmune_thyroiditis	FCRL3	0.32555	T	Quach_2016.monocyte_LPS_ge	FCRL3	FALSE	TRUE	-1.033	0.8621	0.211	0.2199
rs3761959	1:157699488	C	T	0.3647	rs3761959	NA	Autoimmune_thyroiditis	FCRL3	0.281186	T	Schmiedel_2018.Treg_memory_ge	FCRL3	FALSE	TRUE	-1.033	0.8621	0.211	0.2199
rs945635	1:157700500	C	G	0.3644	rs3761959	NA	Autoimmune_thyroiditis	NA	NA	NA	NA	FCRL3	TRUE	TRUE	-0.445	2.4871	0.351	0.2199
rs7528684	1:157701026	A	G	0.3644	rs3761959	NA	Autoimmune_thyroiditis	FCRL3	0.223194	G	CEDAR.B-cell_CD19_microarray	none	TRUE	TRUE	-0.408	2.4871	1.752	0.2199
rs7528684	1:157701026	A	G	0.3644	rs3761959	NA	Autoimmune_thyroiditis	FCRL3	0.1877	G	CEDAR.T-cell_CD4_microarray	none	TRUE	TRUE	-0.408	2.4871	1.752	0.2199
rs7528684	1:157701026	A	G	0.3644	rs3761959	NA	Autoimmune_thyroiditis	FCRL3	0.133187	G	CEDAR.T-cell_CD8_microarray	none	TRUE	TRUE	-0.408	2.4871	1.752	0.2199
rs2317231	1:157716547	G	T	0.3756	rs3761959	NA	NA	RP11-367J7.3	0.574208	T	Schmiedel_2018.B-cell_naive_ge	NA	NA	TRUE	-0.991	1.499	1.641	NA
rs6427394	1:157720625	C	T	0.3919	rs3761959	NA	NA	NA	NA	NA	NA	NA	NA	TRUE	-0.593	1.986	2.294	NA
rs2873405	1:157722254	T	G	0.3919	rs3761959	NA	NA	NA	NA	NA	NA	NA	NA	TRUE	-0.509	1.986	4.672	NA
rs2210918	1:157723195	T	C	0.3919	rs3761959	NA	NA	NA	NA	NA	NA	NA	NA	TRUE	-1.794	1.986	1.801	NA
rs1970265	1:157723924	G	C	0.3919	rs3761959	NA	NA	NA	NA	NA	NA	NA	NA	TRUE	-0.969	1.986	2.415	NA
rs1977710	1:157723932	A	G	0.3919	rs3761959	NA	NA	NA	NA	NA	NA	NA	NA	TRUE	0.025	1.986	3.767	NA
rs11264804	1:157724822	C	T	0.3875	rs3761959	NA	NA	NA	NA	NA	NA	NA	NA	TRUE	1.594	1.6736	4.155	NA
rs1537949	1:157731459	T	C	0.3881	rs3761959	NA	NA	NA	NA	NA	NA	NA	NA	TRUE	-1.636	0.9664	0.51	NA
rs10430455	1:157733448	T	A	0.6111	rs3761959	NA	NA	NA	NA	NA	NA	NA	NA	TRUE	0.295	0.9664	2.296	NA
rs6427397	1:157735935	C	T	0.3694	rs3761959	NA	NA	NA	NA	NA	NA	NA	NA	TRUE	-1.045	3.6825	0.931	NA
rs6675393	1:157765117	C	T	0.3822	rs3761959	NA	NA	NA	NA	NA	NA	NA	NA	TRUE	-0.978	4.9603	1.242	NA
rs2295616	1:160740367	G	A	0.2822	rs35967351	NA	NA	NA	NA	NA	NA	NA	NA	FALSE	0.155	0.176	0.601	NA
rs3766370	1:160741687	C	T	0.2819	rs35967351	NA	NA	NA	NA	NA	NA	NA	NA	FALSE	-0.939	1.2124	2.093	NA
rs35967351	1:160742014	A	T	0.2822	rs35967351	NA	Multiple_sclerosis	NA	NA	NA	NA	SLAMF7	FALSE	FALSE	0.166	1.2124	2.685	0.2435
rs17313034	1:160744058	T	C	0.2728	rs35967351	NA	NA	NA	NA	NA	NA	NA	NA	FALSE	-0.184	1.2562	1.879	NA
rs3766373	1:160744934	A	G	0.2728	rs35967351	NA	NA	NA	NA	NA	NA	NA	NA	FALSE	0.078	0.9822	5.236	NA
rs11588524	1:160746029	A	G	0.2725	rs35967351	NA	NA	NA	NA	NA	NA	NA	NA	FALSE	-0.789	0.9822	2.986	NA
rs17313062	1:160747951	A	G	0.2675	rs35967351	NA	NA	NA	NA	NA	NA	NA	NA	FALSE	-0.71	1.7446	0.438	NA
rs3766374	1:160750764	G	A	0.2681	rs35967351	NA	NA	NA	NA	NA	NA	NA	NA	FALSE	-0.645	0.5936	9.307	NA
rs489286	1:160752760	A	G	0.7	rs35967351	NA	NA	NA	NA	NA	NA	NA	NA	FALSE	-0.552	0.3964	5.217	NA
rs495706	1:160753466	A	G	0.7033	rs35967351	NA	Multiple_sclerosis	NA	NA	NA	NA	SLAMF7	FALSE	FALSE	-0.181	0.3964	2.133	0.0352
rs11265473	1:160753658	T	G	0.2647	rs35967351	NA	NA	LY9	0.17035	G	Quach_2016.monocyte_IAV_ge	NA	NA	FALSE	-0.884	0.5362	4.395	NA
rs518721	1:160753727	A	G	0.7033	rs35967351	NA	NA	NA	NA	NA	NA	NA	NA	FALSE	-0.934	0.3964	1.012	NA
rs569932	1:160756064	T	C	0.7053	rs35967351	NA	Multiple_sclerosis	NA	NA	NA	NA	none	FALSE	FALSE	-0.021	0.1685	8.365	0.0503
rs1328111	1:160757101	G	T	0.2747	rs35967351	NA	NA	NA	NA	NA	NA	NA	NA	FALSE	-0.029	0.7985	1.253	NA
rs564883	1:160762994	G	A	0.7247	rs35967351	NA	NA	NA	NA	NA	NA	NA	NA	FALSE	-0.826	0.0537	2.681	NA
rs518242	1:160764443	G	T	0.7258	rs35967351	NA	NA	NA	NA	NA	NA	NA	NA	FALSE	-0.921	0.0537	1.478	NA
rs12064520	1:160765730	T	A	0.2961	rs35967351	NA	Multiple_sclerosis	NA	NA	NA	NA	none	FALSE	FALSE	-0.837	0.0426	7.722	0.0379
rs574491	1:160766024	A	G	0.7039	rs35967351	NA	Multiple_sclerosis	NA	NA	NA	NA	none	FALSE	FALSE	0.241	0.0426	6.345	0.0363
rs579821	1:160766482	G	A	0.7258	rs35967351	NA	NA	NA	NA	NA	NA	NA	NA	FALSE	-0.826	0.0604	9.064	NA
rs546757	1:160767831	G	A	0.7036	rs35967351	NA	Multiple_sclerosis	NA	NA	NA	NA	none	FALSE	FALSE	-1.484	0.0403	2.458	0.0297
rs564833	1:160769581	G	C	0.7047	rs35967351	NA	Multiple_sclerosis	NA	NA	NA	NA	none	FALSE	FALSE	-0.58	0.1323	0.204	0.0303
rs477299	1:160770313	G	A	0.7047	rs35967351	NA	NA	NA	NA	NA	NA	NA	NA	FALSE	0.608	0.1323	3.536	NA
rs504170	1:160770916	A	G	0.7047	rs35967351	NA	Multiple_sclerosis	NA	NA	NA	NA	none	FALSE	FALSE	1.81	0.1323	14.24	0.0316
rs2176873	1:160771509	C	T	0.2736	rs35967351	NA	NA	NA	NA	NA	NA	NA	NA	FALSE	-0.599	0.3212	0.675	NA
rs563781	1:160779413	T	C	0.6811	rs35967351	NA	NA	NA	NA	NA	NA	NA	NA	FALSE	0.322	0.1401	3.716	NA
rs2090755	1:160779415	T	C	0.3189	rs35967351	NA	NA	NA	NA	NA	NA	NA	NA	FALSE	-0.006	0.8638	3.26	NA
rs7555175	1:160797378	C	A	0.3197	rs35967351	NA	NA	NA	NA	NA	NA	NA	NA	FALSE	-0.542	0.3142	6.229	NA
rs35237586	1:160798243	C	T	0.3197	rs35967351	NA	NA	NA	NA	NA	NA	NA	NA	FALSE	0.052	0.3142	5.278	NA
rs12041508	1:160868022	A	T	0.3319	rs2274910	NA	NA	NA	NA	NA	NA	NA	NA	FALSE	-0.412	0.0723	2.275	NA
rs869168	1:160869677	T	C	0.6678	rs2274910	NA	NA	NA	NA	NA	NA	NA	NA	FALSE	1.208	0.0638	11.61	NA
rs4017460	1:160872016	T	C	0.6678	rs2274910	NA	NA	NA	NA	NA	NA	NA	NA	FALSE	0.201	0.0638	4.142	NA
rs2184067	1:160872493	T	C	0.6678	rs2274910	NA	NA	NA	NA	NA	NA	NA	NA	FALSE	-1.014	0.0775	5.956	NA
rs2151293	1:160872701	T	C	0.6678	rs2274910	NA	NA	NA	NA	NA	NA	NA	NA	FALSE	0.201	0.0638	10.27	NA
rs2184069	1:160873349	G	C	0.6669	rs2274910	NA	NA	NA	NA	NA	NA	NA	NA	FALSE	-2.434	0.0775	0.092	NA
rs6685693	1:160873655	A	G	0.6669	rs2274910	NA	NA	NA	NA	NA	NA	NA	NA	FALSE	-0.883	0.0775	3.536	NA
rs6699166	1:160873833	G	A	0.6667	rs2274910	NA	NA	NA	NA	NA	NA	NA	NA	FALSE	0.242	0.0638	2.653	NA
rs6700146	1:160874729	G	A	0.6669	rs2274910	NA	NA	NA	NA	NA	NA	NA	NA	FALSE	-0.671	0.0638	0.36	NA
rs959047	1:160874906	C	A	0.6664	rs2274910	NA	NA	NA	NA	NA	NA	NA	NA	FALSE	0.905	0.0638	1.656	NA
rs952804	1:160874955	T	C	0.6664	rs2274910	NA	NA	NA	NA	NA	NA	NA	NA	FALSE	-0.137	0.0775	6.633	NA
rs11578752	1:160875699	C	T	0.6475	rs2274910	NA	NA	CD244	-0.198362	T	Schmiedel_2018.monocyte_CD16_naive_ge	NA	NA	FALSE	0.209	0.0118	0.9	NA
rs4656951	1:160875922	A	T	0.6442	rs2274910	NA	NA	NA	NA	NA	NA	NA	NA	FALSE	-0.678	0.1171	3.259	NA
rs4656953	1:160876052	C	T	0.6636	rs2274910	NA	NA	NA	NA	NA	NA	NA	NA	FALSE	-0.81	0.0478	2.13	NA
rs12409609	1:160876206	T	C	0.6642	rs2274910	NA	NA	NA	NA	NA	NA	NA	NA	FALSE	0.452	0.2094	6.961	NA
rs1333062	1:160876494	T	G	0.6639	rs2274910	NA	NA	NA	NA	NA	NA	NA	NA	FALSE	0.254	0.2094	0.229	NA
rs17387157	1:160877274	G	A	0.6639	rs2274910	NA	Crohns_disease	NA	NA	NA	NA	ITLN1	FALSE	FALSE	-0.082	0.2094	5.546	0.0358
rs4656955	1:160877620	A	G	0.6639	rs2274910	NA	Crohns_disease	NA	NA	NA	NA	ITLN1	FALSE	FALSE	0.366	0.2094	6.827	0.0358
rs4656956	1:160877827	C	T	0.6658	rs2274910	NA	NA	NA	NA	NA	NA	NA	NA	FALSE	-1.659	0.0958	2.691	NA
rs7524351	1:160878108	T	C	0.6639	rs2274910	NA	Crohns_disease	NA	NA	NA	NA	ITLN1	FALSE	FALSE	-1.849	0.1381	0.261	0.0358
rs3766356	1:160879147	T	C	0.6639	rs2274910	NA	Crohns_disease	NA	NA	NA	NA	ITLN1	FALSE	FALSE	-0.94	0.1381	2.22	0.0358
rs3766357	1:160879203	G	A	0.6636	rs2274910	NA	Crohns_disease	NA	NA	NA	NA	ITLN1	FALSE	FALSE	0.201	0.1381	8.167	0.0358
rs3766358	1:160879240	T	A	0.6633	rs2274910	NA	NA	NA	NA	NA	NA	NA	NA	FALSE	0.964	0.1381	6.822	NA
rs3766359	1:160879270	G	A	0.6636	rs2274910	NA	Crohns_disease	NA	NA	NA	NA	ITLN1	FALSE	FALSE	-0.456	0.2094	0.701	0.0358
rs3820094	1:160879292	A	G	0.6656	rs2274910	NA	NA	NA	NA	NA	NA	NA	NA	FALSE	-0.238	0.0958	2.791	NA
rs2274905	1:160879577	G	T	0.6639	rs2274910	NA	Crohns_disease	NA	NA	NA	NA	ITLN1	FALSE	FALSE	-0.121	0.2094	1.008	0.0358
rs4656957	1:160880490	G	A	0.6658	rs2274910	NA	NA	NA	NA	NA	NA	NA	NA	FALSE	0.597	0.0958	4.705	NA
rs2236515	1:160881146	T	C	0.6658	rs2274910	NA	NA	NA	NA	NA	NA	NA	NA	FALSE	-0.211	0.0958	4.93	NA
rs2274910	1:160882256	T	C	0.6639	rs2274910	NA	Crohns_disease	NA	NA	NA	NA	ITLN1	FALSE	FALSE	-0.863	0.0937	9.44	0.0358
rs6427552	1:160882377	C	T	0.6664	rs2274910	NA	NA	NA	NA	NA	NA	NA	NA	FALSE	-2.418	1.3859	0.048	NA
rs3818724	1:160884597	C	T	0.6639	rs2274910	NA	NA	NA	NA	NA	NA	NA	NA	FALSE	-0.199	0.5978	12.23	NA
rs2039415	1:160884655	T	C	0.6669	rs2274910	NA	NA	NA	NA	NA	NA	NA	NA	FALSE	-0.33	0.3047	5.03	NA
rs2297559	1:160884736	G	A	0.6669	rs2274910	NA	NA	NA	NA	NA	NA	NA	NA	FALSE	-1.508	0.3047	2.337	NA
rs6427553	1:160886023	C	T	0.6639	rs2274910	NA	NA	NA	NA	NA	NA	NA	NA	FALSE	0.443	0.0032	5.519	NA
rs7411035	1:160886286	G	T	0.6639	rs2274910	NA	NA	NA	NA	NA	NA	NA	NA	FALSE	-0.489	0.0032	0.192	NA
rs4656958	1:160887174	A	G	0.6669	rs2274910	NA	NA	NA	NA	NA	NA	NA	NA	FALSE	0.013	1.043	4.945	NA
rs6694415	1:160888287	G	A	0.6514	rs2274910	NA	NA	NA	NA	NA	NA	NA	NA	FALSE	-0.327	0.0032	2.044	NA
rs4656959	1:160889171	G	A	0.6519	rs2274910	NA	NA	NA	NA	NA	NA	NA	NA	FALSE	-1.005	0.0032	0.173	NA
rs11265510	1:160889769	A	G	0.6519	rs2274910	NA	NA	NA	NA	NA	NA	NA	NA	FALSE	1.085	0.0032	4.41	NA
rs1855187	1:160890112	T	C	0.6514	rs2274910	NA	NA	NA	NA	NA	NA	NA	NA	FALSE	0.265	0.0032	3.462	NA
rs7414826	1:160903089	G	A	0.6517	rs2274910	NA	NA	NA	NA	NA	NA	NA	NA	FALSE	0.251	0.4737	1.385	NA
rs10908810	1:160907133	G	A	0.65	rs2274910	NA	NA	NA	NA	NA	NA	NA	NA	FALSE	0.035	0.4737	3.72	NA
rs10797087	1:160907462	A	G	0.6558	rs2274910	NA	NA	NA	NA	NA	NA	NA	NA	FALSE	0.869	0.4737	5.359	NA
rs10908811	1:160908695	A	G	0.6558	rs2274910	NA	NA	NA	NA	NA	NA	NA	NA	FALSE	0.227	0.4737	3.097	NA
rs11265519	1:160909123	C	A	0.6558	rs2274910	NA	NA	NA	NA	NA	NA	NA	NA	FALSE	0.2	0.4737	1.089	NA
rs10908812	1:160909526	G	A	0.6558	rs2274910	NA	NA	NA	NA	NA	NA	NA	NA	FALSE	-0.855	0.4737	0.211	NA
rs1810924	1:160910720	G	A	0.6558	rs2274910	NA	NA	NA	NA	NA	NA	NA	NA	FALSE	0.227	0.4737	5.28	NA
rs4129196	1:160912317	C	T	0.6525	rs2274910	NA	NA	NA	NA	NA	NA	NA	NA	FALSE	0.268	0.4737	2.727	NA
rs4656277	1:160913978	A	G	0.6525	rs2274910	NA	NA	NA	NA	NA	NA	NA	NA	FALSE	-1.391	0.3318	2.027	NA
rs6691672	1:160915740	A	G	0.6525	rs2274910	NA	NA	NA	NA	NA	NA	NA	NA	FALSE	-1.391	0.3318	2.068	NA
rs1855186	1:160917102	G	A	0.6519	rs2274910	NA	NA	NA	NA	NA	NA	NA	NA	FALSE	-1.962	0.0351	1.279	NA
rs2184064	1:160917685	A	G	0.6525	rs2274910	NA	NA	NA	NA	NA	NA	NA	NA	FALSE	-1.576	2.2722	1.536	NA
rs12740520	1:160917819	A	G	0.6525	rs2274910	NA	NA	NA	NA	NA	NA	NA	NA	FALSE	-1.576	2.2722	1.296	NA
rs3953093	1:160917961	T	C	0.6525	rs2274910	NA	NA	NA	NA	NA	NA	NA	NA	FALSE	0.097	1.3963	1.378	NA
rs4656964	1:160919334	C	A	0.6525	rs2274910	NA	NA	NA	NA	NA	NA	NA	NA	FALSE	-2.106	1.3963	1.441	NA
rs12075167	1:160921849	G	A	0.6528	rs2274910	NA	NA	NA	NA	NA	NA	NA	NA	FALSE	-1.767	1.3963	2.351	NA
rs11488696	1:160924320	C	T	0.6525	rs2274910	NA	NA	NA	NA	NA	NA	NA	NA	FALSE	-1.592	2.2722	0.077	NA
rs10908813	1:160926057	A	G	0.6525	rs2274910	NA	NA	NA	NA	NA	NA	NA	NA	FALSE	-1.768	1.3963	1.748	NA
rs7530965	1:160927350	G	A	0.6525	rs2274910	NA	NA	NA	NA	NA	NA	NA	NA	FALSE	0.204	2.2722	3.336	NA
rs7516660	1:160927867	G	T	0.6525	rs2274910	NA	NA	NA	NA	NA	NA	NA	NA	FALSE	-1.051	1.3963	0.84	NA
rs4656281	1:160928050	A	T	0.6525	rs2274910	NA	NA	NA	NA	NA	NA	NA	NA	FALSE	-1.056	1.3963	1.265	NA
rs6658353	1:161499264	G	C	0.4944	rs1801274	G	Ulcerative_colitis	NA	NA	NA	NA	none	FALSE	FALSE	0.364	0.1239	0.756	0.0716
rs6658353	1:161499264	G	C	0.4944	rs1801274	G	Ulcerative_colitis	NA	NA	NA	NA	none	FALSE	FALSE	0.364	0.1239	0.756	0.0716
rs6658353	1:161499264	G	C	0.4944	rs1801274	NA	Ankylosing_spondylitis	NA	NA	NA	NA	none	FALSE	FALSE	0.364	0.1239	0.756	0.1169
rs6658353	1:161499264	G	C	0.4944	rs1801274	NA	Ankylosing_spondylitis	NA	NA	NA	NA	none	FALSE	FALSE	0.364	0.1239	0.756	0.1169
rs7551957	1:161500252	T	C	0.43	rs1801274	NA	Ankylosing_spondylitis	NA	NA	NA	NA	none	FALSE	FALSE	0.018	0.629	4.686	0.0361
rs12139150	1:161500715	G	C	0.4297	rs1801274	NA	Ankylosing_spondylitis	NA	NA	NA	NA	none	FALSE	FALSE	0.932	0.629	5.512	0.0361
rs6671847	1:161509020	G	A	0.43	rs1801274	NA	Ankylosing_spondylitis	NA	NA	NA	NA	FCGR2A	FALSE	FALSE	0.364	0.2081	1.072	0.0585
rs6671847	1:161509020	G	A	0.43	rs1801274	NA	Ankylosing_spondylitis	NA	NA	NA	NA	FCGR2A	FALSE	FALSE	0.364	0.2081	1.072	0.0585
rs6671847	1:161509020	G	A	0.43	rs1801274	NA	Kawasaki_disease	NA	NA	NA	NA	FCGR2A	FALSE	FALSE	0.364	0.2081	1.072	0.1115
rs6671847	1:161509020	G	A	0.43	rs1801274	NA	Kawasaki_disease	NA	NA	NA	NA	FCGR2A	FALSE	FALSE	0.364	0.2081	1.072	0.1115
rs4657041	1:161509069	T	C	0.4944	rs1801274	T	Ulcerative_colitis	NA	NA	NA	NA	FCGR2A	FALSE	FALSE	0.224	0.4565	3.89	0.4444
rs4657041	1:161509069	T	C	0.4944	rs1801274	T	Ulcerative_colitis	NA	NA	NA	NA	FCGR2A	FALSE	FALSE	0.224	0.4565	3.89	0.4444
rs4657041	1:161509069	T	C	0.4944	rs1801274	T	Ulcerative_colitis	NA	NA	NA	NA	FCGR2A	FALSE	FALSE	0.224	0.4565	3.89	0.4444
rs4657041	1:161509069	T	C	0.4944	rs1801274	NA	Ankylosing_spondylitis	NA	NA	NA	NA	FCGR2A	FALSE	FALSE	0.224	0.4565	3.89	0.3754
rs4657041	1:161509069	T	C	0.4944	rs1801274	NA	Ankylosing_spondylitis	NA	NA	NA	NA	FCGR2A	FALSE	FALSE	0.224	0.4565	3.89	0.3754
rs4657041	1:161509069	T	C	0.4944	rs1801274	NA	Ankylosing_spondylitis	NA	NA	NA	NA	FCGR2A	FALSE	FALSE	0.224	0.4565	3.89	0.3754
rs4657041	1:161509069	T	C	0.4944	rs1801274	NA	Kawasaki_disease	NA	NA	NA	NA	FCGR2A	FALSE	FALSE	0.224	0.4565	3.89	0.2829
rs4657041	1:161509069	T	C	0.4944	rs1801274	NA	Kawasaki_disease	NA	NA	NA	NA	FCGR2A	FALSE	FALSE	0.224	0.4565	3.89	0.2829
rs4657041	1:161509069	T	C	0.4944	rs1801274	NA	Kawasaki_disease	NA	NA	NA	NA	FCGR2A	FALSE	FALSE	0.224	0.4565	3.89	0.2829
rs1801274	1:161509955	A	G	0.4925	rs1801274	A	Ulcerative_colitis	NA	NA	NA	NA	FCGR2A	FALSE	FALSE	-0.902	0.4565	0.979	0.4444
rs1801274	1:161509955	A	G	0.4925	rs1801274	A	Ulcerative_colitis	NA	NA	NA	NA	FCGR2A	FALSE	FALSE	-0.902	0.4565	0.979	0.4444
rs1801274	1:161509955	A	G	0.4925	rs1801274	A	Ulcerative_colitis	NA	NA	NA	NA	FCGR2A	FALSE	FALSE	-0.902	0.4565	0.979	0.4444
rs1801274	1:161509955	A	G	0.4925	rs1801274	G	Ankylosing_spondylitis	NA	NA	NA	NA	FCGR2A	FALSE	FALSE	-0.902	0.4565	0.979	0.3754
rs1801274	1:161509955	A	G	0.4925	rs1801274	G	Ankylosing_spondylitis	NA	NA	NA	NA	FCGR2A	FALSE	FALSE	-0.902	0.4565	0.979	0.3754
rs1801274	1:161509955	A	G	0.4925	rs1801274	G	Ankylosing_spondylitis	NA	NA	NA	NA	FCGR2A	FALSE	FALSE	-0.902	0.4565	0.979	0.3754
rs1801274	1:161509955	A	G	0.4925	rs1801274	NA	Kawasaki_disease	NA	NA	NA	NA	FCGR2A	FALSE	FALSE	-0.902	0.4565	0.979	0.5928
rs1801274	1:161509955	A	G	0.4925	rs1801274	NA	Kawasaki_disease	NA	NA	NA	NA	FCGR2A	FALSE	FALSE	-0.902	0.4565	0.979	0.5928
rs1801274	1:161509955	A	G	0.4925	rs1801274	NA	Kawasaki_disease	NA	NA	NA	NA	FCGR2A	FALSE	FALSE	-0.902	0.4565	0.979	0.5928
rs1723023	1:167435895	G	A	0.3697	rs864537	NA	Celiac_disease	NA	NA	NA	NA	CD247	FALSE	FALSE	-0.978	0.3154	0.931	0.1159
rs1723022	1:167436181	G	T	0.3164	rs864537	NA	Celiac_disease	NA	NA	NA	NA	CD247	FALSE	FALSE	0.513	0.8306	1.707	0.0554
rs2462552	1:167439069	T	C	0.3944	rs864537	NA	Celiac_disease	NA	NA	NA	NA	CD247	FALSE	FALSE	-1.81	0.2692	2.25	0.0457
rs840016	1:167439433	C	T	0.3658	rs864537	NA	Celiac_disease	NA	NA	NA	NA	CD247	FALSE	FALSE	0.523	0.0593	10.07	0.1525
rs840015	1:167439877	G	A	0.3622	rs864537	NA	Celiac_disease	NA	NA	NA	NA	CD247	FALSE	FALSE	-0.212	0.0593	0.583	0.1727
rs864537	1:167442147	A	G	0.3706	rs864537	NA	Celiac_disease	NA	NA	NA	NA	CD247	FALSE	FALSE	0.847	0.0593	6.794	0.4101
rs840012	1:167445635	C	T	0.35	rs2056626	NA	NA	NA	NA	NA	NA	NA	NA	FALSE	-0.25	0.4667	1.301	NA
rs2949669	1:167448647	C	T	0.3464	rs2056626	NA	Systemic_sclerosis	NA	NA	NA	NA	CD247	FALSE	FALSE	-0.73	0.8141	1.092	0.0293
rs2988279	1:167450602	G	A	0.3608	rs2056626	NA	Systemic_sclerosis	NA	NA	NA	NA	CD247	FALSE	FALSE	-0.849	0.3795	2.205	0.1192
rs2056625	1:167451062	G	A	0.3456	rs2056626	NA	Systemic_sclerosis	NA	NA	NA	NA	CD247	FALSE	FALSE	-0.36	0.6147	0.167	0.0329
rs2056626	1:167451188	T	G	0.36	rs2056626	NA	Systemic_sclerosis	NA	NA	NA	NA	CD247	FALSE	FALSE	-0.368	0.3795	0.682	0.2032
rs1773560	1:167452526	A	G	0.36	rs2056626	NA	Systemic_sclerosis	NA	NA	NA	NA	CD247	FALSE	FALSE	-0.981	0.3795	0.929	0.1192
rs1773561	1:167452714	C	T	0.3456	rs2056626	NA	Systemic_sclerosis	NA	NA	NA	NA	CD247	FALSE	FALSE	0.168	0.6147	3.856	0.031
rs3108155	1:167452820	C	G	0.3603	rs2056626	NA	Systemic_sclerosis	NA	NA	NA	NA	CD247	FALSE	FALSE	-0.033	0.3795	4.695	0.1192
rs1214598	1:167457187	G	A	0.3281	rs2056626	NA	NA	NA	NA	NA	NA	NA	NA	FALSE	-2.935	1.9058	0.148	NA
rs1214596	1:167457933	T	A	0.3392	rs2056626	NA	NA	NA	NA	NA	NA	NA	NA	FALSE	-0.15	0.521	5.534	NA
rs7523907	1:167458010	C	T	0.6206	rs2056626	NA	NA	NA	NA	NA	NA	NA	NA	FALSE	0.296	0.0233	2.625	NA
rs2995089	1:167461956	G	A	0.3389	rs2056626	NA	NA	NA	NA	NA	NA	NA	NA	FALSE	-0.314	1.0054	3.374	NA
rs2988277	1:167462115	C	T	0.3389	rs2056626	NA	NA	NA	NA	NA	NA	NA	NA	FALSE	0.442	1.0054	1.536	NA
rs1773542	1:167463712	T	C	0.3425	rs2056626	NA	NA	NA	NA	NA	NA	NA	NA	FALSE	0.29	0.6778	4.289	NA
rs1723016	1:167463819	T	C	0.3425	rs2056626	NA	NA	NA	NA	NA	NA	NA	NA	FALSE	-2.036	0.6778	1.325	NA
rs1723018	1:167464183	A	G	0.3425	rs2056626	NA	NA	NA	NA	NA	NA	NA	NA	FALSE	1.11	0.6778	6.44	NA
rs2995091	1:167465040	T	C	0.3389	rs2056626	NA	NA	NA	NA	NA	NA	NA	NA	FALSE	1.325	0.8324	2.741	NA
rs10912265	1:172704443	C	T	0.1158	rs12068671	NA	NA	NA	NA	NA	NA	NA	NA	FALSE	-0.189	0.802	4.222	NA
rs7553067	1:172705401	C	T	0.12	rs12068671	C	Celiac_disease	NA	NA	NA	NA	none	FALSE	FALSE	0.098	0.24	1.955	0.0867
rs859672	1:172705414	A	T	0.3006	rs12068671	NA	Celiac_disease	NA	NA	NA	NA	none	FALSE	FALSE	0.381	0.0319	4.035	0.0331
rs10912267	1:172705636	G	A	0.12	rs12068671	G	Celiac_disease	NA	NA	NA	NA	none	FALSE	FALSE	-0.016	0.24	1.013	0.0641
rs12118303	1:172705957	T	C	0.1197	rs12068671	T	Celiac_disease	NA	NA	NA	NA	none	FALSE	FALSE	-0.946	0.6297	0.393	0.0277
rs10798176	1:172706385	T	C	0.1197	rs12068671	NA	NA	NA	NA	NA	NA	NA	NA	FALSE	-0.209	0.6297	1.485	NA
rs10798178	1:172708034	T	C	0.1197	rs12068671	NA	NA	NA	NA	NA	NA	NA	NA	FALSE	0.946	0.7433	8.163	NA
rs10912276	1:172709714	A	G	0.1197	rs12068671	NA	NA	NA	NA	NA	NA	NA	NA	FALSE	-1.355	0.7433	2.003	NA
rs10912280	1:172709989	A	G	0.1197	rs12068671	NA	Celiac_disease	NA	NA	NA	NA	none	FALSE	FALSE	-0.191	0.7433	7.983	0.1259
rs10912292	1:172710564	G	T	0.1197	rs12068671	NA	Celiac_disease	NA	NA	NA	NA	none	FALSE	FALSE	0.123	0.3036	3.397	0.1259
rs12122581	1:172710619	A	T	0.1194	rs12068671	NA	Celiac_disease	NA	NA	NA	NA	none	FALSE	FALSE	-0.074	0.7433	0.54	0.1259
rs10912295	1:172710795	C	G	0.1197	rs12068671	NA	Celiac_disease	NA	NA	NA	NA	none	FALSE	FALSE	-0.116	0.7433	5.707	0.0345
rs12068671	1:172711891	T	C	0.1203	rs12068671	T	Celiac_disease	NA	NA	NA	NA	none	FALSE	FALSE	0.107	0.3036	5.117	0.1259
rs704844	1:172712412	C	A	0.2942	rs12068671	NA	NA	NA	NA	NA	NA	NA	NA	FALSE	0.188	0.4338	3.218	NA
rs10912301	1:172712429	G	A	0.1197	rs12068671	G	Celiac_disease	NA	NA	NA	NA	none	FALSE	FALSE	-0.282	0.7433	5.703	0.0408
rs2157477	1:172712932	C	A	0.1197	rs12068671	C	Celiac_disease	NA	NA	NA	NA	none	FALSE	FALSE	0.091	0.7433	0.974	0.0403
rs12136659	1:172875110	T	C	0.2225	rs9286879	NA	NA	NA	NA	NA	NA	NA	NA	FALSE	-2.239	0.5445	1.301	NA
rs6425143	1:172875212	T	G	0.2189	rs9286879	NA	NA	NA	NA	NA	NA	NA	NA	FALSE	1.821	0.5445	12.33	NA
rs6425145	1:172875269	T	A	0.2189	rs9286879	NA	NA	NA	NA	NA	NA	NA	NA	FALSE	-0.141	0.1999	2.533	NA
rs6425146	1:172875613	C	G	0.2186	rs9286879	NA	NA	NA	NA	NA	NA	NA	NA	FALSE	0.073	0.5445	3.469	NA
rs55724017	1:172876835	C	A	0.2183	rs9286879	NA	NA	NA	NA	NA	NA	NA	NA	FALSE	-0.52	0.5445	3.605	NA
rs12047983	1:172879838	G	A	0.2158	rs9286879	NA	NA	NA	NA	NA	NA	NA	NA	FALSE	-0.642	0.8247	0.306	NA
rs6672776	1:172880527	G	T	0.2158	rs9286879	NA	NA	NA	NA	NA	NA	NA	NA	FALSE	0.357	0.8247	4.645	NA
rs12037853	1:172883263	A	G	0.2158	rs9286879	NA	NA	NA	NA	NA	NA	NA	NA	FALSE	0.074	0.8247	4.745	NA
rs7517810	1:172884320	C	T	0.2158	rs9286879	NA	NA	NA	NA	NA	NA	NA	NA	FALSE	-0.896	0.8247	4.631	NA
rs4916283	1:172885194	G	A	0.2161	rs9286879	A	Crohns_disease	NA	NA	NA	NA	none	FALSE	FALSE	-0.003	0.8247	4.28	0.0525
rs68143871	1:172886436	A	G	0.2161	rs9286879	G	Crohns_disease	NA	NA	NA	NA	none	FALSE	FALSE	-1.217	0.0602	1.085	0.0525
rs6704109	1:172887910	C	T	0.2161	rs9286879	NA	NA	NA	NA	NA	NA	NA	NA	FALSE	-2.124	0.0339	0.153	NA
rs10912490	1:172889567	C	T	0.2161	rs9286879	T	Crohns_disease	NA	NA	NA	NA	none	FALSE	FALSE	0.305	0.0339	9.792	0.0525
rs12739009	1:172890895	A	C	0.2161	rs9286879	C	Crohns_disease	NA	NA	NA	NA	none	FALSE	FALSE	-0.569	0.0339	0.1	0.0525
rs12021711	1:172892042	G	C	0.2161	rs9286879	NA	NA	NA	NA	NA	NA	NA	NA	FALSE	-0.098	0.0339	2.825	NA
rs2213742	1:172892434	C	T	0.2161	rs9286879	T	Crohns_disease	NA	NA	NA	NA	none	FALSE	FALSE	0.032	0.0602	3.755	0.0525
rs2213745	1:172892619	A	G	0.2161	rs9286879	G	Crohns_disease	NA	NA	NA	NA	none	FALSE	FALSE	0.674	0.0058	5.056	0.0525
rs9286879	1:172893094	A	G	0.2161	rs9286879	G	Crohns_disease	NA	NA	NA	NA	none	FALSE	FALSE	0.604	0.0058	8.234	0.0525
rs7527462	1:172893240	C	G	0.2161	rs9286879	G	Crohns_disease	NA	NA	NA	NA	none	FALSE	FALSE	0.251	0.0058	5.621	0.0525
rs10489276	1:172893799	C	T	0.2161	rs9286879	T	Crohns_disease	NA	NA	NA	NA	none	FALSE	FALSE	0.281	0.0058	4.019	0.0525
rs6699678	1:172893961	G	T	0.2161	rs9286879	NA	NA	NA	NA	NA	NA	NA	NA	FALSE	-0.167	0.0058	0.672	NA
rs2157453	1:172894808	G	A	0.2161	rs9286879	A	Crohns_disease	NA	NA	NA	NA	none	FALSE	FALSE	0.239	0.0483	2.915	0.0525
rs2157454	1:172894852	G	A	0.2161	rs9286879	A	Crohns_disease	NA	NA	NA	NA	none	FALSE	FALSE	0.65	0.1087	3.009	0.0525
rs2187892	1:172895043	G	A	0.2161	rs9286879	A	Crohns_disease	NA	NA	NA	NA	none	FALSE	FALSE	-0.387	0.1087	1.985	0.0525
rs4916285	1:172896352	A	G	0.2139	rs9286879	NA	NA	NA	NA	NA	NA	NA	NA	FALSE	-1.725	0.0034	1.137	NA
rs12411259	1:172897070	G	A	0.2139	rs9286879	NA	NA	NA	NA	NA	NA	NA	NA	FALSE	-0.718	0.0034	4.549	NA
rs12747422	1:172897264	T	C	0.2328	rs9286879	NA	NA	NA	NA	NA	NA	NA	NA	FALSE	-2.11	0.1775	0.555	NA
rs12728265	1:172897809	C	T	0.2414	rs9286879	NA	NA	NA	NA	NA	NA	NA	NA	FALSE	-0.168	0.0765	1.398	NA
rs12748081	1:172897866	A	C	0.2417	rs9286879	NA	NA	NA	NA	NA	NA	NA	NA	FALSE	1.355	0.0765	7.526	NA
rs35715673	1:172899611	C	T	0.2414	rs9286879	NA	NA	NA	NA	NA	NA	NA	NA	FALSE	-1.199	0.0726	2.366	NA
rs4145468	1:172900864	C	T	0.2414	rs9286879	NA	NA	NA	NA	NA	NA	NA	NA	FALSE	1.291	0.0052	6.667	NA
rs10912491	1:172901851	G	A	0.2414	rs9286879	NA	NA	NA	NA	NA	NA	NA	NA	FALSE	0.364	0.0052	1.391	NA
rs2205960	1:173222336	G	T	0.2028	rs2205960	T	Systemic_lupus_erythematosus	NA	NA	NA	NA	none	FALSE	FALSE	0.96	0.0059	10.63	0.9701
rs12039904	1:173243134	C	T	0.2158	rs2205960	NA	NA	NA	NA	NA	NA	NA	NA	FALSE	0.206	0.4307	3.577	NA
rs4916315	1:173246233	C	T	0.2097	rs2205960	NA	NA	NA	NA	NA	NA	NA	NA	FALSE	-0.937	0.6193	0.255	NA
rs35086785	1:173251110	T	G	0.2139	rs2205960	NA	NA	NA	NA	NA	NA	NA	NA	FALSE	0.755	0.6193	8.342	NA
rs12048385	1:173256620	C	T	0.2128	rs2205960	NA	NA	NA	NA	NA	NA	NA	NA	FALSE	0.794	0.6714	6.851	NA
rs2840317	1:173257359	T	A	0.2131	rs2205960	NA	NA	NA	NA	NA	NA	NA	NA	FALSE	-1.026	0.6608	0.828	NA
rs2901716	1:173258376	G	A	0.2094	rs2205960	NA	NA	NA	NA	NA	NA	NA	NA	FALSE	0.364	1.2823	3.818	NA
rs12408736	1:173260416	T	C	0.2131	rs2205960	NA	NA	NA	NA	NA	NA	NA	NA	FALSE	-1.013	0.6608	7.403	NA
rs12742499	1:173262119	G	C	0.2131	rs2205960	NA	NA	NA	NA	NA	NA	NA	NA	FALSE	-0.987	0.6608	0.236	NA
rs10489265	1:173266926	A	C	0.2131	rs2205960	NA	NA	NA	NA	NA	NA	NA	NA	FALSE	-0.052	0.2415	3.94	NA
rs34313362	1:173267577	T	C	0.2133	rs2205960	NA	NA	NA	NA	NA	NA	NA	NA	FALSE	0.119	0.1249	4.612	NA
rs2022449	1:173269597	G	T	0.2097	rs2205960	NA	NA	NA	NA	NA	NA	NA	NA	FALSE	-0.921	0.4676	2.214	NA
rs12046550	1:173272733	G	A	0.2106	rs2205960	NA	NA	NA	NA	NA	NA	NA	NA	FALSE	-0.884	0.9256	0.087	NA
rs12403570	1:173275309	C	T	0.2106	rs2205960	NA	NA	NA	NA	NA	NA	NA	NA	FALSE	-1.077	0.8299	0.152	NA
rs35634597	1:173279044	A	T	0.2108	rs2205960	NA	NA	NA	NA	NA	NA	NA	NA	FALSE	-0.108	0.4606	3.327	NA
rs67638449	1:173280199	C	T	0.2133	rs2205960	NA	NA	NA	NA	NA	NA	NA	NA	FALSE	-0.275	0.5898	6.144	NA
rs12405577	1:173280855	C	T	0.2128	rs2205960	NA	NA	NA	NA	NA	NA	NA	NA	FALSE	-1.622	0.9614	0.018	NA
rs35691278	1:173285979	C	T	0.2136	rs2205960	NA	NA	NA	NA	NA	NA	NA	NA	FALSE	-0.801	0.3813	0.927	NA
rs10912580	1:173287411	A	G	0.2142	rs2205960	NA	NA	NA	NA	NA	NA	NA	NA	FALSE	0.88	0.3813	6.648	NA
rs61820519	1:191493092	C	T	0.0844	rs10801047	NA	NA	NA	NA	NA	NA	NA	NA	FALSE	-0.21	1.2147	1.761	NA
rs61818768	1:191543142	C	T	0.0878	rs10801047	NA	NA	NA	NA	NA	NA	NA	NA	FALSE	-0.257	1.3294	2.966	NA
rs61818770	1:191548499	G	A	0.0878	rs10801047	NA	NA	NA	NA	NA	NA	NA	NA	FALSE	-3.834	0.8063	0.038	NA
rs883141	1:191578745	C	G	0.9031	rs10801047	NA	NA	NA	NA	NA	NA	NA	NA	FALSE	-0.688	0.1645	0.306	NA
rs61818789	1:191583825	G	C	0.0878	rs10801047	NA	NA	NA	NA	NA	NA	NA	NA	FALSE	-0.676	2.1575	0.127	NA
rs10801045	1:191584652	C	T	0.9031	rs10801047	NA	NA	NA	NA	NA	NA	NA	NA	FALSE	-0.693	0.7267	1.457	NA
rs10737598	1:191584863	C	T	0.9031	rs10801047	NA	NA	NA	NA	NA	NA	NA	NA	FALSE	-0.713	0.7333	3.626	NA
rs4561007	1:191588162	A	T	0.9031	rs10801047	NA	NA	NA	NA	NA	NA	NA	NA	FALSE	-0.499	0.1488	0.627	NA
rs1954603	1:191588971	C	T	0.9031	rs10801047	NA	Crohns_disease	NA	NA	NA	NA	none	FALSE	FALSE	-1.383	0.1488	0.359	0.0478
rs10801047	1:191590226	A	T	0.9028	rs10801047	NA	Crohns_disease	NA	NA	NA	NA	none	FALSE	FALSE	-4.643	0.1488	0.1	0.0478
rs4845287	1:191598900	T	C	0.0964	rs10801047	NA	Crohns_disease	NA	NA	NA	NA	none	FALSE	FALSE	-2.978	0.3712	0.081	0.0478
rs1892291	1:191601574	C	T	0.0964	rs10801047	NA	NA	NA	NA	NA	NA	NA	NA	FALSE	0.305	0.3712	5.361	NA
rs1892290	1:191601578	C	T	0.0964	rs10801047	NA	Crohns_disease	NA	NA	NA	NA	none	FALSE	FALSE	-0.661	0.3712	1.552	0.0478
rs10920972	1:191601735	G	A	0.0964	rs10801047	NA	NA	NA	NA	NA	NA	NA	NA	FALSE	0.364	0.3712	2.506	NA
rs6696180	1:191601779	C	T	0.0964	rs10801047	NA	NA	NA	NA	NA	NA	NA	NA	FALSE	-0.672	0.3712	0.291	NA
rs7520824	1:191602427	T	C	0.0964	rs10801047	NA	Crohns_disease	NA	NA	NA	NA	none	FALSE	FALSE	-0.754	0.3712	0.496	0.0478
rs58591914	1:191605501	G	A	0.0964	rs10801047	NA	Crohns_disease	NA	NA	NA	NA	none	FALSE	FALSE	-0.692	0.3712	0.232	0.0478
rs6694676	1:191606217	C	T	0.0964	rs10801047	NA	NA	NA	NA	NA	NA	NA	NA	FALSE	-0.028	0.3712	0.442	NA
rs16833617	1:191606774	A	G	0.0964	rs10801047	NA	Crohns_disease	NA	NA	NA	NA	none	FALSE	FALSE	-0.237	0.3712	6.582	0.0478
rs6665749	1:191608464	A	G	0.0961	rs10801047	NA	Crohns_disease	NA	NA	NA	NA	none	FALSE	FALSE	0.342	0.3712	3.026	0.0478
rs6685777	1:191613680	T	C	0.0961	rs10801047	NA	NA	NA	NA	NA	NA	NA	NA	FALSE	0.732	0.3712	4.945	NA
rs9700888	1:191613777	A	T	0.0872	rs10801047	NA	NA	NA	NA	NA	NA	NA	NA	FALSE	-0.019	1.2009	1.681	NA
rs12033585	1:191614497	G	A	0.0961	rs10801047	NA	Crohns_disease	NA	NA	NA	NA	none	FALSE	FALSE	0.749	0.3712	0.807	0.0478
rs12031185	1:191614638	T	C	0.0961	rs10801047	NA	NA	NA	NA	NA	NA	NA	NA	FALSE	-0.001	0.3712	1.764	NA
rs10047097	1:191617583	C	T	0.0961	rs10801047	NA	NA	NA	NA	NA	NA	NA	NA	FALSE	-0.555	0.3712	0.168	NA
rs61818794	1:191621212	C	T	0.0872	rs10801047	NA	NA	NA	NA	NA	NA	NA	NA	FALSE	0.225	0.3094	2.53	NA
rs1415135	1:191628209	A	G	0.0961	rs10801047	NA	NA	NA	NA	NA	NA	NA	NA	FALSE	1.189	0.1931	10.19	NA
rs61818798	1:191630636	C	A	0.0831	rs10801047	NA	NA	NA	NA	NA	NA	NA	NA	FALSE	-0.583	0.2768	1.201	NA
rs12047122	1:191631564	C	G	0.0828	rs10801047	NA	NA	NA	NA	NA	NA	NA	NA	FALSE	0.29	0.2234	1.063	NA
rs6702839	1:191633593	C	T	0.0831	rs10801047	NA	NA	NA	NA	NA	NA	NA	NA	FALSE	-2.235	0.3771	0.002	NA
rs1591721	1:191633898	T	C	0.0831	rs10801047	NA	NA	NA	NA	NA	NA	NA	NA	FALSE	0.215	0.3771	3.596	NA
rs4845290	1:191634586	G	T	0.0831	rs10801047	NA	NA	NA	NA	NA	NA	NA	NA	FALSE	-0.92	0.3771	2.976	NA
rs1336855	1:191635564	A	G	0.0828	rs10801047	NA	NA	NA	NA	NA	NA	NA	NA	FALSE	0.241	0.3771	1.5	NA
rs2369249	1:191639516	A	T	0.0833	rs10801047	NA	NA	NA	NA	NA	NA	NA	NA	FALSE	-0.487	0.2354	0.474	NA
rs1323298	1:192550735	T	C	0.8225	rs1359062	NA	NA	NA	NA	NA	NA	NA	NA	FALSE	-0.977	0.3846	2.542	NA
rs2816305	1:192555139	C	T	0.8231	rs1359062	NA	NA	NA	NA	NA	NA	NA	NA	FALSE	-0.832	0.258	0.655	NA
rs4658054	1:192555855	G	T	0.8231	rs1359062	T	Multiple_sclerosis	NA	NA	NA	NA	none	FALSE	FALSE	-0.909	0.1588	0.01	0.0326
rs3011685	1:192555863	C	T	0.8231	rs1359062	NA	NA	NA	NA	NA	NA	NA	NA	FALSE	0.097	0.1935	3.311	NA
rs2760521	1:192556146	G	A	0.8231	rs1359062	A	Multiple_sclerosis	NA	NA	NA	NA	none	FALSE	FALSE	-0.194	0.1588	1.196	0.0316
rs2760522	1:192560284	C	G	0.8219	rs1359062	NA	Multiple_sclerosis	NA	NA	NA	NA	none	FALSE	FALSE	-0.912	0.1935	3.056	0.0326
rs2760524	1:192561418	A	G	0.8225	rs1359062	NA	NA	NA	NA	NA	NA	NA	NA	FALSE	-2.384	0.1935	5.664	NA
rs1359063	1:192566423	G	A	0.8114	rs1359062	A	Celiac_disease	NA	NA	NA	NA	none	FALSE	FALSE	1.092	0.1521	5.713	0.0482
rs2816317	1:192567255	G	A	0.8233	rs1359062	A	Multiple_sclerosis	RGS18	0.39677	A	GTEx.artery_aorta_ge	none	FALSE	FALSE	0.119	0.0362	2.666	0.0318
rs2816317	1:192567255	G	A	0.8233	rs1359062	A	Multiple_sclerosis	RGS18	0.39677	A	GTEx.artery_aorta_ge	none	FALSE	FALSE	0.119	0.0362	2.666	0.0318
rs2816317	1:192567255	G	A	0.8233	rs1359062	A	Celiac_disease	RGS18	0.39677	A	GTEx.artery_aorta_ge	none	FALSE	FALSE	0.119	0.0362	2.666	0.0588
rs2816317	1:192567255	G	A	0.8233	rs1359062	A	Celiac_disease	RGS18	0.39677	A	GTEx.artery_aorta_ge	none	FALSE	FALSE	0.119	0.0362	2.666	0.0588
rs4636437	1:192567321	G	T	0.8186	rs1359062	NA	Multiple_sclerosis	NA	NA	NA	NA	none	FALSE	FALSE	0.529	0.6426	1.963	0.0529
rs4636437	1:192567321	G	T	0.8186	rs1359062	NA	Multiple_sclerosis	NA	NA	NA	NA	none	FALSE	FALSE	0.529	0.6426	1.963	0.0529
rs4636437	1:192567321	G	T	0.8186	rs1359062	T	Celiac_disease	NA	NA	NA	NA	none	FALSE	FALSE	0.529	0.6426	1.963	0.0532
rs4636437	1:192567321	G	T	0.8186	rs1359062	T	Celiac_disease	NA	NA	NA	NA	none	FALSE	FALSE	0.529	0.6426	1.963	0.0532
rs2760527	1:192567628	G	A	0.8233	rs1359062	A	Multiple_sclerosis	NA	NA	NA	NA	none	FALSE	FALSE	0.479	0.0362	4.886	0.0374
rs2760527	1:192567628	G	A	0.8233	rs1359062	A	Multiple_sclerosis	NA	NA	NA	NA	none	FALSE	FALSE	0.479	0.0362	4.886	0.0374
rs2760527	1:192567628	G	A	0.8233	rs1359062	A	Celiac_disease	NA	NA	NA	NA	none	FALSE	FALSE	0.479	0.0362	4.886	0.0512
rs2760527	1:192567628	G	A	0.8233	rs1359062	A	Celiac_disease	NA	NA	NA	NA	none	FALSE	FALSE	0.479	0.0362	4.886	0.0512
rs2760528	1:192567655	G	A	0.8233	rs1359062	NA	Multiple_sclerosis	NA	NA	NA	NA	none	FALSE	FALSE	1.548	0.0362	8.284	0.0792
rs2760528	1:192567655	G	A	0.8233	rs1359062	NA	Multiple_sclerosis	NA	NA	NA	NA	none	FALSE	FALSE	1.548	0.0362	8.284	0.0792
rs2760528	1:192567655	G	A	0.8233	rs1359062	A	Celiac_disease	NA	NA	NA	NA	none	FALSE	FALSE	1.548	0.0362	8.284	0.0657
rs2760528	1:192567655	G	A	0.8233	rs1359062	A	Celiac_disease	NA	NA	NA	NA	none	FALSE	FALSE	1.548	0.0362	8.284	0.0657
rs2816316	1:192567683	C	A	0.8233	rs1359062	A	Celiac_disease	NA	NA	NA	NA	none	FALSE	FALSE	0.125	0.3793	9.345	0.066
rs2816315	1:192567756	C	T	0.8231	rs1359062	T	Multiple_sclerosis	NA	NA	NA	NA	none	FALSE	FALSE	-0.543	0.0362	4.003	0.0309
rs2816315	1:192567756	C	T	0.8231	rs1359062	T	Multiple_sclerosis	NA	NA	NA	NA	none	FALSE	FALSE	-0.543	0.0362	4.003	0.0309
rs2816315	1:192567756	C	T	0.8231	rs1359062	T	Celiac_disease	NA	NA	NA	NA	none	FALSE	FALSE	-0.543	0.0362	4.003	0.0498
rs2816315	1:192567756	C	T	0.8231	rs1359062	T	Celiac_disease	NA	NA	NA	NA	none	FALSE	FALSE	-0.543	0.0362	4.003	0.0498
rs1323297	1:192568270	T	C	0.8236	rs1359062	NA	Multiple_sclerosis	NA	NA	NA	NA	none	FALSE	FALSE	-0.438	0.2157	2.509	0.0792
rs1323297	1:192568270	T	C	0.8236	rs1359062	NA	Multiple_sclerosis	NA	NA	NA	NA	none	FALSE	FALSE	-0.438	0.2157	2.509	0.0792
rs1323297	1:192568270	T	C	0.8236	rs1359062	C	Celiac_disease	NA	NA	NA	NA	none	FALSE	FALSE	-0.438	0.2157	2.509	0.0657
rs1323297	1:192568270	T	C	0.8236	rs1359062	C	Celiac_disease	NA	NA	NA	NA	none	FALSE	FALSE	-0.438	0.2157	2.509	0.0657
rs1323292	1:192571891	G	A	0.8231	rs1359062	A	Multiple_sclerosis	RGS1	-0.807456	A	Schmiedel_2018.monocyte_CD16_naive_ge	none	FALSE	FALSE	1.214	0.7169	6.455	0.0435
rs1323292	1:192571891	G	A	0.8231	rs1359062	A	Multiple_sclerosis	RGS1	-0.807456	A	Schmiedel_2018.monocyte_CD16_naive_ge	none	FALSE	FALSE	1.214	0.7169	6.455	0.0435
rs1323292	1:192571891	G	A	0.8231	rs1359062	A	Multiple_sclerosis	RGS1	-0.761994	A	Schmiedel_2018.monocyte_naive_ge	none	FALSE	FALSE	1.214	0.7169	6.455	0.0435
rs1323292	1:192571891	G	A	0.8231	rs1359062	A	Multiple_sclerosis	RGS1	-0.761994	A	Schmiedel_2018.monocyte_naive_ge	none	FALSE	FALSE	1.214	0.7169	6.455	0.0435
rs1323292	1:192571891	G	A	0.8231	rs1359062	A	Celiac_disease	RGS1	-0.807456	A	Schmiedel_2018.monocyte_CD16_naive_ge	none	FALSE	FALSE	1.214	0.7169	6.455	0.0922
rs1323292	1:192571891	G	A	0.8231	rs1359062	A	Celiac_disease	RGS1	-0.807456	A	Schmiedel_2018.monocyte_CD16_naive_ge	none	FALSE	FALSE	1.214	0.7169	6.455	0.0922
rs1323292	1:192571891	G	A	0.8231	rs1359062	A	Celiac_disease	RGS1	-0.761994	A	Schmiedel_2018.monocyte_naive_ge	none	FALSE	FALSE	1.214	0.7169	6.455	0.0922
rs1323292	1:192571891	G	A	0.8231	rs1359062	A	Celiac_disease	RGS1	-0.761994	A	Schmiedel_2018.monocyte_naive_ge	none	FALSE	FALSE	1.214	0.7169	6.455	0.0922
rs2984919	1:192572042	A	T	0.8239	rs1359062	T	Multiple_sclerosis	NA	NA	NA	NA	none	FALSE	FALSE	0.102	0.7169	6.857	0.0444
rs1359062	1:192572342	C	G	0.8239	rs1359062	C	Multiple_sclerosis	RGS1	-0.605492	G	GTEx.esophagus_muscularis_ge	none	FALSE	FALSE	0.077	0.2646	2.464	0.1962
rs1359062	1:192572342	C	G	0.8239	rs1359062	C	Multiple_sclerosis	RGS1	-0.605492	G	GTEx.esophagus_muscularis_ge	none	FALSE	FALSE	0.077	0.2646	2.464	0.1962
rs1359062	1:192572342	C	G	0.8239	rs1359062	G	Celiac_disease	RGS1	-0.605492	G	GTEx.esophagus_muscularis_ge	none	FALSE	FALSE	0.077	0.2646	2.464	0.214
rs1359062	1:192572342	C	G	0.8239	rs1359062	G	Celiac_disease	RGS1	-0.605492	G	GTEx.esophagus_muscularis_ge	none	FALSE	FALSE	0.077	0.2646	2.464	0.214
rs1547624	1:192574707	A	T	0.8236	rs1359062	NA	NA	RGS1	-0.37424	T	Quach_2016.monocyte_IAV_ge	NA	NA	FALSE	1.064	0.2646	2.131	NA
rs2984920	1:192575665	A	G	0.8242	rs1359062	NA	NA	RGS1	-0.630991	G	Nedelec_2016.macrophage_naive_ge	NA	NA	FALSE	2.364	0.3163	19.02	NA
rs2984920	1:192575665	A	G	0.8242	rs1359062	NA	NA	RGS1	-0.523237	G	Quach_2016.monocyte_naive_ge	NA	NA	FALSE	2.364	0.3163	19.02	NA
rs2984920	1:192575665	A	G	0.8242	rs1359062	NA	NA	RGS1	-0.552333	G	Schmiedel_2018.B-cell_naive_ge	NA	NA	FALSE	2.364	0.3163	19.02	NA
rs7535818	1:192575969	G	A	0.8125	rs1359062	NA	NA	NA	NA	NA	NA	NA	NA	FALSE	-1.244	0.1701	4.204	NA
rs2821125	1:197343032	C	G	0.7897	rs2786098	NA	NA	NA	NA	NA	NA	NA	NA	FALSE	-3.271	0.078	0.052	NA
rs2786103	1:197346272	C	T	0.7897	rs2786098	NA	NA	NA	NA	NA	NA	NA	NA	FALSE	-1.523	0.9166	0.151	NA
rs1337168	1:197347109	C	G	0.79	rs2786098	NA	NA	NA	NA	NA	NA	NA	NA	FALSE	0.464	0.9166	3.667	NA
rs1337167	1:197347305	T	C	0.79	rs2786098	NA	NA	NA	NA	NA	NA	NA	NA	FALSE	-0.131	0.9166	8.547	NA
rs2786101	1:197351656	T	A	0.79	rs2786098	NA	NA	NA	NA	NA	NA	NA	NA	FALSE	-0.073	0.1465	2.75	NA
rs2786100	1:197353390	C	G	0.79	rs2786098	NA	NA	NA	NA	NA	NA	NA	NA	FALSE	0.076	0.1465	1.68	NA
rs2786098	1:197356778	T	G	0.8003	rs2786098	NA	Asthma	NA	NA	NA	NA	CRB1	FALSE	FALSE	-1.532	0.1465	0.442	0.177
rs2821116	1:197359911	A	T	0.8003	rs2786098	NA	Asthma	NA	NA	NA	NA	CRB1	FALSE	FALSE	-0.19	0.1465	3.663	0.177
rs2786119	1:197360405	A	C	0.8003	rs2786098	NA	Asthma	NA	NA	NA	NA	CRB1	FALSE	FALSE	-0.348	0.1465	4.139	0.0682
rs2821115	1:197361055	T	A	0.8003	rs2786098	NA	Asthma	NA	NA	NA	NA	CRB1	FALSE	FALSE	-1.228	0.1465	3.494	0.0818
rs2786117	1:197363027	A	G	0.8003	rs2786098	NA	Asthma	NA	NA	NA	NA	CRB1	FALSE	FALSE	-0.519	0.1465	9.263	0.0682
rs2786116	1:197364649	G	A	0.79	rs2786098	NA	Asthma	NA	NA	NA	NA	CRB1	FALSE	FALSE	-2.029	0.1465	1.404	0.0682
rs10801603	1:197368700	G	A	0.7894	rs2786098	NA	Asthma	NA	NA	NA	NA	CRB1	FALSE	FALSE	0.783	0.03	1.224	0.0585
rs72740550	1:197373250	G	A	0.2067	rs12134279	NA	NA	NA	NA	NA	NA	NA	NA	FALSE	0.334	2.3391	5.063	NA
rs2821108	1:197373556	T	C	0.2856	rs1998598	NA	NA	NA	NA	NA	NA	NA	NA	FALSE	-1.971	1.0957	0.571	NA
rs10801604	1:197373595	G	A	0.2856	rs1998598	NA	NA	NA	NA	NA	NA	NA	NA	FALSE	0.317	0.4475	3.175	NA
rs949977	1:197374165	C	G	0.2853	rs1998598	NA	NA	NA	NA	NA	NA	NA	NA	FALSE	0.305	0.4475	1.959	NA
rs949976	1:197374166	A	G	0.2853	rs1998598	NA	NA	NA	NA	NA	NA	NA	NA	FALSE	0.349	0.0611	3.472	NA
rs12083773	1:197374633	T	C	0.2683	rs1998598	NA	NA	NA	NA	NA	NA	NA	NA	FALSE	-0.426	0.266	3.262	NA
rs10754222	1:197375331	G	A	0.2683	rs1998598	NA	NA	NA	NA	NA	NA	NA	NA	FALSE	-0.241	0.1897	2.171	NA
rs35367258	1:197377783	C	G	0.2683	rs1998598	NA	NA	NA	NA	NA	NA	NA	NA	FALSE	-2.758	0.1897	1.349	NA
rs12128912	1:197378169	T	C	0.2692	rs1998598	NA	NA	NA	NA	NA	NA	NA	NA	FALSE	0.559	0.1897	6.123	NA
rs2494271	1:197378790	C	T	0.2692	rs1998598	NA	NA	NA	NA	NA	NA	NA	NA	FALSE	-0.266	0.266	2.456	NA
rs4262574	1:197380063	A	G	0.2683	rs1998598	NA	NA	NA	NA	NA	NA	NA	NA	FALSE	0.319	0.1897	0.779	NA
rs10922212	1:197381574	G	A	0.2683	rs1998598	NA	NA	NA	NA	NA	NA	NA	NA	FALSE	1.291	0.1897	6.652	NA
rs10922213	1:197383136	C	T	0.2683	rs1998598	NA	NA	NA	NA	NA	NA	NA	NA	FALSE	0.043	0.1897	6.863	NA
rs34241991	1:197386687	C	T	0.2681	rs1998598	NA	NA	NA	NA	NA	NA	NA	NA	FALSE	-0.069	0.1897	0.554	NA
rs2759662	1:197392441	G	A	0.2681	rs1998598	NA	NA	NA	NA	NA	NA	NA	NA	FALSE	0.031	0.0411	4.351	NA
rs2821102	1:197393945	G	A	0.2689	rs1998598	NA	NA	NA	NA	NA	NA	NA	NA	FALSE	0.313	0.0411	2.178	NA
rs10922215	1:197394818	G	A	0.2681	rs1998598	NA	NA	NA	NA	NA	NA	NA	NA	FALSE	0.524	0.1572	8.638	NA
rs2476020	1:197399151	T	G	0.2692	rs1998598	NA	NA	NA	NA	NA	NA	NA	NA	FALSE	-0.283	0.0001	1.459	NA
rs10922216	1:197403068	A	C	0.2683	rs1998598	NA	NA	NA	NA	NA	NA	NA	NA	FALSE	-0.371	0.0001	5.848	NA
rs11802794	1:197403120	C	A	0.2683	rs1998598	NA	NA	NA	NA	NA	NA	NA	NA	FALSE	-1.381	0.2532	0.856	NA
rs11799515	1:197403307	G	T	0.2683	rs1998598	NA	NA	NA	NA	NA	NA	NA	NA	FALSE	-0.133	0.2532	2.175	NA
rs10922219	1:197407014	C	T	0.2683	rs1998598	NA	NA	NA	NA	NA	NA	NA	NA	FALSE	0.513	0.2532	6.086	NA
rs34932217	1:197407580	A	G	0.2683	rs1998598	NA	NA	NA	NA	NA	NA	NA	NA	FALSE	-0.825	0.2532	6.618	NA
rs2759655	1:197408013	T	A	0.2683	rs1998598	NA	NA	NA	NA	NA	NA	NA	NA	FALSE	-0.349	0.0001	7.704	NA
rs2821122	1:197412811	T	C	0.2681	rs1998598	NA	NA	NA	NA	NA	NA	NA	NA	FALSE	-2.094	0.0001	0.315	NA
rs2821121	1:197412926	G	A	0.2681	rs1998598	NA	NA	NA	NA	NA	NA	NA	NA	FALSE	-0.762	0.0001	2.303	NA
rs10801605	1:197413212	T	A	0.2681	rs1998598	NA	NA	NA	NA	NA	NA	NA	NA	FALSE	0.164	0.2532	1.951	NA
rs2821109	1:197414514	T	C	0.2681	rs1998598	NA	NA	NA	NA	NA	NA	NA	NA	FALSE	-0.69	0.0001	1.292	NA
rs2759663	1:197415296	C	G	0.1886	rs12134279	NA	Primary_biliary_cirrhosis	NA	NA	NA	NA	CRB1	FALSE	FALSE	-0.082	0.5091	3.507	0.0662
rs10922221	1:197418826	T	C	0.2675	rs1998598	NA	NA	NA	NA	NA	NA	NA	NA	FALSE	1.034	0.4621	5.47	NA
rs2759665	1:197418946	C	A	0.7325	rs1998598	NA	NA	NA	NA	NA	NA	NA	NA	FALSE	-0.529	0.435	0.333	NA
rs7522325	1:197418995	T	C	0.2675	rs1998598	NA	NA	NA	NA	NA	NA	NA	NA	FALSE	-0.706	0.4621	2.84	NA
rs10922225	1:197423761	T	C	0.2675	rs1998598	NA	NA	NA	NA	NA	NA	NA	NA	FALSE	-2.241	0.435	0.082	NA
rs12068290	1:197494612	A	G	0.2731	rs1998598	NA	NA	NA	NA	NA	NA	NA	NA	FALSE	1.387	0.0875	5.163	NA
rs67236816	1:197501016	G	A	0.195	rs12134279	NA	NA	NA	NA	NA	NA	NA	NA	FALSE	-0.575	0.03	0.104	NA
rs12738134	1:197501626	T	A	0.1728	rs12134279	NA	NA	NA	NA	NA	NA	NA	NA	FALSE	0.417	0.0604	4.779	NA
rs2042097	1:197502220	G	A	0.195	rs12134279	NA	NA	NA	NA	NA	NA	NA	NA	FALSE	0.08	0.03	2.067	NA
rs12142127	1:197511797	C	T	0.2728	rs1998598	NA	NA	NA	NA	NA	NA	NA	NA	FALSE	0.769	0.0048	8.019	NA
rs10922247	1:197521812	T	G	0.2839	rs1998598	NA	NA	NA	NA	NA	NA	NA	NA	FALSE	0.346	0.0178	1.065	NA
rs35624964	1:197524514	G	A	0.195	rs12134279	NA	NA	NA	NA	NA	NA	NA	NA	FALSE	0.316	0.254	1.526	NA
rs12118913	1:197543274	T	C	0.1856	rs12134279	NA	NA	NA	NA	NA	NA	NA	NA	FALSE	0.026	0.016	2.602	NA
rs10922249	1:197546851	T	C	0.2708	rs1998598	NA	NA	NA	NA	NA	NA	NA	NA	FALSE	-0.375	0.0217	1.998	NA
rs12118513	1:197547956	T	A	0.1706	rs12134279	NA	NA	NA	NA	NA	NA	NA	NA	FALSE	2.138	0.5522	9.82	NA
rs12748009	1:197563239	T	C	0.1856	rs12134279	NA	NA	NA	NA	NA	NA	NA	NA	FALSE	0.444	0.0478	4.906	NA
rs12724239	1:197563248	C	T	0.1856	rs12134279	NA	NA	NA	NA	NA	NA	NA	NA	FALSE	-1.232	0.0478	0.481	NA
rs2884629	1:197582904	T	G	0.2708	rs1998598	NA	NA	NA	NA	NA	NA	NA	NA	FALSE	-0.883	0.0005	1.654	NA
rs11583319	1:197586730	A	G	0.1931	rs12134279	NA	NA	NA	NA	NA	NA	NA	NA	FALSE	0.183	0.136	8.608	NA
rs6702421	1:197590194	C	T	0.1928	rs12134279	NA	NA	NA	NA	NA	NA	NA	NA	FALSE	-1.951	0.0407	1.674	NA
rs35939830	1:197592380	C	T	0.1931	rs12134279	NA	NA	NA	NA	NA	NA	NA	NA	FALSE	-0.312	0.136	0.368	NA
rs12141028	1:197593381	G	A	0.1928	rs12134279	NA	NA	NA	NA	NA	NA	NA	NA	FALSE	-0.486	0.0407	1.83	NA
rs1421399	1:197597712	C	T	0.2708	rs1998598	NA	NA	NA	NA	NA	NA	NA	NA	FALSE	0.109	0.0072	4.215	NA
rs17564924	1:197605004	T	C	0.2678	rs1998598	NA	NA	NA	NA	NA	NA	NA	NA	FALSE	0.006	0.0072	1.07	NA
rs10737693	1:197629900	T	C	0.8125	rs12134279	NA	NA	NA	NA	NA	NA	NA	NA	FALSE	-1.129	0.013	0.254	NA
rs6682968	1:197639482	C	T	0.1878	rs12134279	NA	NA	NA	NA	NA	NA	NA	NA	FALSE	-0.85	0.013	0.461	NA
rs16841842	1:197642552	C	A	0.1875	rs12134279	NA	NA	NA	NA	NA	NA	NA	NA	FALSE	1.815	0.013	16.44	NA
rs1775448	1:197646000	A	G	0.7336	rs1998598	A	Crohns_disease	NA	NA	NA	NA	DENND1B	FALSE	FALSE	-1.92	0.148	0.075	0.0372
rs2477073	1:197653398	C	A	0.7333	rs1998598	C	Crohns_disease	NA	NA	NA	NA	DENND1B	FALSE	FALSE	0.127	0.0223	1.82	0.0372
rs1775452	1:197658899	T	A	0.2664	rs1998598	NA	Crohns_disease	NA	NA	NA	NA	DENND1B	FALSE	FALSE	-2.586	0.0769	0.219	0.0393
rs2488389	1:197662011	G	A	0.1875	rs12134279	NA	NA	NA	NA	NA	NA	NA	NA	FALSE	-1.935	0.1105	0.238	NA
rs12117045	1:197669586	G	A	0.1878	rs12134279	NA	NA	NA	NA	NA	NA	NA	NA	FALSE	0.353	0.1105	1.581	NA
rs2224873	1:197676319	T	A	0.2006	rs12134279	NA	NA	NA	NA	NA	NA	NA	NA	FALSE	-0.095	0.1429	1.973	NA
rs12131588	1:197696981	G	A	0.1875	rs12134279	NA	NA	NA	NA	NA	NA	NA	NA	FALSE	0.821	0.1684	4.372	NA
rs2477077	1:197701985	C	T	0.1875	rs12134279	NA	NA	NA	NA	NA	NA	NA	NA	FALSE	0.241	0.0082	0.878	NA
rs12354257	1:197705214	T	C	0.2661	rs1998598	C	Crohns_disease	NA	NA	NA	NA	DENND1B	FALSE	FALSE	0.387	0.1579	4.379	0.0499
rs12092948	1:197720837	T	C	0.2656	rs1998598	C	Crohns_disease	NA	NA	NA	NA	DENND1B	FALSE	FALSE	-1.818	0.1579	0.641	0.067
rs1573100	1:197724652	T	C	0.2661	rs1998598	C	Crohns_disease	NA	NA	NA	NA	DENND1B	FALSE	FALSE	0.001	0.1579	6.159	0.067
rs2477059	1:197731765	T	C	0.2622	rs1998598	C	Crohns_disease	NA	NA	NA	NA	DENND1B	FALSE	FALSE	-1.036	0.2385	9.251	0.0909
rs2488397	1:197732149	G	C	0.1828	rs12134279	NA	Primary_biliary_cirrhosis	NA	NA	NA	NA	DENND1B	FALSE	FALSE	0.056	0.2084	11.16	0.0643
rs2488398	1:197732246	G	C	0.1828	rs12134279	NA	Primary_biliary_cirrhosis	NA	NA	NA	NA	DENND1B	FALSE	FALSE	-1.856	0.2084	3.684	0.064
rs16841904	1:197732862	C	T	0.1828	rs12134279	T	Primary_biliary_cirrhosis	NA	NA	NA	NA	DENND1B	FALSE	FALSE	-0.329	0.0862	2.269	0.058
rs16841912	1:197733346	G	C	0.1828	rs12134279	NA	Primary_biliary_cirrhosis	NA	NA	NA	NA	DENND1B	FALSE	FALSE	0.467	0.0862	2.217	0.0354
rs17641524	1:197735587	C	T	0.1825	rs12134279	T	Primary_biliary_cirrhosis	NA	NA	NA	NA	DENND1B	FALSE	FALSE	0.356	0.0862	1.564	0.0598
rs2488393	1:197753110	C	T	0.1858	rs12134279	T	Primary_biliary_cirrhosis	NA	NA	NA	NA	DENND1B	FALSE	FALSE	-3.346	0.486	0.017	0.1307
rs1998598	1:197758512	A	G	0.2678	rs1998598	G	Crohns_disease	NA	NA	NA	NA	DENND1B	FALSE	FALSE	0.923	0.0518	3.421	0.4813
rs1539414	1:197774376	G	A	0.1867	rs12134279	A	Primary_biliary_cirrhosis	NA	NA	NA	NA	DENND1B	FALSE	FALSE	-0.253	0.0246	2.487	0.0287
rs12123169	1:197811836	T	A	0.1822	rs12134279	NA	Primary_biliary_cirrhosis	NA	NA	NA	NA	none	FALSE	FALSE	-1.171	0.019	2.348	0.0306
rs4915567	1:197815119	G	A	0.7286	rs1998598	G	Crohns_disease	NA	NA	NA	NA	none	FALSE	FALSE	-0.163	0.0073	7.868	0.0303
rs12121863	1:197816290	A	G	0.1897	rs12134279	NA	NA	NA	NA	NA	NA	NA	NA	FALSE	-0.581	0.6481	1.947	NA
rs12125942	1:197819432	T	G	0.1897	rs12134279	NA	NA	NA	NA	NA	NA	NA	NA	FALSE	0.286	0.5276	3.546	NA
rs34967494	1:197820974	G	A	0.1897	rs12134279	NA	NA	NA	NA	NA	NA	NA	NA	FALSE	0.328	0.5276	4.267	NA
rs10737695	1:197840964	C	A	0.8097	rs12134279	NA	NA	NA	NA	NA	NA	NA	NA	FALSE	-0.37	0.2981	3.783	NA
rs904576	1:197841717	G	A	0.8094	rs12134279	NA	NA	NA	NA	NA	NA	NA	NA	FALSE	-0.172	0.473	2.495	NA
rs6678151	1:197842152	A	C	0.8094	rs12134279	NA	NA	NA	NA	NA	NA	NA	NA	FALSE	2.324	0.473	15.34	NA
rs12120352	1:197843129	C	T	0.1906	rs12134279	NA	NA	NA	NA	NA	NA	NA	NA	FALSE	-0.761	0.6715	0.575	NA
rs6692930	1:197843539	G	A	0.8094	rs12134279	NA	NA	NA	NA	NA	NA	NA	NA	FALSE	0.239	1.1495	0.673	NA
rs2221134	1:197843602	C	T	0.8094	rs12134279	NA	NA	NA	NA	NA	NA	NA	NA	FALSE	0.345	1.1495	0.775	NA
rs12408939	1:197843693	A	G	0.1906	rs12134279	NA	NA	NA	NA	NA	NA	NA	NA	FALSE	0.928	0.6715	3.05	NA
rs12141007	1:197844428	T	C	0.1903	rs12134279	NA	NA	NA	NA	NA	NA	NA	NA	FALSE	-0.153	0.6715	2.118	NA
rs2816980	1:200108907	G	T	0.8989	rs2816958	T	Ulcerative_colitis	NA	NA	NA	NA	NR5A2	FALSE	FALSE	-1.433	0.6176	2.392	0.0527
rs2821326	1:200110165	T	C	0.8989	rs2816958	C	Ulcerative_colitis	NA	NA	NA	NA	NR5A2	FALSE	FALSE	-0.286	0.265	0.109	0.0527
rs2816977	1:200110458	A	G	0.8989	rs2816958	G	Ulcerative_colitis	NA	NA	NA	NA	NR5A2	FALSE	FALSE	-3.435	0.4598	0.11	0.0527
rs2816972	1:200115876	A	G	0.8989	rs2816958	G	Ulcerative_colitis	NA	NA	NA	NA	NR5A2	FALSE	FALSE	-0.266	0.1628	4.202	0.0663
rs2816971	1:200116248	G	A	0.8917	rs2816958	NA	NA	NA	NA	NA	NA	NA	NA	FALSE	-0.558	0.0181	2.282	NA
rs2737679	1:200119112	T	A	0.8858	rs2816958	NA	NA	NA	NA	NA	NA	NA	NA	FALSE	6.259	0.4537	21.1	NA
rs2816969	1:200121857	G	A	0.8792	rs2816958	NA	NA	NA	NA	NA	NA	NA	NA	FALSE	0.375	0.4537	16.75	NA
rs2737682	1:200123224	A	G	0.8792	rs2816958	NA	NA	NA	NA	NA	NA	NA	NA	FALSE	-0.46	0.4537	4.041	NA
rs2737685	1:200124223	C	T	0.8786	rs2816958	NA	NA	NA	NA	NA	NA	NA	NA	FALSE	-1.421	0.4537	0.776	NA
rs2821335	1:200125658	T	C	0.8789	rs2816958	NA	NA	NA	NA	NA	NA	NA	NA	FALSE	-0.636	0.4537	1.612	NA
rs2737687	1:200125677	T	A	0.8789	rs2816958	NA	NA	NA	NA	NA	NA	NA	NA	FALSE	-0.613	0.4537	4.044	NA
rs2821336	1:200125724	C	T	0.8783	rs2816958	NA	NA	NA	NA	NA	NA	NA	NA	FALSE	-0.821	0.4537	0.225	NA
rs2821337	1:200128615	A	G	0.8792	rs2816958	NA	NA	NA	NA	NA	NA	NA	NA	FALSE	0.115	0.4537	4.357	NA
rs2816958	1:200132792	A	G	0.8925	rs2816958	G	Ulcerative_colitis	NA	NA	NA	NA	NR5A2	FALSE	FALSE	-3.307	0.2426	0.002	0.4543
rs2816956	1:200134436	T	C	0.8933	rs2816958	C	Ulcerative_colitis	NA	NA	NA	NA	NR5A2	FALSE	FALSE	-0.931	0.3058	3.781	0.0846
rs35730213	1:200905101	G	C	0.2144	rs12132298	G	Multiple_sclerosis	NA	NA	NA	NA	C1orf106	FALSE	TRUE	0.526	1.9063	1.832	0.0639
rs35730213	1:200905101	G	C	0.2144	rs12132298	G	Multiple_sclerosis	NA	NA	NA	NA	C1orf106	FALSE	TRUE	0.526	1.9063	1.832	0.0639
rs35730213	1:200905101	G	C	0.2144	rs12132298	G	Multiple_sclerosis	NA	NA	NA	NA	C1orf106	FALSE	TRUE	0.526	1.9063	1.832	0.0639
rs55838263	1:200905600	A	G	0.215	rs12132298	A	Multiple_sclerosis	NA	NA	NA	NA	C1orf106	FALSE	TRUE	-2.043	2.1182	0.67	0.0716
rs55838263	1:200905600	A	G	0.215	rs12132298	A	Multiple_sclerosis	NA	NA	NA	NA	C1orf106	FALSE	TRUE	-2.043	2.1182	0.67	0.0716
rs55838263	1:200905600	A	G	0.215	rs12132298	A	Multiple_sclerosis	NA	NA	NA	NA	C1orf106	FALSE	TRUE	-2.043	2.1182	0.67	0.0716
rs12132298	1:200905967	T	C	0.215	rs12132298	T	Multiple_sclerosis	NA	NA	NA	NA	C1orf106	TRUE	TRUE	-0.237	2.1182	0.653	0.1313
rs12132298	1:200905967	T	C	0.215	rs12132298	T	Multiple_sclerosis	NA	NA	NA	NA	C1orf106	TRUE	TRUE	-0.237	2.1182	0.653	0.1313
rs12132298	1:200905967	T	C	0.215	rs12132298	T	Multiple_sclerosis	NA	NA	NA	NA	C1orf106	TRUE	TRUE	-0.237	2.1182	0.653	0.1313
rs12132349	1:200906114	T	A	0.215	rs12132298	T	Multiple_sclerosis	NA	NA	NA	NA	C1orf106	FALSE	TRUE	-1.082	2.1182	2.845	0.0831
rs12132349	1:200906114	T	A	0.215	rs12132298	T	Multiple_sclerosis	NA	NA	NA	NA	C1orf106	FALSE	TRUE	-1.082	2.1182	2.845	0.0831
rs12132349	1:200906114	T	A	0.215	rs12132298	T	Multiple_sclerosis	NA	NA	NA	NA	C1orf106	FALSE	TRUE	-1.082	2.1182	2.845	0.0831
rs12132349	1:200906114	T	A	0.215	rs12132298	T	Multiple_sclerosis	NA	NA	NA	NA	C1orf106	FALSE	TRUE	-1.082	2.1182	2.845	0.0831
rs59655222	1:200906769	T	C	0.215	rs12132298	T	Multiple_sclerosis	NA	NA	NA	NA	C1orf106	FALSE	TRUE	0.075	2.1182	2.766	0.0747
rs59655222	1:200906769	T	C	0.215	rs12132298	T	Multiple_sclerosis	NA	NA	NA	NA	C1orf106	FALSE	TRUE	0.075	2.1182	2.766	0.0747
rs59655222	1:200906769	T	C	0.215	rs12132298	T	Multiple_sclerosis	NA	NA	NA	NA	C1orf106	FALSE	TRUE	0.075	2.1182	2.766	0.0747
rs59655222	1:200906769	T	C	0.215	rs12132298	T	Multiple_sclerosis	NA	NA	NA	NA	C1orf106	FALSE	TRUE	0.075	2.1182	2.766	0.0747
rs7554511	1:200908434	C	A	0.215	rs12132298	C	Multiple_sclerosis	NA	NA	NA	NA	C1orf106	FALSE	TRUE	-0.096	2.1182	4.889	0.0487
rs7554511	1:200908434	C	A	0.215	rs12132298	C	Multiple_sclerosis	NA	NA	NA	NA	C1orf106	FALSE	TRUE	-0.096	2.1182	4.889	0.0487
rs7554511	1:200908434	C	A	0.215	rs12132298	C	Multiple_sclerosis	NA	NA	NA	NA	C1orf106	FALSE	TRUE	-0.096	2.1182	4.889	0.0487
rs7554511	1:200908434	C	A	0.215	rs12132298	C	Multiple_sclerosis	NA	NA	NA	NA	C1orf106	FALSE	TRUE	-0.096	2.1182	4.889	0.0487
rs41299637	1:200908722	T	G	0.215	rs12132298	T	Multiple_sclerosis	NA	NA	NA	NA	C1orf106	FALSE	TRUE	0.131	2.1182	5.005	0.0595
rs41299637	1:200908722	T	G	0.215	rs12132298	T	Multiple_sclerosis	NA	NA	NA	NA	C1orf106	FALSE	TRUE	0.131	2.1182	5.005	0.0595
rs41299637	1:200908722	T	G	0.215	rs12132298	T	Multiple_sclerosis	NA	NA	NA	NA	C1orf106	FALSE	TRUE	0.131	2.1182	5.005	0.0595
rs41299637	1:200908722	T	G	0.215	rs12132298	T	Multiple_sclerosis	NA	NA	NA	NA	C1orf106	FALSE	TRUE	0.131	2.1182	5.005	0.0595
rs12131796	1:200909599	G	A	0.215	rs12132298	G	Multiple_sclerosis	NA	NA	NA	NA	C1orf106	FALSE	TRUE	-1.227	1.7518	8.219	0.0861
rs12131796	1:200909599	G	A	0.215	rs12132298	G	Multiple_sclerosis	NA	NA	NA	NA	C1orf106	FALSE	TRUE	-1.227	1.7518	8.219	0.0861
rs12131796	1:200909599	G	A	0.215	rs12132298	G	Multiple_sclerosis	NA	NA	NA	NA	C1orf106	FALSE	TRUE	-1.227	1.7518	8.219	0.0861
rs12131796	1:200909599	G	A	0.215	rs12132298	G	Multiple_sclerosis	NA	NA	NA	NA	C1orf106	FALSE	TRUE	-1.227	1.7518	8.219	0.0861
rs7522462	1:200912467	G	A	0.2108	rs12132298	G	Multiple_sclerosis	NA	NA	NA	NA	C1orf106	FALSE	TRUE	-0.767	1.0309	1.876	0.062
rs7522462	1:200912467	G	A	0.2108	rs12132298	G	Multiple_sclerosis	NA	NA	NA	NA	C1orf106	FALSE	TRUE	-0.767	1.0309	1.876	0.062
rs7522462	1:200912467	G	A	0.2108	rs12132298	G	Multiple_sclerosis	NA	NA	NA	NA	C1orf106	FALSE	TRUE	-0.767	1.0309	1.876	0.062
rs7522462	1:200912467	G	A	0.2108	rs12132298	G	Multiple_sclerosis	NA	NA	NA	NA	C1orf106	FALSE	TRUE	-0.767	1.0309	1.876	0.062
rs404339	1:200917763	C	G	0.7661	rs12132298	NA	NA	NA	NA	NA	NA	NA	NA	TRUE	0.01	0.3925	2.075	NA
rs296543	1:200920705	T	C	0.7658	rs12132298	NA	NA	NA	NA	NA	NA	NA	NA	TRUE	-0.7	0.4151	2.074	NA
rs296545	1:200921564	A	G	0.7658	rs12132298	NA	NA	NA	NA	NA	NA	NA	NA	TRUE	-4.757	0.4151	1.302	NA
rs296546	1:200921963	T	C	0.7658	rs12132298	NA	NA	NA	NA	NA	NA	NA	NA	TRUE	-0.134	0.406	3.688	NA
rs11583546	1:200933479	C	A	0.2183	rs12132298	NA	NA	NA	NA	NA	NA	NA	NA	TRUE	-0.992	1.7468	5.303	NA
rs11579874	1:200951234	G	A	0.2369	rs12132298	NA	NA	NA	NA	NA	NA	NA	NA	TRUE	2.079	0.353	5.566	NA
rs169850	1:200960016	T	C	0.7103	rs11584383	NA	NA	NA	NA	NA	NA	NA	NA	TRUE	-1.296	0.061	5.232	NA
rs6427868	1:200960354	A	G	0.2236	rs12132298	NA	NA	NA	NA	NA	NA	NA	NA	TRUE	0.108	2.9148	9.724	NA
rs11584383	1:200966738	T	C	0.246	rs11584383	T	Crohns_disease	NA	NA	NA	NA	none	TRUE	TRUE	-0.761	1.846	4.241	0.2167
rs3208703	1:200970514	C	T	0.2239	rs11584383	C	Crohns_disease	NA	NA	NA	NA	KIF21B	FALSE	TRUE	0.204	2.9254	8.982	0.0452
rs296563	1:200975712	T	G	0.7378	rs11584383	G	Crohns_disease	NA	NA	NA	NA	KIF21B	FALSE	TRUE	-0.02	1.4413	0.881	0.0389
rs12118735	1:200981832	C	T	0.2244	rs11584383	C	Crohns_disease	NA	NA	NA	NA	KIF21B	FALSE	TRUE	-3.884	1.4139	0.05	0.0452
rs10494828	1:200987904	G	A	0.2242	rs12132298	NA	NA	NA	NA	NA	NA	NA	NA	TRUE	-0.837	1.4139	0.244	NA
rs12142704	1:200988569	A	G	0.2244	rs12132298	NA	NA	NA	NA	NA	NA	NA	NA	TRUE	-0.031	2.2341	3.216	NA
rs2297909	1:200991179	G	A	0.2617	rs11584383	NA	NA	NA	NA	NA	NA	NA	NA	TRUE	-1.049	0.2372	2.065	NA
rs12140420	1:200993159	G	A	0.2242	rs12132298	NA	NA	NA	NA	NA	NA	NA	NA	TRUE	-1.734	0.7819	1.099	NA
rs10920084	1:200993667	T	G	0.2739	rs11584383	NA	NA	NA	NA	NA	NA	NA	NA	TRUE	-1.113	0.2372	5.75	NA
rs12126806	1:200994697	C	T	0.2364	rs11584383	NA	NA	NA	NA	NA	NA	NA	NA	TRUE	-0.46	0.5797	0.457	NA
rs55757739	1:200997848	C	T	0.2242	rs12132298	NA	NA	NA	NA	NA	NA	NA	NA	TRUE	-0.577	1.0248	0.318	NA
rs11589573	1:201005987	G	C	0.2236	rs12132298	NA	NA	NA	NA	NA	NA	NA	NA	TRUE	-0.063	2.1871	1.079	NA
rs2221581	1:201012797	T	C	0.2733	rs11584383	NA	NA	NA	NA	NA	NA	NA	NA	TRUE	-0.271	0.1163	1.729	NA
rs11580823	1:201014361	T	G	0.2244	rs12132298	NA	NA	NA	NA	NA	NA	NA	NA	TRUE	-0.146	0.7573	11.61	NA
rs12122721	1:201015352	G	A	0.2358	rs11584383	NA	NA	NA	NA	NA	NA	NA	NA	TRUE	-1.763	1.6288	0.597	NA
rs11586763	1:201020316	C	G	0.2233	rs12132298	NA	NA	NA	NA	NA	NA	NA	NA	TRUE	-1.348	0.7573	0.196	NA
rs55862304	1:201020647	C	T	0.2233	rs12132298	NA	NA	NA	NA	NA	NA	NA	NA	TRUE	-0.07	0.7573	5.931	NA
rs72749166	1:201031177	G	C	0.2239	rs12132298	NA	NA	NA	NA	NA	NA	NA	NA	TRUE	-1.298	1.3652	1.554	NA
rs11583328	1:201033045	G	A	0.2247	rs12132298	NA	NA	NA	NA	NA	NA	NA	NA	TRUE	0.11	0.5184	4.148	NA
rs11576681	1:201034923	C	G	0.2247	rs12132298	NA	NA	NA	NA	NA	NA	NA	NA	TRUE	1.111	0.5184	12.34	NA
rs965321	1:201036374	T	C	0.2433	rs11584383	NA	NA	NA	NA	NA	NA	NA	NA	TRUE	0.075	0.5184	5.368	NA
rs10753888	1:201037057	A	G	0.2433	rs11584383	NA	NA	NA	NA	NA	NA	NA	NA	TRUE	0.301	0.4428	3.456	NA
rs6701496	1:201038700	G	A	0.2231	rs12132298	NA	NA	NA	NA	NA	NA	NA	NA	TRUE	-1.586	1.2961	0.611	NA
rs5010839	1:201042916	A	T	0.2328	rs11584383	NA	NA	NA	NA	NA	NA	NA	NA	TRUE	-0.241	0.9876	4.039	NA
rs12122809	1:201045838	C	T	0.2242	rs12132298	NA	NA	NA	NA	NA	NA	NA	NA	TRUE	0.09	0.9876	0.499	NA
rs10746416	1:206621713	T	C	0.1775	rs12027964	NA	Multiple_sclerosis	NA	NA	NA	NA	none	FALSE	TRUE	-1.012	0.1005	2.29	0.0991
rs12049220	1:206624417	A	T	0.1794	rs12027964	NA	Multiple_sclerosis	NA	NA	NA	NA	none	FALSE	TRUE	0.392	0.3925	2.24	0.0991
rs10157569	1:206628602	C	G	0.1783	rs12027964	NA	Multiple_sclerosis	NA	NA	NA	NA	none	FALSE	TRUE	0.305	1.0549	6.011	0.1464
rs11577685	1:206628839	C	T	0.1783	rs12027964	NA	Multiple_sclerosis	NA	NA	NA	NA	none	FALSE	TRUE	-1.741	1.0549	0.893	0.1464
rs12027964	1:206630300	T	C	0.1783	rs12027964	NA	Multiple_sclerosis	NA	NA	NA	NA	none	FALSE	TRUE	-0.036	1.0549	2.062	0.1464
rs10863755	1:206638239	C	T	0.8694	rs12027964	NA	NA	NA	NA	NA	NA	NA	NA	TRUE	-0.055	0.58	10.85	NA
rs12034739	1:206657580	G	C	0.1111	rs12027964	NA	Multiple_sclerosis	NA	NA	NA	NA	DYRK3	FALSE	TRUE	-0.101	1.4988	0.975	0.0276
rs12407425	1:206662276	G	A	0.1094	rs12027964	NA	Multiple_sclerosis	NA	NA	NA	NA	DYRK3	FALSE	TRUE	-0.277	2.0836	5.031	0.0483
rs11119259	1:206663729	A	T	0.1017	rs12027964	NA	NA	NA	NA	NA	NA	NA	NA	TRUE	3.356	0.0803	10.33	NA
rs11119260	1:206664408	A	G	0.1017	rs12027964	NA	NA	NA	NA	NA	NA	NA	NA	TRUE	-2.931	0.2266	0.338	NA
rs11119262	1:206664838	G	A	0.1017	rs12027964	NA	NA	NA	NA	NA	NA	NA	NA	TRUE	-0.334	0.2266	5.083	NA
rs11119263	1:206665917	G	A	0.1017	rs12027964	NA	NA	NA	NA	NA	NA	NA	NA	TRUE	1.803	0.2266	7.899	NA
rs17041922	1:206667058	A	G	0.1017	rs12027964	NA	NA	NA	NA	NA	NA	NA	NA	TRUE	-1.715	0.2266	1.999	NA
rs10863769	1:206669355	G	A	0.1017	rs12027964	NA	NA	NA	NA	NA	NA	NA	NA	TRUE	-1.079	0.1361	1.623	NA
rs11119281	1:206672918	A	G	0.0858	rs12027964	NA	Multiple_sclerosis	NA	NA	NA	NA	DYRK3	FALSE	TRUE	0.22	2.1669	3.944	0.0302
rs11119297	1:206677690	T	C	0.0858	rs12027964	NA	NA	NA	NA	NA	NA	NA	NA	TRUE	-0.933	1.0354	0.522	NA
rs10863784	1:206698439	G	C	0.0858	rs12027964	NA	NA	NA	NA	NA	NA	NA	NA	TRUE	0.885	0.8404	11.71	NA
rs4147011	1:206739156	A	G	0.0894	rs12027964	NA	NA	NA	NA	NA	NA	NA	NA	TRUE	-1.733	1.673	3.151	NA
rs3024505	1:206766559	G	A	0.1342	rs3024505	A	Ulcerative_colitis	NA	NA	NA	NA	none	FALSE	FALSE	-0.249	0.9052	0.547	0.4133
rs3024505	1:206766559	G	A	0.1342	rs3024505	A	Ulcerative_colitis	NA	NA	NA	NA	none	FALSE	FALSE	-0.249	0.9052	0.547	0.4133
rs3024505	1:206766559	G	A	0.1342	rs3024505	A	Ulcerative_colitis	NA	NA	NA	NA	none	FALSE	FALSE	-0.249	0.9052	0.547	0.4133
rs3024505	1:206766559	G	A	0.1342	rs3024505	A	Crohns_disease	NA	NA	NA	NA	none	FALSE	FALSE	-0.249	0.9052	0.547	0.404
rs3024505	1:206766559	G	A	0.1342	rs3024505	A	Crohns_disease	NA	NA	NA	NA	none	FALSE	FALSE	-0.249	0.9052	0.547	0.404
rs3024505	1:206766559	G	A	0.1342	rs3024505	A	Crohns_disease	NA	NA	NA	NA	none	FALSE	FALSE	-0.249	0.9052	0.547	0.404
rs3024505	1:206766559	G	A	0.1342	rs3024505	NA	Type_1_diabetes	NA	NA	NA	NA	none	FALSE	FALSE	-0.249	0.9052	0.547	0.3747
rs3024505	1:206766559	G	A	0.1342	rs3024505	NA	Type_1_diabetes	NA	NA	NA	NA	none	FALSE	FALSE	-0.249	0.9052	0.547	0.3747
rs3024505	1:206766559	G	A	0.1342	rs3024505	NA	Type_1_diabetes	NA	NA	NA	NA	none	FALSE	FALSE	-0.249	0.9052	0.547	0.3747
rs3024495	1:206769068	C	T	0.1342	rs3024505	T	Ulcerative_colitis	NA	NA	NA	NA	IL10	FALSE	FALSE	0.022	0.817	2.484	0.4133
rs3024495	1:206769068	C	T	0.1342	rs3024505	T	Ulcerative_colitis	NA	NA	NA	NA	IL10	FALSE	FALSE	0.022	0.817	2.484	0.4133
rs3024495	1:206769068	C	T	0.1342	rs3024505	T	Ulcerative_colitis	NA	NA	NA	NA	IL10	FALSE	FALSE	0.022	0.817	2.484	0.4133
rs3024495	1:206769068	C	T	0.1342	rs3024505	T	Crohns_disease	NA	NA	NA	NA	IL10	FALSE	FALSE	0.022	0.817	2.484	0.404
rs3024495	1:206769068	C	T	0.1342	rs3024505	T	Crohns_disease	NA	NA	NA	NA	IL10	FALSE	FALSE	0.022	0.817	2.484	0.404
rs3024495	1:206769068	C	T	0.1342	rs3024505	T	Crohns_disease	NA	NA	NA	NA	IL10	FALSE	FALSE	0.022	0.817	2.484	0.404
rs3024495	1:206769068	C	T	0.1342	rs3024505	NA	Type_1_diabetes	NA	NA	NA	NA	IL10	FALSE	FALSE	0.022	0.817	2.484	0.3747
rs3024495	1:206769068	C	T	0.1342	rs3024505	NA	Type_1_diabetes	NA	NA	NA	NA	IL10	FALSE	FALSE	0.022	0.817	2.484	0.3747
rs3024495	1:206769068	C	T	0.1342	rs3024505	NA	Type_1_diabetes	NA	NA	NA	NA	IL10	FALSE	FALSE	0.022	0.817	2.484	0.3747
rs3024493	1:206770623	C	A	0.1339	rs3024505	A	Ulcerative_colitis	NA	NA	NA	NA	IL10	FALSE	FALSE	0.731	0.5626	7.722	0.1552
rs3024493	1:206770623	C	A	0.1339	rs3024505	A	Ulcerative_colitis	NA	NA	NA	NA	IL10	FALSE	FALSE	0.731	0.5626	7.722	0.1552
rs3024493	1:206770623	C	A	0.1339	rs3024505	A	Ulcerative_colitis	NA	NA	NA	NA	IL10	FALSE	FALSE	0.731	0.5626	7.722	0.1552
rs3024493	1:206770623	C	A	0.1339	rs3024505	A	Crohns_disease	NA	NA	NA	NA	IL10	FALSE	FALSE	0.731	0.5626	7.722	0.1651
rs3024493	1:206770623	C	A	0.1339	rs3024505	A	Crohns_disease	NA	NA	NA	NA	IL10	FALSE	FALSE	0.731	0.5626	7.722	0.1651
rs3024493	1:206770623	C	A	0.1339	rs3024505	A	Crohns_disease	NA	NA	NA	NA	IL10	FALSE	FALSE	0.731	0.5626	7.722	0.1651
rs3024493	1:206770623	C	A	0.1339	rs3024505	NA	Type_1_diabetes	NA	NA	NA	NA	IL10	FALSE	FALSE	0.731	0.5626	7.722	0.1861
rs3024493	1:206770623	C	A	0.1339	rs3024505	NA	Type_1_diabetes	NA	NA	NA	NA	IL10	FALSE	FALSE	0.731	0.5626	7.722	0.1861
rs3024493	1:206770623	C	A	0.1339	rs3024505	NA	Type_1_diabetes	NA	NA	NA	NA	IL10	FALSE	FALSE	0.731	0.5626	7.722	0.1861
rs1554286	1:206770888	A	G	0.8131	rs1518111	NA	NA	NA	NA	NA	NA	NA	NA	FALSE	0.118	0.1848	10.98	NA
rs1518111	1:206771300	T	C	0.7858	rs1518111	NA	Behcets_disease	NA	NA	NA	NA	IL10	FALSE	FALSE	-0.268	0.0163	10.47	0.617
rs1518110	1:206771516	A	C	0.7853	rs1518111	NA	Behcets_disease	NA	NA	NA	NA	IL10	FALSE	FALSE	-0.602	0.0163	5.064	0.2437
rs3024490	1:206771966	A	C	0.75	rs1518111	NA	Behcets_disease	NA	NA	NA	NA	IL10	FALSE	FALSE	-0.061	0.1514	6.758	0.0462
rs1800872	1:206773062	T	G	0.7503	rs1518111	NA	Behcets_disease	NA	NA	NA	NA	none	FALSE	FALSE	0.252	0.2092	9.502	0.041
rs1800871	1:206773289	A	G	0.7503	rs1518111	NA	Behcets_disease	NA	NA	NA	NA	none	FALSE	FALSE	-0.3	0.2092	0.279	0.0462
rs61815643	1:206782771	G	T	0.1403	rs3024505	NA	NA	NA	NA	NA	NA	NA	NA	FALSE	-0.939	1.1539	2.552	NA
rs11583398	1:206795610	C	A	0.135	rs3024505	NA	NA	NA	NA	NA	NA	NA	NA	FALSE	-1.118	1.2181	3.687	NA
rs16863880	2:5511681	C	A	0.6697	rs11894081	NA	Crohns_disease	NA	NA	NA	NA	none	FALSE	FALSE	-0.704	0.466	0.737	0.0323
rs7421626	2:5522335	T	C	0.6636	rs11894081	NA	Crohns_disease	NA	NA	NA	NA	none	FALSE	FALSE	-1.923	0.0486	1.065	0.095
rs33956547	2:5531052	G	C	0.6625	rs11894081	NA	Crohns_disease	NA	NA	NA	NA	none	FALSE	FALSE	-0.339	0.344	0.092	0.1041
rs10194381	2:5531931	A	G	0.6625	rs11894081	NA	Crohns_disease	NA	NA	NA	NA	none	FALSE	FALSE	0.112	0.344	1.297	0.1152
rs2007718	2:5533534	T	A	0.6622	rs11894081	NA	Crohns_disease	NA	NA	NA	NA	none	FALSE	FALSE	0.745	0.344	2.834	0.095
rs346835	2:8298563	C	T	0.3175	rs10174949	C	Allergy	NA	NA	NA	NA	LINC00299	FALSE	FALSE	-0.543	0.5739	2.999	0.046
rs13416555	2:8301605	C	G	0.2814	rs10174949	C	Allergy	NA	NA	NA	NA	LINC00299	FALSE	FALSE	-1.545	0.1983	0.301	0.1946
rs891058	2:8302417	G	A	0.2814	rs10174949	G	Allergy	NA	NA	NA	NA	LINC00299	FALSE	FALSE	0.037	0.1983	3.981	0.1365
rs10178845	2:8303673	G	A	0.2811	rs10174949	G	Allergy	NA	NA	NA	NA	LINC00299	FALSE	FALSE	0.012	0.8385	3.369	0.1946
rs367023	2:8309993	A	G	0.2733	rs10174949	A	Allergy	NA	NA	NA	NA	LINC00299	FALSE	FALSE	-0.854	0.0873	0.128	0.0334
rs13395467	2:8311368	A	G	0.2683	rs10174949	A	Allergy	NA	NA	NA	NA	LINC00299	FALSE	FALSE	0.888	0.6733	5.981	0.0366
rs13398375	2:8311571	T	C	0.2642	rs10174949	NA	NA	NA	NA	NA	NA	NA	NA	FALSE	0.089	0.6733	6.814	NA
rs478222	2:25078886	A	T	0.4869	rs478222	NA	Type_1_diabetes	NA	NA	NA	NA	EFR3B	FALSE	FALSE	0.754	0.1477	5.051	0.0859
rs493090	2:25080903	G	A	0.4869	rs478222	NA	Type_1_diabetes	NA	NA	NA	NA	EFR3B	FALSE	FALSE	0.853	0.1477	8.332	0.0859
rs567359	2:25081705	A	G	0.4908	rs478222	NA	Type_1_diabetes	NA	NA	NA	NA	EFR3B	FALSE	FALSE	-1.739	0.1774	0.109	0.041
rs483428	2:25082267	C	T	0.4867	rs478222	NA	Type_1_diabetes	NA	NA	NA	NA	EFR3B	FALSE	FALSE	-1.305	0.1477	1.066	0.0859
rs551573	2:25082635	G	A	0.4906	rs478222	NA	Type_1_diabetes	NA	NA	NA	NA	EFR3B	FALSE	FALSE	-0.71	0.1774	2.698	0.041
rs1530016	2:25082887	C	T	0.4867	rs478222	NA	Type_1_diabetes	NA	NA	NA	NA	EFR3B	FALSE	FALSE	-0.814	0.1477	7.895	0.0859
rs530951	2:25084136	C	T	0.4867	rs478222	NA	Type_1_diabetes	NA	NA	NA	NA	EFR3B	FALSE	FALSE	0.572	0.1477	4.38	0.0859
rs487617	2:25086887	C	G	0.4869	rs478222	NA	Type_1_diabetes	NA	NA	NA	NA	EFR3B	FALSE	FALSE	-0.638	0.1477	1.432	0.0859
rs546217	2:25088668	A	C	0.5131	rs478222	NA	NA	NA	NA	NA	NA	NA	NA	FALSE	-0.715	0.9082	2.871	NA
rs2918630	2:25091317	T	C	0.5161	rs478222	NA	NA	NA	NA	NA	NA	NA	NA	FALSE	0.201	0.9082	6.789	NA
rs2917916	2:25093467	A	C	0.5161	rs478222	NA	NA	NA	NA	NA	NA	NA	NA	FALSE	-0.692	1.0343	0.587	NA
rs522806	2:25093715	C	A	0.4864	rs478222	NA	Type_1_diabetes	NA	NA	NA	NA	EFR3B	FALSE	FALSE	-0.623	0.3932	5.956	0.0409
rs475868	2:25095190	A	G	0.5161	rs478222	NA	NA	NA	NA	NA	NA	NA	NA	FALSE	-1.067	1.0343	0.081	NA
rs563590	2:25108303	A	G	0.5161	rs478222	NA	NA	NA	NA	NA	NA	NA	NA	FALSE	0.072	1.56	2.945	NA
rs488817	2:25109827	C	T	0.4869	rs478222	NA	NA	NA	NA	NA	NA	NA	NA	FALSE	1.13	0.2674	3.167	NA
rs519111	2:25110866	T	C	0.4869	rs478222	NA	Type_1_diabetes	NA	NA	NA	NA	EFR3B	FALSE	FALSE	-0.715	0.2674	0.284	0.0275
rs839652	2:25111471	C	T	0.4869	rs478222	NA	NA	NA	NA	NA	NA	NA	NA	FALSE	-0.271	0.2674	0.768	NA
rs497567	2:25112220	G	A	0.4869	rs478222	NA	Type_1_diabetes	NA	NA	NA	NA	EFR3B	FALSE	FALSE	0.863	0.2674	3.289	0.0275
rs11684464	2:25117741	A	G	0.4911	rs478222	NA	NA	NA	NA	NA	NA	NA	NA	FALSE	-4.048	1.4993	0.108	NA
rs7578575	2:25265950	T	A	0.2864	rs13428812	T	Crohns_disease	NA	NA	NA	NA	DNMT3A	FALSE	FALSE	0.33	0.3541	9.002	0.0415
rs7583409	2:25268187	A	G	0.3114	rs13428812	G	Crohns_disease	NA	NA	NA	NA	DNMT3A	FALSE	FALSE	0.843	0.7434	10.46	0.1473
rs13428812	2:25269598	A	G	0.3122	rs13428812	G	Crohns_disease	NA	NA	NA	NA	DNMT3A	FALSE	FALSE	0.548	0.7434	8.058	0.2951
rs56089703	2:25277420	T	A	0.3061	rs13428812	NA	Crohns_disease	NA	NA	NA	NA	DNMT3A	FALSE	FALSE	-0.496	0.0108	6.368	0.064
rs56197924	2:25280917	G	A	0.3089	rs13428812	A	Crohns_disease	NA	NA	NA	NA	DNMT3A	FALSE	FALSE	-1.857	0.0656	0.579	0.1316
rs72810068	2:25282924	T	C	0.3103	rs13428812	NA	Crohns_disease	NA	NA	NA	NA	DNMT3A	FALSE	FALSE	0.001	0.3229	6.73	0.1085
rs1728918	2:27412596	A	G	0.7167	rs1728918	A	Crohns_disease	NA	NA	NA	NA	none	FALSE	FALSE	-0.675	1.4629	2.458	1
rs13425999	2:33477136	C	T	0.0739	rs13385731	NA	Systemic_lupus_erythematosus	NA	NA	NA	NA	RASGRP3	FALSE	FALSE	-0.068	1.2104	4.729	0.1775
rs6736867	2:43115200	C	A	0.2592	rs6705577	NA	NA	NA	NA	NA	NA	NA	NA	TRUE	-0.367	3.1516	0.245	NA
rs6712537	2:43116474	A	G	0.27	rs6705577	NA	Celiac_disease	NA	NA	NA	NA	none	FALSE	TRUE	-1.714	2.2019	1.918	0.0357
rs6741704	2:43116667	G	A	0.27	rs6705577	NA	NA	NA	NA	NA	NA	NA	NA	TRUE	-0.161	2.2019	3.62	NA
rs10190504	2:43117749	C	T	0.2697	rs6705577	NA	NA	NA	NA	NA	NA	NA	NA	TRUE	-2.322	2.2019	1.602	NA
rs56009787	2:43118533	G	A	0.2697	rs6705577	NA	NA	NA	NA	NA	NA	NA	NA	TRUE	-0.156	2.2019	0.683	NA
rs6746891	2:43119372	T	A	0.2714	rs2163226	T	Multiple_sclerosis	NA	NA	NA	NA	none	FALSE	TRUE	0.218	2.2019	5.096	0.0292
rs58700409	2:43120793	C	T	0.2606	rs6705577	NA	NA	NA	NA	NA	NA	NA	NA	TRUE	-0.292	2.2019	0.628	NA
rs12328347	2:43124130	T	G	0.3667	rs2163226	T	Multiple_sclerosis	NA	NA	NA	NA	none	FALSE	FALSE	-1.271	0.0169	3.764	0.0318
rs737013	2:43125749	A	T	0.3619	rs2163226	NA	NA	NA	NA	NA	NA	NA	NA	FALSE	-0.682	0.2052	7.908	NA
rs747709	2:43126250	G	A	0.3697	rs2163226	G	Multiple_sclerosis	NA	NA	NA	NA	none	FALSE	FALSE	-1.492	1.2129	0.297	0.0396
rs17030394	2:43127141	A	G	0.3722	rs2163226	NA	Multiple_sclerosis	NA	NA	NA	NA	none	FALSE	FALSE	0.033	0.0714	5.235	0.0319
rs12478539	2:43128185	G	C	0.2628	rs6705577	NA	Celiac_disease	NA	NA	NA	NA	none	FALSE	TRUE	0.124	1.3823	7.166	0.1016
rs28411734	2:43128380	A	G	0.2569	rs6705577	NA	Celiac_disease	NA	NA	NA	NA	none	FALSE	TRUE	1.23	0.6124	3.489	0.0421
rs28411734	2:43128380	A	G	0.2569	rs6705577	NA	Celiac_disease	NA	NA	NA	NA	none	FALSE	TRUE	1.23	0.6124	3.489	0.0421
rs17405635	2:43128624	G	A	0.2492	rs6705577	NA	Celiac_disease	NA	NA	NA	NA	none	FALSE	TRUE	-0.098	0.6124	3.13	0.0483
rs17030410	2:43129351	T	G	0.2556	rs6705577	NA	Celiac_disease	NA	NA	NA	NA	none	FALSE	TRUE	-0.613	0.7459	1.222	0.0293
rs17030410	2:43129351	T	G	0.2556	rs6705577	NA	Celiac_disease	NA	NA	NA	NA	none	FALSE	TRUE	-0.613	0.7459	1.222	0.0293
rs62135410	2:43130870	A	G	0.2497	rs2163226	A	Multiple_sclerosis	NA	NA	NA	NA	none	FALSE	TRUE	-1.124	1.1369	4.506	0.0321
rs12466022	2:43131922	C	A	0.2539	rs6705577	NA	Celiac_disease	NA	NA	NA	NA	none	FALSE	TRUE	-0.787	1.1369	8.253	0.0387
rs12471190	2:43131988	T	C	0.2542	rs6705577	NA	Celiac_disease	NA	NA	NA	NA	none	FALSE	TRUE	0.592	1.1369	13.17	0.0435
rs12471190	2:43131988	T	C	0.2542	rs6705577	NA	Celiac_disease	NA	NA	NA	NA	none	FALSE	TRUE	0.592	1.1369	13.17	0.0435
rs6705577	2:43132136	G	C	0.2586	rs6705577	NA	Celiac_disease	NA	NA	NA	NA	none	FALSE	TRUE	-0.148	0.3963	4.843	0.1508
rs6705577	2:43132136	G	C	0.2586	rs6705577	NA	Celiac_disease	NA	NA	NA	NA	none	FALSE	TRUE	-0.148	0.3963	4.843	0.1508
rs28498283	2:43132926	A	T	0.2506	rs2163226	A	Multiple_sclerosis	NA	NA	NA	NA	none	FALSE	TRUE	0.853	1.1369	16.36	0.042
rs7588193	2:43133808	A	G	0.2572	rs6705577	NA	Celiac_disease	NA	NA	NA	NA	none	FALSE	TRUE	-0.507	0.7692	2.093	0.0377
rs2163226	2:43134117	T	C	0.2867	rs2163226	T	Multiple_sclerosis	NA	NA	NA	NA	none	FALSE	TRUE	-0.561	1.5681	4.148	0.3613
rs76450091	2:43540050	T	C	0.0911	rs10495903	NA	NA	NA	NA	NA	NA	NA	NA	FALSE	0.433	0.0816	13.89	NA
rs72790940	2:43541406	T	G	0.0994	rs10495903	NA	NA	NA	NA	NA	NA	NA	NA	FALSE	1.054	0.2095	16.07	NA
rs77888770	2:43559968	T	C	0.0872	rs10495903	NA	NA	NA	NA	NA	NA	NA	NA	FALSE	0.04	0.149	9.601	NA
rs79845707	2:43561662	G	C	0.0872	rs10495903	NA	NA	NA	NA	NA	NA	NA	NA	FALSE	-0.582	0.3059	0.097	NA
rs78481334	2:43568996	T	A	0.0878	rs10495903	NA	NA	NA	NA	NA	NA	NA	NA	FALSE	0.285	0.0828	2.177	NA
rs12469959	2:43576587	G	A	0.0925	rs10495903	NA	NA	NA	NA	NA	NA	NA	NA	FALSE	0.153	0.4959	4.738	NA
rs17031079	2:43577794	A	C	0.0925	rs10495903	NA	NA	NA	NA	NA	NA	NA	NA	FALSE	2.281	0.4959	6.006	NA
rs6759383	2:43578089	C	T	0.0925	rs10495903	NA	NA	NA	NA	NA	NA	NA	NA	FALSE	-0.16	0.4959	1.292	NA
rs6759861	2:43578469	C	G	0.0925	rs10495903	NA	NA	NA	NA	NA	NA	NA	NA	FALSE	-0.67	0.4959	1.094	NA
rs61754256	2:43578600	C	T	0.0925	rs10495903	NA	NA	NA	NA	NA	NA	NA	NA	FALSE	-0.623	0.0102	7.546	NA
rs74501107	2:43578873	A	C	0.0925	rs10495903	NA	NA	NA	NA	NA	NA	NA	NA	FALSE	-1.384	0.0102	1.648	NA
rs76501189	2:43579214	C	T	0.0925	rs10495903	NA	NA	NA	NA	NA	NA	NA	NA	FALSE	-0.607	0.0266	3.68	NA
rs10495903	2:43579779	C	T	0.0925	rs10495903	T	Crohns_disease	NA	NA	NA	NA	THADA	FALSE	FALSE	-2.132	0.0266	0.076	0.0645
rs17031088	2:43579951	T	C	0.0925	rs10495903	NA	NA	NA	NA	NA	NA	NA	NA	FALSE	-3.497	0.0266	0.055	NA
rs6715003	2:43581520	G	C	0.0925	rs10495903	NA	NA	NA	NA	NA	NA	NA	NA	FALSE	-0.745	0.0266	0.344	NA
rs17031092	2:43582109	T	G	0.0925	rs10495903	NA	NA	NA	NA	NA	NA	NA	NA	FALSE	2.068	0.0266	9.783	NA
rs73925552	2:43583425	C	T	0.0925	rs10495903	NA	NA	NA	NA	NA	NA	NA	NA	FALSE	0.372	0.0266	4.651	NA
rs73925553	2:43583507	T	C	0.0925	rs10495903	NA	NA	NA	NA	NA	NA	NA	NA	FALSE	1.218	0.0266	7.975	NA
rs76621120	2:43583512	G	A	0.0925	rs10495903	NA	NA	NA	NA	NA	NA	NA	NA	FALSE	0.038	0.0266	3.536	NA
rs80075345	2:43583559	C	T	0.0925	rs10495903	NA	NA	NA	NA	NA	NA	NA	NA	FALSE	-1.22	0.0266	0.142	NA
rs73925554	2:43583600	T	C	0.0925	rs10495903	NA	NA	NA	NA	NA	NA	NA	NA	FALSE	-0.857	0.0266	5.198	NA
rs75597324	2:43584100	C	T	0.0928	rs10495903	NA	NA	NA	NA	NA	NA	NA	NA	FALSE	-0.212	0.0266	0.52	NA
rs12473987	2:43585041	G	A	0.0925	rs10495903	NA	NA	NA	NA	NA	NA	NA	NA	FALSE	-0.922	0.0102	1.124	NA
rs12474030	2:43585178	G	A	0.0925	rs10495903	NA	NA	NA	NA	NA	NA	NA	NA	FALSE	-0.608	0.0102	2.428	NA
rs12467151	2:43586625	A	G	0.0928	rs10495903	NA	NA	NA	NA	NA	NA	NA	NA	FALSE	1.109	0.0266	7.664	NA
rs7568901	2:43587845	C	T	0.0919	rs10495903	NA	NA	NA	NA	NA	NA	NA	NA	FALSE	-1.555	0.0165	0.352	NA
rs12463527	2:43588806	A	G	0.0919	rs10495903	NA	NA	NA	NA	NA	NA	NA	NA	FALSE	1.566	0.0165	9.069	NA
rs77994584	2:43589937	C	G	0.0922	rs10495903	NA	NA	NA	NA	NA	NA	NA	NA	FALSE	0.596	0.0165	13.57	NA
rs17031095	2:43592000	A	G	0.0922	rs10495903	NA	NA	NA	NA	NA	NA	NA	NA	FALSE	-1.179	0.0165	3.275	NA
rs6717791	2:43594867	A	G	0.0917	rs10495903	NA	NA	NA	NA	NA	NA	NA	NA	FALSE	0.089	0.0165	10.22	NA
rs61271889	2:43598297	C	G	0.0917	rs10495903	NA	NA	THADA	-0.108957	G	Quach_2016.monocyte_IAV_ge	NA	NA	FALSE	-1.222	0.0095	1.096	NA
rs7601039	2:43601498	C	A	0.0872	rs10495903	NA	NA	NA	NA	NA	NA	NA	NA	FALSE	0.803	0.0095	2.925	NA
rs17031106	2:43601917	A	G	0.0919	rs10495903	NA	NA	NA	NA	NA	NA	NA	NA	FALSE	-0.208	0.0713	1.831	NA
rs12471686	2:43603944	T	C	0.0919	rs10495903	NA	NA	NA	NA	NA	NA	NA	NA	FALSE	-0.628	0.0713	1.196	NA
rs12467420	2:43604011	G	A	0.0919	rs10495903	NA	NA	NA	NA	NA	NA	NA	NA	FALSE	-0.535	0.0095	2.317	NA
rs72868625	2:43604047	G	C	0.0919	rs10495903	NA	NA	NA	NA	NA	NA	NA	NA	FALSE	0.364	0.0713	4.427	NA
rs7559723	2:43604910	C	T	0.0917	rs10495903	NA	NA	NA	NA	NA	NA	NA	NA	FALSE	-0.774	0.0713	0.837	NA
rs17031116	2:43605874	A	G	0.0917	rs10495903	NA	NA	NA	NA	NA	NA	NA	NA	FALSE	0.031	0.0095	3.434	NA
rs72868628	2:43605900	G	A	0.0917	rs10495903	NA	NA	NA	NA	NA	NA	NA	NA	FALSE	0.167	0.0095	0.784	NA
rs12469695	2:43606119	C	T	0.0917	rs10495903	NA	NA	NA	NA	NA	NA	NA	NA	FALSE	-0.519	0.0397	0.449	NA
rs6712944	2:43606979	T	C	0.0944	rs10495903	NA	NA	NA	NA	NA	NA	NA	NA	FALSE	0.797	0.0676	6.759	NA
rs6726404	2:43607024	A	G	0.0944	rs10495903	NA	NA	NA	NA	NA	NA	NA	NA	FALSE	-0.534	0.0676	0.938	NA
rs4339008	2:43607213	T	C	0.0944	rs10495903	NA	NA	NA	NA	NA	NA	NA	NA	FALSE	0.099	0.0235	4.017	NA
rs12474102	2:43608431	A	C	0.0944	rs10495903	NA	NA	NA	NA	NA	NA	NA	NA	FALSE	-3.626	0.0235	0.073	NA
rs6544675	2:43608813	A	T	0.0944	rs10495903	NA	NA	NA	NA	NA	NA	NA	NA	FALSE	-1.394	0.0235	2.692	NA
rs60868396	2:43609738	T	G	0.0947	rs10495903	NA	NA	NA	NA	NA	NA	NA	NA	FALSE	1.389	0.0676	9.31	NA
rs72868636	2:43611377	T	G	0.0944	rs10495903	NA	NA	NA	NA	NA	NA	NA	NA	FALSE	0.628	0.0235	7.957	NA
rs75664918	2:43611951	T	G	0.0944	rs10495903	NA	NA	NA	NA	NA	NA	NA	NA	FALSE	1.007	0.0676	5.233	NA
rs10186307	2:43612757	G	A	0.0944	rs10495903	NA	NA	NA	NA	NA	NA	NA	NA	FALSE	-1.698	0.0676	0.12	NA
rs10186441	2:43612909	G	A	0.0944	rs10495903	NA	NA	NA	NA	NA	NA	NA	NA	FALSE	0.011	0.0676	0.687	NA
rs78098795	2:43613222	G	A	0.09	rs10495903	NA	NA	NA	NA	NA	NA	NA	NA	FALSE	-0.823	0.492	3.549	NA
rs12471904	2:43613534	G	C	0.0944	rs10495903	NA	NA	NA	NA	NA	NA	NA	NA	FALSE	1.193	0.0676	3.011	NA
rs7602701	2:43613980	A	G	0.0944	rs10495903	NA	NA	NA	NA	NA	NA	NA	NA	FALSE	-0.045	0.0235	0.545	NA
rs7576643	2:43614130	C	T	0.0944	rs10495903	NA	NA	NA	NA	NA	NA	NA	NA	FALSE	0.38	0.0235	4.243	NA
rs6731636	2:43615907	G	T	0.0947	rs10495903	NA	NA	NA	NA	NA	NA	NA	NA	FALSE	-0.705	0.0235	1.623	NA
rs6705351	2:43615998	A	C	0.0947	rs10495903	NA	NA	NA	NA	NA	NA	NA	NA	FALSE	0.149	0.0235	6.636	NA
rs57066469	2:43616674	C	T	0.0947	rs10495903	NA	NA	NA	NA	NA	NA	NA	NA	FALSE	0.084	0.0235	4.026	NA
rs77613902	2:43616852	T	G	0.0947	rs10495903	NA	NA	NA	NA	NA	NA	NA	NA	FALSE	-0.036	0.0676	3.749	NA
rs74854268	2:43616940	C	G	0.0947	rs10495903	NA	NA	NA	NA	NA	NA	NA	NA	FALSE	-0.091	0.0676	1.339	NA
rs76163151	2:43617077	G	A	0.0947	rs10495903	NA	NA	NA	NA	NA	NA	NA	NA	FALSE	-0.286	0.0676	1.189	NA
rs78471316	2:43617309	A	G	0.0947	rs10495903	NA	NA	NA	NA	NA	NA	NA	NA	FALSE	-0.038	0.0676	1.114	NA
rs80144434	2:43617501	G	C	0.095	rs10495903	NA	NA	NA	NA	NA	NA	NA	NA	FALSE	-1.092	0.0213	2.183	NA
rs17031133	2:43617694	G	A	0.0944	rs10495903	NA	NA	NA	NA	NA	NA	NA	NA	FALSE	-0.35	0.0235	0.135	NA
rs75030714	2:43617733	G	C	0.0947	rs10495903	NA	NA	NA	NA	NA	NA	NA	NA	FALSE	-0.076	0.0676	1.853	NA
rs6749617	2:43618190	A	T	0.0947	rs10495903	NA	NA	NA	NA	NA	NA	NA	NA	FALSE	0.088	0.0235	2.057	NA
rs55640722	2:43618901	A	T	0.0947	rs10495903	NA	NA	NA	NA	NA	NA	NA	NA	FALSE	-0.294	0.0235	3.879	NA
rs60735069	2:43619088	G	A	0.0947	rs10495903	NA	NA	NA	NA	NA	NA	NA	NA	FALSE	-3.901	0.0676	0.004	NA
rs6725688	2:43619414	G	T	0.0947	rs10495903	NA	NA	NA	NA	NA	NA	NA	NA	FALSE	0.188	0.0235	0.664	NA
rs75621188	2:43619536	A	C	0.0947	rs10495903	NA	NA	NA	NA	NA	NA	NA	NA	FALSE	0.414	0.0676	2.149	NA
rs17031142	2:43620507	G	A	0.0947	rs10495903	NA	NA	NA	NA	NA	NA	NA	NA	FALSE	-0.333	0.0235	1.922	NA
rs74869386	2:43622591	G	T	0.0944	rs10495903	NA	NA	NA	NA	NA	NA	NA	NA	FALSE	1.287	0.0676	16.37	NA
rs74915166	2:43623081	C	T	0.0947	rs10495903	NA	NA	NA	NA	NA	NA	NA	NA	FALSE	0.957	0.0676	6.702	NA
rs1432297	2:60843517	G	A	0.5608	rs1177205	NA	NA	NA	NA	NA	NA	NA	NA	TRUE	-0.06	0.3333	2.731	NA
rs4672409	2:60844167	G	A	0.5608	rs1177205	NA	NA	NA	NA	NA	NA	NA	NA	TRUE	-0.719	0.3333	0.487	NA
rs4672410	2:60844521	G	A	0.5608	rs1177205	NA	NA	NA	NA	NA	NA	NA	NA	TRUE	0.833	0.3333	8.817	NA
rs35194171	2:60845048	T	A	0.565	rs1177205	NA	Multiple_sclerosis	NA	NA	NA	NA	none	FALSE	TRUE	-0.796	0.432	1.825	0.0307
rs35741374	2:60845432	C	T	0.565	rs1177205	NA	NA	NA	NA	NA	NA	NA	NA	TRUE	-0.482	0.432	9.123	NA
rs1177205	2:60847976	A	T	0.4336	rs1177205	A	Multiple_sclerosis	NA	NA	NA	NA	FLJ16341	FALSE	TRUE	3.287	1.1638	17.03	0.0973
rs1177206	2:60848054	C	T	0.4339	rs1177205	NA	Multiple_sclerosis	NA	NA	NA	NA	FLJ16341	FALSE	TRUE	-0.179	0.6076	12.21	0.0556
rs1177207	2:60848074	G	A	0.4339	rs1177205	NA	NA	NA	NA	NA	NA	NA	NA	TRUE	0.372	1.5537	5.29	NA
rs750027	2:60848852	C	G	0.4342	rs1177205	NA	Multiple_sclerosis	NA	NA	NA	NA	FLJ16341	FALSE	TRUE	-1.492	0.6076	3.896	0.0489
rs1177211	2:60851215	G	A	0.4339	rs1177205	NA	Multiple_sclerosis	NA	NA	NA	NA	FLJ16341	FALSE	TRUE	-0.98	0.4209	0.112	0.0288
rs1177212	2:60851805	C	T	0.4342	rs1177205	NA	NA	NA	NA	NA	NA	NA	NA	TRUE	-0.067	1.1354	2.635	NA
rs842625	2:60853347	G	A	0.4347	rs1177205	NA	NA	NA	NA	NA	NA	NA	NA	TRUE	0.064	0.4209	0.941	NA
rs842626	2:60854049	A	G	0.435	rs1177205	NA	NA	NA	NA	NA	NA	NA	NA	TRUE	-2.027	0.4209	0.57	NA
rs702872	2:60854175	C	T	0.4344	rs1177205	NA	NA	NA	NA	NA	NA	NA	NA	TRUE	-1.362	1.1354	2.821	NA
rs702873	2:60854407	C	T	0.4344	rs1177205	NA	NA	NA	NA	NA	NA	NA	NA	TRUE	-0.001	1.1354	6.175	NA
rs842627	2:60855525	G	A	0.4353	rs1177205	NA	Multiple_sclerosis	NA	NA	NA	NA	FLJ16341	FALSE	TRUE	0.364	0.8135	2.246	0.0397
rs7588054	2:60856369	A	G	0.3797	rs62149416	NA	NA	NA	NA	NA	NA	NA	NA	TRUE	1.089	2.7084	3.026	NA
rs62149416	2:60856371	T	C	0.3797	rs62149416	NA	Psoriasis	NA	NA	NA	NA	FLJ16341	TRUE	TRUE	-0.979	2.4922	1.027	0.2081
rs62149417	2:60856428	G	A	0.3792	rs62149416	NA	Psoriasis	NA	NA	NA	NA	FLJ16341	TRUE	TRUE	0.948	2.4922	5.885	0.1575
rs62149419	2:60863091	T	C	0.3617	rs62149416	NA	NA	PUS10	0.125712	C	GTEx.breast_ge	NA	NA	TRUE	-3.098	1.8093	0.323	NA
rs62149419	2:60863091	T	C	0.3617	rs62149416	NA	NA	PUS10	0.121736	C	Quach_2016.monocyte_naive_ge	NA	NA	TRUE	-3.098	1.8093	0.323	NA
rs12466919	2:60865723	C	T	0.3792	rs62149416	NA	Psoriasis	NA	NA	NA	NA	FLJ16341	TRUE	TRUE	-1.026	1.8093	0.332	0.12
rs13019590	2:60872285	A	C	0.3825	rs62149416	NA	Psoriasis	NA	NA	NA	NA	FLJ16341	FALSE	TRUE	-0.031	1.8093	0.528	0.0662
rs76659990	2:60878923	T	C	0.3844	rs62149416	NA	NA	NA	NA	NA	NA	NA	NA	TRUE	0.106	5.0409	2.882	NA
rs13031721	2:60879336	A	G	0.385	rs62149416	NA	Psoriasis	NA	NA	NA	NA	FLJ16341	FALSE	TRUE	-0.895	5.0409	0.15	0.0401
rs67574266	2:60881694	G	A	0.385	rs62149416	NA	Psoriasis	NA	NA	NA	NA	REL	FALSE	TRUE	2.262	5.0409	19.86	0.0373
rs34695944	2:60897715	T	C	0.3844	rs62149416	NA	Psoriasis	NA	NA	NA	NA	REL	FALSE	TRUE	1.784	2.9311	5.184	0.0346
rs13031237	2:60908994	G	T	0.3797	rs62149416	NA	NA	NA	NA	NA	NA	NA	NA	TRUE	-0.164	2.9311	0.307	NA
rs34518355	2:60926668	G	A	0.3622	rs62149416	NA	NA	NA	NA	NA	NA	NA	NA	TRUE	-2.34	4.1051	0.041	NA
rs13026755	2:60933484	C	T	0.3586	rs62149416	NA	NA	PUS10	0.151653	T	GTEx.esophagus_muscularis_ge	NA	NA	TRUE	0.551	4.1051	3.357	NA
rs13017599	2:60937196	G	A	0.3758	rs62149416	NA	NA	NA	NA	NA	NA	NA	NA	TRUE	0.558	4.5886	7.972	NA
rs13003464	2:60959694	A	G	0.3592	rs13003464	G	Celiac_disease	NA	NA	NA	NA	PUS10	FALSE	FALSE	-0.039	0.0151	3.624	0.2684
rs13003464	2:60959694	A	G	0.3592	rs13003464	G	Celiac_disease	NA	NA	NA	NA	PUS10	FALSE	FALSE	-0.039	0.0151	3.624	0.2684
rs13003464	2:60959694	A	G	0.3592	rs13003464	G	Celiac_disease	NA	NA	NA	NA	PUS10	FALSE	FALSE	-0.039	0.0151	3.624	0.2684
rs13003464	2:60959694	A	G	0.3592	rs13003464	G	Crohns_disease	NA	NA	NA	NA	PUS10	FALSE	FALSE	-0.039	0.0151	3.624	0.2208
rs13003464	2:60959694	A	G	0.3592	rs13003464	G	Crohns_disease	NA	NA	NA	NA	PUS10	FALSE	FALSE	-0.039	0.0151	3.624	0.2208
rs13003464	2:60959694	A	G	0.3592	rs13003464	G	Crohns_disease	NA	NA	NA	NA	PUS10	FALSE	FALSE	-0.039	0.0151	3.624	0.2208
rs67927699	2:60960280	G	C	0.3575	rs13003464	NA	Celiac_disease	NA	NA	NA	NA	PUS10	FALSE	FALSE	-0.744	0.4352	0.271	0.2684
rs67927699	2:60960280	G	C	0.3575	rs13003464	NA	Celiac_disease	NA	NA	NA	NA	PUS10	FALSE	FALSE	-0.744	0.4352	0.271	0.2684
rs67927699	2:60960280	G	C	0.3575	rs13003464	NA	Celiac_disease	NA	NA	NA	NA	PUS10	FALSE	FALSE	-0.744	0.4352	0.271	0.2684
rs67927699	2:60960280	G	C	0.3575	rs13003464	C	Crohns_disease	NA	NA	NA	NA	PUS10	FALSE	FALSE	-0.744	0.4352	0.271	0.2208
rs67927699	2:60960280	G	C	0.3575	rs13003464	C	Crohns_disease	NA	NA	NA	NA	PUS10	FALSE	FALSE	-0.744	0.4352	0.271	0.2208
rs67927699	2:60960280	G	C	0.3575	rs13003464	C	Crohns_disease	NA	NA	NA	NA	PUS10	FALSE	FALSE	-0.744	0.4352	0.271	0.2208
rs55776317	2:60964860	G	C	0.3461	rs13003464	NA	Celiac_disease	NA	NA	NA	NA	PUS10	FALSE	FALSE	0.868	0.4352	4.167	0.0393
rs55776317	2:60964860	G	C	0.3461	rs13003464	NA	Celiac_disease	NA	NA	NA	NA	PUS10	FALSE	FALSE	0.868	0.4352	4.167	0.0393
rs55776317	2:60964860	G	C	0.3461	rs13003464	C	Crohns_disease	NA	NA	NA	NA	PUS10	FALSE	FALSE	0.868	0.4352	4.167	0.0415
rs55776317	2:60964860	G	C	0.3461	rs13003464	C	Crohns_disease	NA	NA	NA	NA	PUS10	FALSE	FALSE	0.868	0.4352	4.167	0.0415
rs10191548	2:60970260	G	A	0.3383	rs13003464	NA	NA	NA	NA	NA	NA	NA	NA	FALSE	-0.275	0.0397	0.396	NA
rs7608697	2:60977506	A	C	0.3575	rs13003464	NA	Celiac_disease	NA	NA	NA	NA	PUS10	FALSE	FALSE	0.277	0.0618	7.861	0.0638
rs7608697	2:60977506	A	C	0.3575	rs13003464	NA	Celiac_disease	NA	NA	NA	NA	PUS10	FALSE	FALSE	0.277	0.0618	7.861	0.0638
rs7608697	2:60977506	A	C	0.3575	rs13003464	NA	Celiac_disease	NA	NA	NA	NA	PUS10	FALSE	FALSE	0.277	0.0618	7.861	0.0638
rs7608697	2:60977506	A	C	0.3575	rs13003464	C	Crohns_disease	NA	NA	NA	NA	PUS10	FALSE	FALSE	0.277	0.0618	7.861	0.0795
rs7608697	2:60977506	A	C	0.3575	rs13003464	C	Crohns_disease	NA	NA	NA	NA	PUS10	FALSE	FALSE	0.277	0.0618	7.861	0.0795
rs7608697	2:60977506	A	C	0.3575	rs13003464	C	Crohns_disease	NA	NA	NA	NA	PUS10	FALSE	FALSE	0.277	0.0618	7.861	0.0795
rs7596362	2:60977553	T	C	0.3589	rs13003464	C	Celiac_disease	NA	NA	NA	NA	PUS10	FALSE	FALSE	-1.15	0.1151	6.536	0.1184
rs7596362	2:60977553	T	C	0.3589	rs13003464	C	Celiac_disease	NA	NA	NA	NA	PUS10	FALSE	FALSE	-1.15	0.1151	6.536	0.1184
rs7596362	2:60977553	T	C	0.3589	rs13003464	C	Celiac_disease	NA	NA	NA	NA	PUS10	FALSE	FALSE	-1.15	0.1151	6.536	0.1184
rs7596362	2:60977553	T	C	0.3589	rs13003464	C	Crohns_disease	NA	NA	NA	NA	PUS10	FALSE	FALSE	-1.15	0.1151	6.536	0.0795
rs7596362	2:60977553	T	C	0.3589	rs13003464	C	Crohns_disease	NA	NA	NA	NA	PUS10	FALSE	FALSE	-1.15	0.1151	6.536	0.0795
rs7596362	2:60977553	T	C	0.3589	rs13003464	C	Crohns_disease	NA	NA	NA	NA	PUS10	FALSE	FALSE	-1.15	0.1151	6.536	0.0795
rs7608910	2:60977721	A	G	0.3575	rs13003464	G	Celiac_disease	NA	NA	NA	NA	PUS10	FALSE	FALSE	0.26	0.0397	12.29	0.0926
rs7608910	2:60977721	A	G	0.3575	rs13003464	G	Celiac_disease	NA	NA	NA	NA	PUS10	FALSE	FALSE	0.26	0.0397	12.29	0.0926
rs7608910	2:60977721	A	G	0.3575	rs13003464	G	Celiac_disease	NA	NA	NA	NA	PUS10	FALSE	FALSE	0.26	0.0397	12.29	0.0926
rs7608910	2:60977721	A	G	0.3575	rs13003464	G	Crohns_disease	NA	NA	NA	NA	PUS10	FALSE	FALSE	0.26	0.0397	12.29	0.0795
rs7608910	2:60977721	A	G	0.3575	rs13003464	G	Crohns_disease	NA	NA	NA	NA	PUS10	FALSE	FALSE	0.26	0.0397	12.29	0.0795
rs7608910	2:60977721	A	G	0.3575	rs13003464	G	Crohns_disease	NA	NA	NA	NA	PUS10	FALSE	FALSE	0.26	0.0397	12.29	0.0795
rs4560096	2:60977782	T	G	0.3575	rs13003464	NA	Celiac_disease	NA	NA	NA	NA	PUS10	FALSE	FALSE	-0.024	0.0397	7.706	0.0638
rs4560096	2:60977782	T	G	0.3575	rs13003464	NA	Celiac_disease	NA	NA	NA	NA	PUS10	FALSE	FALSE	-0.024	0.0397	7.706	0.0638
rs4560096	2:60977782	T	G	0.3575	rs13003464	NA	Celiac_disease	NA	NA	NA	NA	PUS10	FALSE	FALSE	-0.024	0.0397	7.706	0.0638
rs4560096	2:60977782	T	G	0.3575	rs13003464	G	Crohns_disease	NA	NA	NA	NA	PUS10	FALSE	FALSE	-0.024	0.0397	7.706	0.0795
rs4560096	2:60977782	T	G	0.3575	rs13003464	G	Crohns_disease	NA	NA	NA	NA	PUS10	FALSE	FALSE	-0.024	0.0397	7.706	0.0795
rs4560096	2:60977782	T	G	0.3575	rs13003464	G	Crohns_disease	NA	NA	NA	NA	PUS10	FALSE	FALSE	-0.024	0.0397	7.706	0.0795
rs10181042	2:60997124	C	T	0.3867	rs13003464	NA	NA	NA	NA	NA	NA	NA	NA	FALSE	-0.81	0.0564	0.43	NA
rs10207958	2:60998195	A	C	0.3997	rs13003464	NA	NA	NA	NA	NA	NA	NA	NA	FALSE	2.591	0.0564	11.49	NA
rs10865331	2:62324337	A	G	0.6422	rs10865331	A	Crohns_disease	NA	NA	NA	NA	none	FALSE	FALSE	-1.512	0.4221	0.107	0.2783
rs10865331	2:62324337	A	G	0.6422	rs10865331	A	Crohns_disease	NA	NA	NA	NA	none	FALSE	FALSE	-1.512	0.4221	0.107	0.2783
rs10865331	2:62324337	A	G	0.6422	rs10865331	NA	Psoriasis	NA	NA	NA	NA	none	FALSE	FALSE	-1.512	0.4221	0.107	0.2832
rs10865331	2:62324337	A	G	0.6422	rs10865331	NA	Psoriasis	NA	NA	NA	NA	none	FALSE	FALSE	-1.512	0.4221	0.107	0.2832
rs12991188	2:62327662	A	G	0.6278	rs10865331	NA	Crohns_disease	NA	NA	NA	NA	none	FALSE	FALSE	0.308	0.0813	3.735	0.0379
rs12991188	2:62327662	A	G	0.6278	rs10865331	NA	Crohns_disease	NA	NA	NA	NA	none	FALSE	FALSE	0.308	0.0813	3.735	0.0379
rs12991188	2:62327662	A	G	0.6278	rs10865331	NA	Psoriasis	NA	NA	NA	NA	none	FALSE	FALSE	0.308	0.0813	3.735	0.0366
rs12991188	2:62327662	A	G	0.6278	rs10865331	NA	Psoriasis	NA	NA	NA	NA	none	FALSE	FALSE	0.308	0.0813	3.735	0.0366
rs13024541	2:62328602	T	C	0.6414	rs10865331	NA	Crohns_disease	NA	NA	NA	NA	none	FALSE	FALSE	-1.497	0.2028	0.602	0.16
rs13024541	2:62328602	T	C	0.6414	rs10865331	NA	Crohns_disease	NA	NA	NA	NA	none	FALSE	FALSE	-1.497	0.2028	0.602	0.16
rs13024541	2:62328602	T	C	0.6414	rs10865331	NA	Psoriasis	NA	NA	NA	NA	none	FALSE	FALSE	-1.497	0.2028	0.602	0.161
rs13024541	2:62328602	T	C	0.6414	rs10865331	NA	Psoriasis	NA	NA	NA	NA	none	FALSE	FALSE	-1.497	0.2028	0.602	0.161
rs6759003	2:62332070	T	C	0.6611	rs10865331	T	Crohns_disease	NA	NA	NA	NA	none	FALSE	FALSE	-1.858	0.303	2.409	0.0585
rs6759003	2:62332070	T	C	0.6611	rs10865331	T	Crohns_disease	NA	NA	NA	NA	none	FALSE	FALSE	-1.858	0.303	2.409	0.0585
rs6759003	2:62332070	T	C	0.6611	rs10865331	NA	Psoriasis	NA	NA	NA	NA	none	FALSE	FALSE	-1.858	0.303	2.409	0.0563
rs6759003	2:62332070	T	C	0.6611	rs10865331	NA	Psoriasis	NA	NA	NA	NA	none	FALSE	FALSE	-1.858	0.303	2.409	0.0563
rs4672505	2:62333197	A	G	0.6608	rs10865331	A	Crohns_disease	B3GNT2	0.196535	G	Schmiedel_2018.NK-cell_naive_ge	none	FALSE	FALSE	-1.139	0.303	1.719	0.0769
rs4672505	2:62333197	A	G	0.6608	rs10865331	A	Crohns_disease	B3GNT2	0.196535	G	Schmiedel_2018.NK-cell_naive_ge	none	FALSE	FALSE	-1.139	0.303	1.719	0.0769
rs4672505	2:62333197	A	G	0.6608	rs10865331	A	Crohns_disease	B3GNT2	0.218307	G	Schmiedel_2018.Th1-17_memory_ge	none	FALSE	FALSE	-1.139	0.303	1.719	0.0769
rs4672505	2:62333197	A	G	0.6608	rs10865331	A	Crohns_disease	B3GNT2	0.218307	G	Schmiedel_2018.Th1-17_memory_ge	none	FALSE	FALSE	-1.139	0.303	1.719	0.0769
rs4672505	2:62333197	A	G	0.6608	rs10865331	NA	Psoriasis	B3GNT2	0.196535	G	Schmiedel_2018.NK-cell_naive_ge	none	FALSE	FALSE	-1.139	0.303	1.719	0.0574
rs4672505	2:62333197	A	G	0.6608	rs10865331	NA	Psoriasis	B3GNT2	0.196535	G	Schmiedel_2018.NK-cell_naive_ge	none	FALSE	FALSE	-1.139	0.303	1.719	0.0574
rs4672505	2:62333197	A	G	0.6608	rs10865331	NA	Psoriasis	B3GNT2	0.218307	G	Schmiedel_2018.Th1-17_memory_ge	none	FALSE	FALSE	-1.139	0.303	1.719	0.0574
rs4672505	2:62333197	A	G	0.6608	rs10865331	NA	Psoriasis	B3GNT2	0.218307	G	Schmiedel_2018.Th1-17_memory_ge	none	FALSE	FALSE	-1.139	0.303	1.719	0.0574
rs13001372	2:62341086	A	G	0.6531	rs6759298	A	Ankylosing_spondylitis	NA	NA	NA	NA	none	FALSE	FALSE	-0.024	0.0243	11.43	0.3795
rs6759298	2:62341310	G	C	0.6533	rs6759298	NA	Ankylosing_spondylitis	NA	NA	NA	NA	none	FALSE	FALSE	-0.103	0.0243	6.942	0.5772
rs4672507	2:62343438	T	A	0.655	rs6759298	NA	Ankylosing_spondylitis	NA	NA	NA	NA	none	FALSE	FALSE	0.011	0.0807	5.866	0.0286
rs13014154	2:62348308	A	G	0.6539	rs10865331	NA	NA	NA	NA	NA	NA	NA	NA	FALSE	-0.525	0.0807	5.226	NA
rs7595717	2:68360345	C	T	0.2353	rs7595717	NA	Multiple_sclerosis	NA	NA	NA	NA	none	FALSE	FALSE	-1.215	0.8855	4.226	0.146
rs17035355	2:68362190	C	A	0.2272	rs7595717	A	Multiple_sclerosis	NA	NA	NA	NA	none	FALSE	FALSE	-1.29	0.3893	1.778	0.0593
rs7572216	2:68364808	T	A	0.2506	rs7595717	NA	NA	NA	NA	NA	NA	NA	NA	FALSE	-0.359	0.7799	2.108	NA
rs1373199	2:68368548	G	A	0.2272	rs7595717	A	Multiple_sclerosis	NA	NA	NA	NA	PLEK	FALSE	FALSE	0.391	1.2562	5.364	0.028
rs11688096	2:68368910	A	T	0.2272	rs7595717	NA	NA	NA	NA	NA	NA	NA	NA	FALSE	0.018	1.2562	6.942	NA
rs17035374	2:68369369	G	A	0.2267	rs7595717	A	Multiple_sclerosis	NA	NA	NA	NA	PLEK	FALSE	FALSE	-0.591	1.1073	0.221	0.039
rs7355584	2:68371157	A	G	0.2508	rs7595717	NA	NA	PLEK	0.596808	G	Schmiedel_2018.Th1-17_memory_ge	NA	NA	FALSE	0.309	0.0597	5.946	NA
rs7355584	2:68371157	A	G	0.2508	rs7595717	NA	NA	PLEK	1.4211	G	Schmiedel_2018.Th17_memory_ge	NA	NA	FALSE	0.309	0.0597	5.946	NA
rs17035375	2:68371771	C	T	0.2506	rs7595717	NA	NA	PLEK	1.1984	T	Schmiedel_2018.Th2_memory_ge	NA	NA	FALSE	1.966	0.3447	7.531	NA
rs17035378	2:68371823	T	C	0.2506	rs7595717	NA	NA	NA	NA	NA	NA	NA	NA	FALSE	-0.372	0.0597	2.896	NA
rs55688935	2:68371842	C	A	0.2506	rs7595717	NA	NA	NA	NA	NA	NA	NA	NA	FALSE	-0.887	0.3447	2.451	NA
rs1031117	2:68374025	G	C	0.2506	rs7595717	NA	NA	NA	NA	NA	NA	NA	NA	FALSE	-0.747	0.3734	2.805	NA
rs4671912	2:68375126	C	T	0.2506	rs7595717	NA	NA	NA	NA	NA	NA	NA	NA	FALSE	-0.391	0.3734	5.384	NA
rs10210193	2:68376398	T	C	0.2506	rs7595717	NA	NA	NA	NA	NA	NA	NA	NA	FALSE	0.026	0.5038	6.283	NA
rs10183971	2:68377780	G	A	0.2506	rs7595717	NA	NA	NA	NA	NA	NA	NA	NA	FALSE	-0.508	0.1325	5.535	NA
rs10209878	2:68378062	A	C	0.2506	rs7595717	NA	NA	NA	NA	NA	NA	NA	NA	FALSE	-0.181	0.1325	4.299	NA
rs9309415	2:68378203	C	A	0.2506	rs7595717	NA	NA	NA	NA	NA	NA	NA	NA	FALSE	-0.866	2.5591	4.921	NA
rs3816281	2:68380815	G	T	0.2272	rs7595717	NA	NA	NA	NA	NA	NA	NA	NA	FALSE	2.174	0.0311	23.6	NA
rs10496164	2:68382988	A	G	0.2289	rs7595717	NA	NA	NA	NA	NA	NA	NA	NA	FALSE	-0.004	0.0311	4.136	NA
rs4671914	2:68385160	G	A	0.2269	rs7595717	A	Multiple_sclerosis	NA	NA	NA	NA	PLEK	FALSE	FALSE	0.377	0.5518	6.979	0.0401
rs2120334	2:68388953	C	T	0.2278	rs7595717	NA	NA	NA	NA	NA	NA	NA	NA	FALSE	-0.305	0.5518	5.277	NA
rs3770650	2:68389306	A	G	0.2278	rs7595717	NA	NA	NA	NA	NA	NA	NA	NA	FALSE	-0.226	0.5518	12.61	NA
rs3770648	2:68392260	C	T	0.2275	rs7595717	NA	NA	NA	NA	NA	NA	NA	NA	FALSE	-1.901	0.1371	3.402	NA
rs2289689	2:68393019	C	T	0.2275	rs7595717	T	Multiple_sclerosis	PLEK	0.155556	T	Schmiedel_2018.monocyte_CD16_naive_ge	PLEK	FALSE	FALSE	-0.106	0.1591	0.569	0.0349
rs2289688	2:68393331	G	A	0.2275	rs7595717	A	Multiple_sclerosis	NA	NA	NA	NA	PLEK	FALSE	FALSE	0.978	0.1591	7.62	0.0698
rs7424172	2:68405251	T	C	0.2369	rs7595717	NA	NA	NA	NA	NA	NA	NA	NA	FALSE	0.114	0.0968	6.71	NA
rs4854435	2:68412585	G	A	0.2267	rs7595717	NA	NA	NA	NA	NA	NA	NA	NA	FALSE	-0.538	0.2288	0.952	NA
rs66916499	2:68416330	T	C	0.2458	rs7595717	NA	NA	NA	NA	NA	NA	NA	NA	FALSE	-1.656	0.9938	0.454	NA
rs67456719	2:68416367	G	A	0.2267	rs7595717	NA	NA	NA	NA	NA	NA	NA	NA	FALSE	0.364	0.1145	2.461	NA
rs59862264	2:68417778	G	A	0.2464	rs7595717	NA	NA	NA	NA	NA	NA	NA	NA	FALSE	-0.313	0.2366	0.322	NA
rs10167650	2:68418428	T	G	0.2369	rs7595717	NA	NA	NA	NA	NA	NA	NA	NA	FALSE	-1.075	0.6423	0.237	NA
rs12468278	2:68418738	A	G	0.2369	rs7595717	NA	NA	NA	NA	NA	NA	NA	NA	FALSE	-0.735	0.6423	1.621	NA
rs55819863	2:68418779	G	A	0.2458	rs7595717	NA	NA	NA	NA	NA	NA	NA	NA	FALSE	0.917	0.6423	6.181	NA
rs12622659	2:68419147	G	A	0.2522	rs7595717	NA	NA	NA	NA	NA	NA	NA	NA	FALSE	0.257	0.6423	0.717	NA
rs961788	2:100024997	T	C	0.4797	rs10209110	NA	NA	NA	NA	NA	NA	NA	NA	FALSE	-1.108	0.4038	0.291	NA
rs11123805	2:100027002	A	G	0.4869	rs10209110	NA	NA	NA	NA	NA	NA	NA	NA	FALSE	-1.458	0.2934	2.626	NA
rs7605430	2:100031090	C	G	0.4886	rs10209110	NA	NA	NA	NA	NA	NA	NA	NA	FALSE	0.298	0.2934	0.318	NA
rs1115910	2:100031410	A	G	0.4831	rs10209110	NA	NA	NA	NA	NA	NA	NA	NA	FALSE	-0.666	0.4038	0.165	NA
rs1062143	2:100043334	A	G	0.4858	rs10209110	NA	NA	NA	NA	NA	NA	NA	NA	FALSE	-0.287	0.0805	1.523	NA
rs2871326	2:100045548	T	C	0.4858	rs10209110	NA	NA	NA	NA	NA	NA	NA	NA	FALSE	-2.948	0.0805	0.814	NA
rs6733895	2:100049620	C	G	0.4858	rs10209110	C	Rheumatoid_arthritis	NA	NA	NA	NA	AFF3	FALSE	FALSE	-0.202	0.0805	2.927	0.0292
rs10209110	2:100056230	C	T	0.4669	rs10209110	C	Rheumatoid_arthritis	NA	NA	NA	NA	AFF3	FALSE	FALSE	0.499	1.4138	7.661	0.1185
rs6714788	2:100069711	C	T	0.4667	rs10209110	NA	NA	NA	NA	NA	NA	NA	NA	FALSE	-0.144	0.3936	1.094	NA
rs7582731	2:100070024	T	C	0.4667	rs10209110	NA	NA	NA	NA	NA	NA	NA	NA	FALSE	-0.423	0.4254	0.422	NA
rs10211595	2:100110014	G	C	0.4733	rs10209110	NA	NA	NA	NA	NA	NA	NA	NA	FALSE	-1.815	0.0753	1.232	NA
rs6749757	2:100113649	C	A	0.4956	rs10209110	NA	NA	NA	NA	NA	NA	NA	NA	FALSE	-3.98	0.0578	0.039	NA
rs11694875	2:100116383	C	T	0.4981	rs10209110	NA	NA	NA	NA	NA	NA	NA	NA	FALSE	-0.53	0.012	2.555	NA
rs6732141	2:100127030	G	C	0.4989	rs10209110	NA	NA	NA	NA	NA	NA	NA	NA	FALSE	-0.238	0.1014	7.564	NA
rs2164712	2:100128942	C	G	0.3078	rs7565895	NA	NA	NA	NA	NA	NA	NA	NA	FALSE	-0.214	0.004	7.414	NA
rs2118280	2:100129933	G	A	0.3042	rs7565895	NA	NA	NA	NA	NA	NA	NA	NA	FALSE	0.311	0.0052	4.022	NA
rs1561230	2:100130180	A	G	0.4972	rs10209110	NA	NA	NA	NA	NA	NA	NA	NA	FALSE	-1.323	0.0429	4.051	NA
rs11885529	2:100130473	A	G	0.4972	rs10209110	NA	NA	NA	NA	NA	NA	NA	NA	FALSE	-0.33	0.364	5.457	NA
rs11681227	2:100138535	A	G	0.2989	rs7565895	NA	NA	NA	NA	NA	NA	NA	NA	FALSE	-0.169	0.3413	5.263	NA
rs13032454	2:100139547	T	C	0.2989	rs7565895	NA	NA	NA	NA	NA	NA	NA	NA	FALSE	0.745	0.0445	15.19	NA
rs12712064	2:100140086	C	T	0.2989	rs7565895	NA	NA	NA	NA	NA	NA	NA	NA	FALSE	-0.273	0.0445	0.456	NA
rs4851252	2:100140818	C	T	0.2989	rs7565895	NA	NA	NA	NA	NA	NA	NA	NA	FALSE	-0.726	0.0445	6.67	NA
rs11123809	2:100141675	C	T	0.305	rs7565895	NA	NA	NA	NA	NA	NA	NA	NA	FALSE	0.442	0.9987	11.34	NA
rs11900482	2:100142247	G	C	0.2989	rs7565895	NA	NA	NA	NA	NA	NA	NA	NA	FALSE	-0.6	0.0125	3.084	NA
rs13003982	2:100142616	T	C	0.2989	rs7565895	NA	NA	NA	NA	NA	NA	NA	NA	FALSE	-0.026	0.0445	15.83	NA
rs11123810	2:100142823	T	C	0.2989	rs7565895	NA	NA	NA	NA	NA	NA	NA	NA	FALSE	-2.642	0.0125	1.305	NA
rs11681966	2:100142995	C	A	0.2986	rs7565895	NA	NA	NA	NA	NA	NA	NA	NA	FALSE	0.242	0.0445	2.375	NA
rs6743875	2:100143014	T	C	0.4978	rs10209110	NA	NA	NA	NA	NA	NA	NA	NA	FALSE	-0.517	0.0972	6.577	NA
rs11692867	2:100143015	G	A	0.2989	rs7565895	NA	NA	NA	NA	NA	NA	NA	NA	FALSE	-0.638	0.0934	0.982	NA
rs11123811	2:100143710	T	C	0.4978	rs10209110	T	Rheumatoid_arthritis	NA	NA	NA	NA	none	FALSE	FALSE	-0.749	0.0972	3.041	0.032
rs12712065	2:100144643	C	G	0.4978	rs10209110	NA	NA	NA	NA	NA	NA	NA	NA	FALSE	-1.535	0.0972	0.831	NA
rs12987209	2:100144686	C	T	0.2989	rs7565895	NA	NA	NA	NA	NA	NA	NA	NA	FALSE	-1.079	0.0934	2.705	NA
rs12987212	2:100144694	C	T	0.2989	rs7565895	NA	NA	NA	NA	NA	NA	NA	NA	FALSE	-1.653	0.0934	0.052	NA
rs11690905	2:100145011	A	G	0.2989	rs7565895	NA	NA	NA	NA	NA	NA	NA	NA	FALSE	-0.152	0.0127	0.621	NA
rs11123812	2:100145086	T	C	0.2981	rs7565895	NA	NA	NA	NA	NA	NA	NA	NA	FALSE	-0.347	0.0127	4.908	NA
rs4850921	2:100146237	G	T	0.3044	rs7565895	NA	NA	NA	NA	NA	NA	NA	NA	FALSE	-0.834	0.0934	0.311	NA
rs4851253	2:100146324	T	G	0.3114	rs7565895	NA	NA	NA	NA	NA	NA	NA	NA	FALSE	-0.141	0.105	3.408	NA
rs12712067	2:100147438	G	T	0.2969	rs7565895	NA	NA	NA	NA	NA	NA	NA	NA	FALSE	1.456	0.1806	6.335	NA
rs13415465	2:100147542	T	G	0.2969	rs7565895	NA	NA	NA	NA	NA	NA	NA	NA	FALSE	-0.616	0.1806	0.82	NA
rs13415583	2:100147625	T	G	0.2969	rs7565895	NA	NA	NA	NA	NA	NA	NA	NA	FALSE	-1.907	0.2427	0.592	NA
rs12712068	2:100147977	A	G	0.2989	rs7565895	NA	NA	NA	NA	NA	NA	NA	NA	FALSE	-0.79	0.2427	3.936	NA
rs1821826	2:100148249	C	T	0.3014	rs7565895	NA	Celiac_disease	NA	NA	NA	NA	none	FALSE	FALSE	0.207	0.1806	2.078	0.0292
rs1821827	2:100148255	T	C	0.3014	rs7565895	NA	Celiac_disease	NA	NA	NA	NA	none	FALSE	FALSE	-2.196	0.2427	3.018	0.0292
rs1370353	2:100148362	G	C	0.3014	rs7565895	NA	NA	NA	NA	NA	NA	NA	NA	FALSE	-0.073	0.1806	6.06	NA
rs2009094	2:100148615	G	A	0.3014	rs7565895	NA	NA	NA	NA	NA	NA	NA	NA	FALSE	-0.829	0.2427	0.93	NA
rs2009095	2:100148619	C	T	0.3014	rs7565895	NA	Celiac_disease	NA	NA	NA	NA	none	FALSE	FALSE	0.098	0.1806	3.618	0.0292
rs11123813	2:100149230	C	T	0.3014	rs7565895	NA	NA	NA	NA	NA	NA	NA	NA	FALSE	2.399	0.2427	13.17	NA
rs11123814	2:100150620	A	G	0.3014	rs7565895	NA	NA	NA	NA	NA	NA	NA	NA	FALSE	-2.889	0.0217	0.373	NA
rs6707067	2:100150770	G	A	0.3075	rs7565895	NA	NA	NA	NA	NA	NA	NA	NA	FALSE	-0.573	0.216	1.06	NA
rs7565895	2:100158311	G	A	0.3017	rs7565895	NA	Celiac_disease	NA	NA	NA	NA	none	FALSE	FALSE	0.028	0.0217	0.491	0.0292
rs4851257	2:100158835	C	T	0.3022	rs7565895	NA	NA	NA	NA	NA	NA	NA	NA	FALSE	0.001	0.0069	0.719	NA
rs2309753	2:100159458	C	A	0.3025	rs7565895	NA	NA	NA	NA	NA	NA	NA	NA	FALSE	-0.01	0.0217	0.178	NA
rs2309756	2:100163807	G	C	0.3022	rs7565895	NA	NA	NA	NA	NA	NA	NA	NA	FALSE	-0.89	0.012	0.07	NA
rs4851258	2:100164368	T	C	0.3025	rs7565895	NA	NA	NA	NA	NA	NA	NA	NA	FALSE	-1.335	0.012	2.343	NA
rs4850923	2:100165794	A	C	0.3025	rs7565895	NA	NA	NA	NA	NA	NA	NA	NA	FALSE	-0.649	0.0712	0.533	NA
rs4850924	2:100165811	A	G	0.3086	rs7565895	NA	NA	NA	NA	NA	NA	NA	NA	FALSE	-0.504	0.4792	0.732	NA
rs10176782	2:100166365	C	A	0.3025	rs7565895	NA	NA	NA	NA	NA	NA	NA	NA	FALSE	-0.731	0.0529	3.117	NA
rs13013594	2:100167728	A	G	0.3025	rs7565895	NA	NA	NA	NA	NA	NA	NA	NA	FALSE	0.089	0.0529	7.145	NA
rs4851261	2:100170255	A	G	0.3025	rs7565895	NA	NA	NA	NA	NA	NA	NA	NA	FALSE	0.278	0.0529	4.465	NA
rs11687586	2:100172884	A	G	0.3086	rs7565895	NA	NA	NA	NA	NA	NA	NA	NA	FALSE	0.306	0.4792	0.379	NA
rs7601892	2:100173028	G	A	0.3086	rs7565895	NA	NA	NA	NA	NA	NA	NA	NA	FALSE	-1.274	0.4792	1.293	NA
rs7590378	2:100173415	A	G	0.3086	rs7565895	NA	NA	NA	NA	NA	NA	NA	NA	FALSE	-1.448	0.4792	0.143	NA
rs7593261	2:100173445	T	C	0.3086	rs7565895	NA	NA	NA	NA	NA	NA	NA	NA	FALSE	0.165	0.4792	2.173	NA
rs10185059	2:100173710	C	T	0.3025	rs7565895	NA	NA	NA	NA	NA	NA	NA	NA	FALSE	-0.425	0.0529	1.159	NA
rs10185510	2:100174119	C	T	0.3025	rs7565895	NA	NA	NA	NA	NA	NA	NA	NA	FALSE	-0.188	0.0529	3.558	NA
rs10197987	2:100174321	A	T	0.3086	rs7565895	NA	NA	NA	NA	NA	NA	NA	NA	FALSE	0.951	0.4792	17.92	NA
rs12712071	2:100177414	G	A	0.3025	rs7565895	NA	NA	NA	NA	NA	NA	NA	NA	FALSE	-0.246	0.0529	0.562	NA
rs11891046	2:100177940	C	G	0.3086	rs7565895	NA	NA	NA	NA	NA	NA	NA	NA	FALSE	0.328	0.4792	4.214	NA
rs56054309	2:100178478	T	C	0.3086	rs7565895	NA	NA	NA	NA	NA	NA	NA	NA	FALSE	-3.013	0.4792	0.6	NA
rs11902705	2:100178745	G	A	0.3086	rs7565895	NA	NA	NA	NA	NA	NA	NA	NA	FALSE	-0.605	0.4792	0.415	NA
rs7608424	2:100180081	G	T	0.5014	rs10209110	G	Rheumatoid_arthritis	NA	NA	NA	NA	none	FALSE	FALSE	-0.364	0.2994	2.787	0.0295
rs11677053	2:100184736	T	C	0.3108	rs7565895	NA	NA	NA	NA	NA	NA	NA	NA	FALSE	-0.761	0.2462	6.972	NA
rs10167029	2:100188530	T	C	0.3136	rs7565895	NA	NA	NA	NA	NA	NA	NA	NA	FALSE	-0.537	0.2462	2.03	NA
rs12712073	2:100188666	T	C	0.3078	rs7565895	NA	NA	NA	NA	NA	NA	NA	NA	FALSE	-0.288	0.0893	0.318	NA
rs10167279	2:100188811	T	A	0.3111	rs7565895	NA	NA	NA	NA	NA	NA	NA	NA	FALSE	-0.028	0.012	3.772	NA
rs6712515	2:100190052	T	C	0.52	rs10209110	T	Rheumatoid_arthritis	NA	NA	NA	NA	none	FALSE	FALSE	-0.36	0.2931	0.494	0.0322
rs11676922	2:100190478	T	A	0.52	rs10209110	T	Rheumatoid_arthritis	NA	NA	NA	NA	none	FALSE	FALSE	-0.045	0.2931	2.213	0.0444
rs7580200	2:100195441	A	C	0.5214	rs10209110	NA	NA	NA	NA	NA	NA	NA	NA	FALSE	1.351	0.0107	4.168	NA
rs6740838	2:100197037	T	G	0.5969	rs10194635	NA	Juvenile_idiopathic_arthritis	NA	NA	NA	NA	none	FALSE	FALSE	-0.288	0.14	1.267	0.0602
rs893245	2:100198431	C	T	0.5967	rs10194635	NA	Juvenile_idiopathic_arthritis	NA	NA	NA	NA	none	FALSE	FALSE	-0.328	0.0358	1.397	0.0632
rs9653442	2:100208905	C	T	0.5314	rs10209110	NA	NA	NA	NA	NA	NA	NA	NA	FALSE	-0.506	0.4418	0.544	NA
rs6754937	2:100211258	T	G	0.6092	rs10194635	NA	Juvenile_idiopathic_arthritis	NA	NA	NA	NA	BC105019	FALSE	FALSE	0.108	0.1648	1.774	0.0945
rs4851269	2:100213886	T	C	0.6092	rs10194635	NA	Juvenile_idiopathic_arthritis	AFF3	0.257299	C	GTEx.artery_aorta_ge	BC105019	FALSE	FALSE	-0.767	0.1648	3.451	0.1197
rs10194635	2:100217755	T	A	0.6089	rs10194635	NA	Juvenile_idiopathic_arthritis	NA	NA	NA	NA	BC105019	FALSE	FALSE	-1.92	0.1648	2.001	0.2072
rs10865035	2:100219272	A	G	0.5283	rs10209110	NA	NA	NA	NA	NA	NA	NA	NA	FALSE	-0.054	0.2177	5.086	NA
rs2309837	2:100221105	T	C	0.6089	rs10194635	NA	Juvenile_idiopathic_arthritis	NA	NA	NA	NA	BC105019	FALSE	FALSE	-2.859	0.1648	0.063	0.1513
rs4851533	2:102035208	G	A	0.6289	rs2310173	NA	Ulcerative_colitis	NA	NA	NA	NA	none	FALSE	FALSE	-1.725	0.0203	0.301	0.1201
rs4851534	2:102037937	T	A	0.6289	rs2310173	NA	Ulcerative_colitis	NA	NA	NA	NA	none	FALSE	FALSE	-0.011	0.0203	4.625	0.0953
rs7588933	2:102046190	G	A	0.6297	rs2310173	G	Ulcerative_colitis	NA	NA	NA	NA	none	FALSE	FALSE	-1.21	0.7888	4.198	0.1201
rs10185424	2:102046427	T	G	0.6292	rs2310173	T	Ulcerative_colitis	NA	NA	NA	NA	none	FALSE	FALSE	0.159	0.7888	6.148	0.1109
rs2310173	2:102047167	T	G	0.6189	rs2310173	T	Ulcerative_colitis	NA	NA	NA	NA	none	FALSE	FALSE	-0.505	0.7888	0.578	0.5088
rs72998585	2:102242030	A	T	0.1786	rs10189629	A	Allergy	NA	NA	NA	NA	none	FALSE	TRUE	-1.678	5.1619	0.34	0.076
rs10178214	2:102242461	G	T	0.2056	rs10189629	NA	NA	NA	NA	NA	NA	NA	NA	TRUE	0.011	0.1969	5.451	NA
rs13027294	2:102243614	G	C	0.2056	rs10189629	NA	NA	NA	NA	NA	NA	NA	NA	TRUE	1.087	0.1969	2.979	NA
rs11677452	2:102248776	A	T	0.2022	rs10189629	NA	NA	NA	NA	NA	NA	NA	NA	TRUE	-0.161	0.1969	6.254	NA
rs9646944	2:102249415	G	C	0.2022	rs10189629	NA	NA	NA	NA	NA	NA	NA	NA	TRUE	0.707	0.1969	7.299	NA
rs13406331	2:102250184	G	A	0.1753	rs10189629	G	Allergy	NA	NA	NA	NA	none	FALSE	TRUE	-0.707	3.0144	5.06	0.076
rs6719123	2:102259080	C	G	0.2033	rs10189629	NA	NA	NA	NA	NA	NA	NA	NA	TRUE	-0.796	0.0633	1.786	NA
rs72820194	2:102261648	C	T	0.1714	rs10189629	NA	NA	NA	NA	NA	NA	NA	NA	TRUE	0.62	4.3836	4.53	NA
rs10189629	2:102263004	C	A	0.1756	rs10189629	C	Allergy	NA	NA	NA	NA	none	TRUE	TRUE	-1.8	3.3062	2.334	0.21
rs78545931	2:102265892	A	G	0.1764	rs10189629	NA	NA	NA	NA	NA	NA	NA	NA	TRUE	0.181	2.8438	0.597	NA
rs11692065	2:102267515	C	T	0.1756	rs10189629	C	Allergy	NA	NA	NA	NA	none	TRUE	TRUE	0.429	4.7334	1.427	0.21
rs11674302	2:102270668	T	C	0.1714	rs10189629	T	Allergy	NA	NA	NA	NA	none	TRUE	TRUE	0.766	4.7334	3.224	0.21
rs60227565	2:102275879	G	A	0.1689	rs10189629	NA	NA	NA	NA	NA	NA	NA	NA	TRUE	0.334	3.105	1.69	NA
rs72823611	2:102281422	G	C	0.1436	rs10189629	NA	NA	NA	NA	NA	NA	NA	NA	TRUE	1.469	6.8771	2.691	NA
rs11690644	2:102297754	A	G	0.1714	rs10189629	NA	NA	NA	NA	NA	NA	NA	NA	TRUE	-0.501	2.9969	1.925	NA
rs13418548	2:102300779	C	T	0.1731	rs10189629	NA	NA	NA	NA	NA	NA	NA	NA	TRUE	-0.416	3.709	0.208	NA
rs72823619	2:102308155	C	T	0.1731	rs10189629	NA	NA	NA	NA	NA	NA	NA	NA	TRUE	0.021	3.0526	2.044	NA
rs72823621	2:102308975	C	T	0.1728	rs10189629	NA	NA	NA	NA	NA	NA	NA	NA	TRUE	-0.542	3.0526	3.396	NA
rs72823632	2:102315074	C	T	0.1731	rs10189629	NA	NA	NA	NA	NA	NA	NA	NA	TRUE	-0.605	2.6226	1.556	NA
rs72823635	2:102315152	T	C	0.1728	rs10189629	NA	NA	NA	NA	NA	NA	NA	NA	TRUE	-0.526	2.8993	4.028	NA
rs950881	2:102316052	G	T	0.1731	rs10189629	NA	NA	NA	NA	NA	NA	NA	NA	TRUE	0.003	3.4084	2.608	NA
rs10179458	2:102318514	C	T	0.1728	rs10189629	NA	NA	NA	NA	NA	NA	NA	NA	TRUE	-2.237	2.3082	0.679	NA
rs72823641	2:102319699	T	A	0.1719	rs10189629	NA	NA	NA	NA	NA	NA	NA	NA	TRUE	1.052	6.1437	1.263	NA
rs10189154	2:102321084	C	T	0.1731	rs10189629	NA	NA	NA	NA	NA	NA	NA	NA	TRUE	-1.097	3.4084	0.177	NA
rs10189526	2:102321423	C	T	0.1731	rs10189629	NA	NA	NA	NA	NA	NA	NA	NA	TRUE	-0.543	3.4084	3.092	NA
rs3771180	2:102337157	G	T	0.1731	rs3771180	G	Asthma	NA	NA	NA	NA	IL1RL1	TRUE	TRUE	-0.009	3.2131	2.308	0.1339
rs72823646	2:102337753	G	A	0.1731	rs3771180	G	Asthma	NA	NA	NA	NA	IL1RL1	TRUE	TRUE	-0.246	3.2131	5.547	0.1339
rs13431828	2:102338193	C	T	0.1733	rs3771180	C	Asthma	NA	NA	NA	NA	IL1RL1	TRUE	TRUE	0.407	3.2131	10.06	0.1339
[truncated: 8,603 more rows]
