# Supplementary material for: Prioritizing autoimmunity risk variants for functional analyses by fine-mapping mutations under natural selection
Source: Nat Commun. 2022 Nov 18;13:7069. doi: 10.1038/s41467-022-34461-9 (PMC9674589; doi:10.1038/s41467-022-34461-9)
Supplement: Supplementary file 11 — Supplementary Data 8 [file 41467_2022_34461_MOESM11_ESM.xlsx]

## Sheet: Legend - Supplementary Data 8
Supplementary Data 8	Effective population size (Ne) parameters inferred for Estonian population

## Sheet: Supplementary Data 8
Ne trajectory parameters inferred for Estonians and used for simulations
Time (generations ago)	Ne	growth rate (r)
0	331373	0.141658
17.9	26249	0.017884
56.6	13137	0
449.6	13137	0.000849
1421.8	5755	0
2836.9	5755	-0.000293
8971	34678	0
17899.5	34678	7.1e-05
28368.9	16488	0
71259.4	16488	-1.9e-05
89710.3	23469	0
