# Supplementary material for: Prioritizing autoimmunity risk variants for functional analyses by fine-mapping mutations under natural selection
Source: Nat Commun. 2022 Nov 18;13:7069. doi: 10.1038/s41467-022-34461-9 (PMC9674589; doi:10.1038/s41467-022-34461-9)
Supplement: Supplementary file 13 — Source Data [file 41467_2022_34461_MOESM13_ESM.zip › Source Data.xlsx]

## Sheet: Figure 5
Figure 5d
		GO_biological_process_complete	H_sapiens_REFLIST_20589	eGenes_202	eGenes_expected	eGenes_over/under	eGenes_fold_Enrichment	eGenes_P-value	eGenes_FDR
		telomeric 3' overhang formation	4	2	0.01	+	> 100	4.93e-05	0.043
		positive regulation of interleukin-10 production	40	3	0.07	+	40.64	6.77e-05	0.0424
		T cell activation	268	6	0.49	+	12.13	1e-05	0.0143
		positive regulation of cytokine production	477	9	0.88	+	10.22	1.85e-07	0.00289
		cytokine-mediated signaling pathway	384	7	0.71	+	9.88	6.34e-06	0.011
		regulation of immune effector process	363	6	0.67	+	8.96	5.36e-05	0.04
		leukocyte activation	532	7	0.98	+	7.13	5e-05	0.0412
		regulation of cell activation	722	9	1.33	+	6.75	5.44e-06	0.0142
		regulation of cytokine production	737	9	1.36	+	6.62	6.41e-06	0.01
		immune system development	710	8	1.31	+	6.1	4.01e-05	0.0449
		cellular response to cytokine stimulus	725	8	1.34	+	5.98	4.65e-05	0.0455
		regulation of immune response	938	9	1.73	+	5.2	4.27e-05	0.0446
		positive regulation of multicellular organismal process	1491	14	2.75	+	5.09	2.08e-07	0.00163
		positive regulation of immune system process	959	9	1.77	+	5.08	5.06e-05	0.0397
		positive regulation of gene expression	1132	10	2.09	+	4.79	2.96e-05	0.0357
		cellular response to organic substance	2014	15	3.72	+	4.04	1.28e-06	0.00668
		regulation of immune system process	1500	11	2.77	+	3.97	5.95e-05	0.0424
		regulation of cell population proliferation	1663	12	3.07	+	3.91	2.91e-05	0.038
		response to organic substance	2683	17	4.95	+	3.43	1.73e-06	0.00676
		regulation of multicellular organismal process	2721	17	5.02	+	3.39	2.1e-06	0.00658
		cell surface receptor signaling pathway	2106	13	3.89	+	3.34	6.26e-05	0.0409
		cellular response to chemical stimulus	2599	16	4.8	+	3.34	5.99e-06	0.0117
		immune system process	2375	14	4.38	+	3.19	4.85e-05	0.0447
		response to external stimulus	2422	14	4.47	+	3.13	6.03e-05	0.0411
		response to chemical	4035	20	7.45	+	2.69	5.96e-06	0.0134

## Sheet: Supplementary Figure 8b
Supplementary Figure 8b
		GO_biological_process_complete	H_sapiens_REFLIST_20589	eGenes_202	eGenes_expected	eGenes_over/under	eGenes_fold_Enrichment	eGenes_P-value	eGenes_FDR
		regulation of T cell homeostatic proliferation	3	2	0.03	+	67.95	0.000921	0.0398
		negative regulation of nucleotide-binding oligomerization domain containing 2 signaling pathway	3	2	0.03	+	67.95	0.000921	0.0397
		negative regulation of nucleotide-binding oligomerization domain containing signaling pathway	3	2	0.03	+	67.95	0.000921	0.0396
		positive regulation of plasma cell differentiation	3	2	0.03	+	67.95	0.000921	0.0395
		T-helper 17 cell lineage commitment	7	4	0.07	+	58.24	2.71e-06	0.000242
		T-helper 17 cell differentiation	10	5	0.1	+	50.96	2.29e-07	2.99e-05
		T-helper 17 type immune response	14	5	0.14	+	36.4	8.58e-07	9.4e-05
		T-helper cell lineage commitment	12	4	0.12	+	33.98	1.44e-05	0.00106
		positive regulation of granulocyte macrophage colony-stimulating factor production	15	5	0.15	+	33.98	1.13e-06	0.000117
		positive regulation of NK T cell proliferation	10	3	0.1	+	30.58	0.000241	0.0127
		regulation of granulocyte macrophage colony-stimulating factor production	18	5	0.18	+	28.31	2.4e-06	0.000217
		regulation of NK T cell proliferation	11	3	0.11	+	27.8	0.000304	0.0157
		positive regulation of NK T cell activation	11	3	0.11	+	27.8	0.000304	0.0156
		regulation of natural killer cell proliferation	15	4	0.15	+	27.18	2.99e-05	0.00204
		CD4-positive, alpha-beta T cell lineage commitment	15	4	0.15	+	27.18	2.99e-05	0.00203
		response to muramyl dipeptide	20	5	0.2	+	25.48	3.74e-06	0.000327
		alpha-beta T cell lineage commitment	17	4	0.17	+	23.98	4.55e-05	0.00297
		positive regulation of natural killer cell proliferation	13	3	0.13	+	23.52	0.000461	0.0224
		nucleotide-binding oligomerization domain containing signaling pathway	13	3	0.13	+	23.52	0.000461	0.0224
		regulation of NK T cell activation	13	3	0.13	+	23.52	0.000461	0.0223
		CD4-positive or CD8-positive, alpha-beta T cell lineage commitment	18	4	0.18	+	22.65	5.52e-05	0.00353
		response to peptidoglycan	14	3	0.14	+	21.84	0.000556	0.0262
		nucleotide-binding domain, leucine rich repeat containing receptor signaling pathway	14	3	0.14	+	21.84	0.000556	0.0262
		regulation of B cell apoptotic process	20	4	0.2	+	20.39	7.89e-05	0.00481
		regulation of B cell receptor signaling pathway	21	4	0.21	+	19.41	9.32e-05	0.0056
		CD4-positive, alpha-beta T cell differentiation involved in immune response	32	6	0.31	+	19.11	1.66e-06	0.000161
		positive regulation of T-helper 17 type immune response	16	3	0.16	+	19.11	0.000781	0.0354
		T-helper cell differentiation	32	6	0.31	+	19.11	1.66e-06	0.00016
		alpha-beta T cell differentiation involved in immune response	33	6	0.32	+	18.53	1.95e-06	0.000183
		alpha-beta T cell activation involved in immune response	33	6	0.32	+	18.53	1.95e-06	0.000182
		positive regulation of natural killer cell activation	28	5	0.27	+	18.2	1.57e-05	0.00114
		regulation of cysteine-type endopeptidase activity involved in apoptotic signaling pathway	17	3	0.17	+	17.99	0.000912	0.0396
		positive regulation of cytokine production involved in inflammatory response	23	4	0.23	+	17.73	0.000127	0.00734
		T cell lineage commitment	24	4	0.24	+	16.99	0.000148	0.00832
		regulation of T-helper 17 type immune response	30	5	0.29	+	16.99	2.11e-05	0.00148
		positive T cell selection	30	5	0.29	+	16.99	2.11e-05	0.00147
		negative regulation of B cell proliferation	18	3	0.18	+	16.99	0.00106	0.0444
		T cell differentiation involved in immune response	37	6	0.36	+	16.53	3.53e-06	0.000312
		negative regulation of interleukin-8 production	19	3	0.19	+	16.09	0.00121	0.0498
		negative regulation of platelet activation	19	3	0.19	+	16.09	0.00121	0.0497
		regulation of T-helper cell differentiation	39	6	0.38	+	15.68	4.64e-06	0.000397
		positive regulation of interleukin-17 production	27	4	0.26	+	15.1	0.000222	0.012
		positive regulation of alpha-beta T cell proliferation	27	4	0.26	+	15.1	0.000222	0.0119
		cytoplasmic pattern recognition receptor signaling pathway	27	4	0.26	+	15.1	0.000222	0.0119
		CD4-positive, alpha-beta T cell differentiation	42	6	0.41	+	14.56	6.82e-06	0.000554
		positive regulation of interleukin-2 production	36	5	0.35	+	14.16	4.65e-05	0.00302
		regulation of CD4-positive, alpha-beta T cell differentiation	51	7	0.5	+	13.99	1.46e-06	0.000144
		regulation of natural killer cell activation	44	6	0.43	+	13.9	8.69e-06	0.000685
		regulation of B cell differentiation	30	4	0.29	+	13.59	0.000319	0.0162
		regulation of platelet aggregation	30	4	0.29	+	13.59	0.000319	0.0162
		regulation of interferon-alpha production	31	4	0.3	+	13.15	0.000358	0.018
		regulation of interleukin-2 production	64	8	0.63	+	12.74	4.86e-07	5.86e-05
		CD4-positive, alpha-beta T cell activation	48	6	0.47	+	12.74	1.37e-05	0.00102
		regulation of B cell proliferation	65	8	0.64	+	12.54	5.41e-07	6.42e-05
		negative regulation of antigen receptor-mediated signaling pathway	33	4	0.32	+	12.35	0.000444	0.0217
		T cell selection	43	5	0.42	+	11.85	0.0001	0.00601
		positive regulation of B cell proliferation	43	5	0.42	+	11.85	0.0001	0.00599
		TOR signaling	35	4	0.34	+	11.65	0.000545	0.026
		negative regulation of B cell activation	35	4	0.34	+	11.65	0.000545	0.026
		positive regulation of receptor signaling pathway via JAK-STAT	44	5	0.43	+	11.58	0.000111	0.00654
		dendritic cell differentiation	36	4	0.35	+	11.33	0.000601	0.028
		regulation of defense response to virus by host	45	5	0.44	+	11.33	0.000122	0.00708
		regulation of antigen receptor-mediated signaling pathway	64	7	0.63	+	11.15	5.79e-06	0.000482
		positive regulation of miRNA transcription	46	5	0.45	+	11.08	0.000135	0.0077
		regulation of homotypic cell-cell adhesion	37	4	0.36	+	11.02	0.000661	0.0305
		regulation of interleukin-8 production	85	9	0.83	+	10.79	3.37e-07	4.22e-05
		regulation of tyrosine phosphorylation of STAT protein	76	8	0.75	+	10.73	1.6e-06	0.000157
		regulation of CD4-positive, alpha-beta T cell activation	67	7	0.66	+	10.65	7.64e-06	0.000617
		positive regulation of receptor signaling pathway via STAT	48	5	0.47	+	10.62	0.000162	0.009
		regulation of alpha-beta T cell differentiation	68	7	0.67	+	10.49	8.36e-06	0.000665
		positive regulation of alpha-beta T cell activation	68	7	0.67	+	10.49	8.36e-06	0.000662
		alpha-beta T cell differentiation	59	6	0.58	+	10.37	4e-05	0.00265
		positive regulation of interleukin-10 production	40	4	0.39	+	10.19	0.000866	0.0386
		regulation of interleukin-17 production	40	4	0.39	+	10.19	0.000866	0.0385
		alpha-beta T cell activation	80	8	0.78	+	10.19	2.28e-06	0.000208
		regulation of myeloid leukocyte mediated immunity	60	6	0.59	+	10.19	4.37e-05	0.00286
		T cell activation involved in immune response	70	7	0.69	+	10.19	9.96e-06	0.000773
		regulation of platelet activation	51	5	0.5	+	9.99	0.00021	0.0114
		positive regulation of interferon-beta production	41	4	0.4	+	9.94	0.000944	0.0402
		T cell costimulation	41	4	0.4	+	9.94	0.000944	0.0401
		regulation of alpha-beta T cell proliferation	41	4	0.4	+	9.94	0.000944	0.04
		positive regulation of lymphocyte proliferation	144	14	1.41	+	9.91	4.78e-10	1.08e-07
		negative regulation of smooth muscle cell proliferation	52	5	0.51	+	9.8	0.000229	0.0122
		positive regulation of mononuclear cell proliferation	146	14	1.43	+	9.77	5.64e-10	1.23e-07
		cellular response to mechanical stimulus	73	7	0.72	+	9.77	1.28e-05	0.000963
		positive regulation of interleukin-8 production	64	6	0.63	+	9.56	6.1e-05	0.00384
		positive regulation of tyrosine phosphorylation of STAT protein	64	6	0.63	+	9.56	6.1e-05	0.00383
		regulation of alpha-beta T cell activation	107	10	1.05	+	9.53	2.17e-07	2.86e-05
		lymphocyte costimulation	43	4	0.42	+	9.48	0.00111	0.0464
		regulation of cytokine production involved in inflammatory response	55	5	0.54	+	9.27	0.000292	0.0152
		myeloid cell activation involved in immune response	56	5	0.55	+	9.1	0.000315	0.0161
		regulation of lymphocyte differentiation	202	18	1.98	+	9.08	5.56e-12	2.23e-09
		regulation of receptor signaling pathway via JAK-STAT	79	7	0.78	+	9.03	2.07e-05	0.00145
		positive regulation of T cell differentiation	113	10	1.11	+	9.02	3.47e-07	4.32e-05
		positive regulation of leukocyte proliferation	160	14	1.57	+	8.92	1.7e-09	3.29e-07
		positive regulation of lymphocyte differentiation	126	11	1.24	+	8.9	1.01e-07	1.4e-05
		regulation of T cell differentiation	173	15	1.7	+	8.84	4.93e-10	1.1e-07
		regulation of interleukin-10 production	58	5	0.57	+	8.79	0.000367	0.0184
		regulation of lymphocyte apoptotic process	58	5	0.57	+	8.79	0.000367	0.0184
		negative regulation of leukocyte proliferation	93	8	0.91	+	8.77	6.45e-06	0.000526
		positive regulation of T cell proliferation	106	9	1.04	+	8.65	1.87e-06	0.000176
		T cell differentiation	155	13	1.52	+	8.55	1.06e-08	1.84e-06
		positive regulation of production of molecular mediator of immune response	122	10	1.2	+	8.35	6.69e-07	7.71e-05
		negative regulation of lymphocyte proliferation	86	7	0.84	+	8.3	3.44e-05	0.00232
		regulation of receptor signaling pathway via STAT	86	7	0.84	+	8.3	3.44e-05	0.00231
		regulation of miRNA transcription	62	5	0.61	+	8.22	0.000488	0.0235
		negative regulation of mononuclear cell proliferation	87	7	0.85	+	8.2	3.69e-05	0.00246
		positive regulation of interferon-gamma production	78	6	0.77	+	7.84	0.000169	0.00933
		regulation of lymphocyte proliferation	234	18	2.3	+	7.84	5.36e-11	1.71e-08
		extrinsic apoptotic signaling pathway	91	7	0.89	+	7.84	4.83e-05	0.00313
		regulation of mononuclear cell proliferation	237	18	2.33	+	7.74	6.52e-11	2e-08
		T cell activation	268	20	2.63	+	7.61	7.26e-12	2.71e-09
		regulation of leukocyte proliferation	257	19	2.52	+	7.54	2.9e-11	9.88e-09
		positive regulation of leukocyte differentiation	176	13	1.73	+	7.53	4.32e-08	6.98e-06
		positive regulation of hemopoiesis	176	13	1.73	+	7.53	4.32e-08	6.91e-06
		leukocyte activation involved in immune response	178	13	1.75	+	7.44	4.89e-08	7.52e-06
		positive regulation of interleukin-6 production	96	7	0.94	+	7.43	6.64e-05	0.00411
		negative regulation of T cell activation	124	9	1.22	+	7.4	6.22e-06	0.00051
		cell activation involved in immune response	182	13	1.79	+	7.28	6.25e-08	9.51e-06
		positive regulation of cytokine production involved in immune response	70	5	0.69	+	7.28	0.000819	0.0369
		negative regulation of T cell proliferation	71	5	0.7	+	7.18	0.00087	0.0384
		positive regulation of T cell activation	245	17	2.4	+	7.07	8.29e-10	1.75e-07
		negative regulation of lymphocyte activation	159	11	1.56	+	7.05	8.91e-07	9.7e-05
		positive regulation of protein localization to nucleus	87	6	0.85	+	7.03	0.000295	0.0153
		regulation of interferon-gamma production	117	8	1.15	+	6.97	3.08e-05	0.00208
		positive regulation of leukocyte cell-cell adhesion	266	18	2.61	+	6.9	3.78e-10	9.25e-08
		regulation of immunoglobulin production	74	5	0.73	+	6.89	0.00104	0.0437
		regulation of T cell proliferation	179	12	1.76	+	6.83	3.86e-07	4.69e-05
		negative regulation of leukocyte cell-cell adhesion	135	9	1.32	+	6.8	1.18e-05	0.000893
		regulation of interleukin-6 production	150	10	1.47	+	6.8	3.85e-06	0.000336
		negative regulation of cell activation	211	14	2.07	+	6.76	4.57e-08	7.16e-06
		negative regulation of inflammatory response	152	10	1.49	+	6.71	4.31e-06	0.000373
		regulation of defense response to virus	76	5	0.75	+	6.71	0.00116	0.0481
		regulation of T cell activation	366	24	3.59	+	6.68	7.01e-13	3.66e-10
		regulation of smooth muscle cell proliferation	138	9	1.35	+	6.65	1.4e-05	0.00104
		regulation of production of molecular mediator of immune response	169	11	1.66	+	6.63	1.57e-06	0.000154
		positive regulation of cytokine production	477	31	4.68	+	6.62	2.84e-16	4.45e-13
		myeloid leukocyte activation	139	9	1.36	+	6.6	1.48e-05	0.00109
		lymphocyte activation	421	27	4.13	+	6.54	3.77e-14	2.19e-11
		positive regulation of cell-cell adhesion	314	20	3.08	+	6.49	1.05e-10	3.1e-08
		mononuclear cell differentiation	299	19	2.93	+	6.48	3.27e-10	8.25e-08
		positive regulation of immune effector process	254	16	2.49	+	6.42	9.7e-09	1.71e-06
		regulation of adaptive immune response based on somatic recombination of immune receptors built from immunoglobulin superfamily domains	176	11	1.73	+	6.37	2.27e-06	0.000208
		regulation of leukocyte differentiation	306	19	3	+	6.33	4.71e-10	1.09e-07
		intracellular receptor signaling pathway	145	9	1.42	+	6.33	2.03e-05	0.00143
		leukocyte activation	532	33	5.22	+	6.32	1.02e-16	2e-13
		positive regulation of angiogenesis	163	10	1.6	+	6.25	7.72e-06	0.00062
		positive regulation of vasculature development	163	10	1.6	+	6.25	7.72e-06	0.000617
		positive regulation of myeloid cell differentiation	98	6	0.96	+	6.24	0.000538	0.0258
		pattern recognition receptor signaling pathway	99	6	0.97	+	6.18	0.000566	0.0266
		regulation of cytokine production involved in immune response	100	6	0.98	+	6.12	0.000595	0.0278
		cytokine-mediated signaling pathway	384	23	3.77	+	6.1	1.24e-11	4.52e-09
		regulation of cell killing	101	6	0.99	+	6.05	0.000625	0.029
		regulation of leukocyte cell-cell adhesion	356	21	3.49	+	6.01	1.33e-10	3.6e-08
		myeloid leukocyte differentiation	119	7	1.17	+	6	0.000234	0.0125
		B cell activation	170	10	1.67	+	6	1.09e-05	0.000836
		negative regulation of leukocyte activation	189	11	1.85	+	5.93	4.35e-06	0.000375
		response to molecule of bacterial origin	327	19	3.21	+	5.92	1.34e-09	2.69e-07
		leukocyte differentiation	363	21	3.56	+	5.9	1.87e-10	4.96e-08
		regulation of immune effector process	363	21	3.56	+	5.9	1.87e-10	4.88e-08
		positive regulation of tumor necrosis factor superfamily cytokine production	104	6	1.02	+	5.88	0.000724	0.0329
		lymphocyte differentiation	260	15	2.55	+	5.88	8.51e-08	1.23e-05
		regulation of adaptive immune response	191	11	1.87	+	5.87	4.78e-06	0.000405
		lymphocyte activation involved in immune response	122	7	1.2	+	5.85	0.000271	0.0142
		negative regulation of cell-cell adhesion	192	11	1.88	+	5.84	5.02e-06	0.000423
		positive regulation of inflammatory response	142	8	1.39	+	5.74	0.000112	0.00657
		positive regulation of lymphocyte activation	410	23	4.02	+	5.72	4.31e-11	1.44e-08
		regulation of lymphocyte activation	574	32	5.63	+	5.68	5.37e-15	4.01e-12
		positive regulation of intracellular protein transport	163	9	1.6	+	5.63	4.84e-05	0.00311
		regulation of leukocyte mediated immunity	236	13	2.32	+	5.61	1.04e-06	0.00011
		regulation of hemopoiesis	386	21	3.79	+	5.55	5.39e-10	1.19e-07
		regulation of tumor necrosis factor superfamily cytokine production	167	9	1.64	+	5.49	5.79e-05	0.00366
		regulation of cell-cell adhesion	471	25	4.62	+	5.41	1.79e-11	6.24e-09
		cellular response to lipopolysaccharide	190	10	1.86	+	5.36	2.72e-05	0.00187
		regulation of cell activation	722	38	7.08	+	5.36	6.42e-17	1.44e-13
		regulation of inflammatory response	362	19	3.55	+	5.35	6.51e-09	1.19e-06
		positive regulation of leukocyte activation	458	24	4.49	+	5.34	6.02e-11	1.89e-08
		response to lipopolysaccharide	309	16	3.03	+	5.28	1.28e-07	1.71e-05
		regulation of leukocyte activation	667	34	6.54	+	5.2	8.33e-15	5.93e-12
		regulation of protein localization to nucleus	138	7	1.35	+	5.17	0.000549	0.0261
		positive regulation of leukocyte mediated immunity	138	7	1.35	+	5.17	0.000549	0.026
		positive regulation of cell activation	475	24	4.66	+	5.15	1.22e-10	3.49e-08
		cell activation	654	33	6.42	+	5.14	2.85e-14	1.79e-11
		positive regulation of cell adhesion	476	24	4.67	+	5.14	1.27e-10	3.5e-08
		cellular response to molecule of bacterial origin	200	10	1.96	+	5.1	4.12e-05	0.00271
		cellular response to cytokine stimulus	725	36	7.11	+	5.06	2.62e-15	2.56e-12
		regulation of tumor necrosis factor production	162	8	1.59	+	5.03	0.000264	0.0139
		positive regulation of DNA-binding transcription factor activity	265	13	2.6	+	5	3.52e-06	0.000313
		regulation of cytokine production	737	36	7.23	+	4.98	4.23e-15	3.32e-12
		cellular response to transforming growth factor beta stimulus	144	7	1.41	+	4.95	0.000699	0.032
		regulation of epithelial cell differentiation	144	7	1.41	+	4.95	0.000699	0.0319
		positive regulation of peptidyl-tyrosine phosphorylation	187	9	1.83	+	4.91	0.000132	0.00758
		regulation of peptidyl-tyrosine phosphorylation	253	12	2.48	+	4.83	1.16e-05	0.00088
		regulation of intracellular protein transport	234	11	2.3	+	4.79	2.92e-05	0.002
		response to cytokine	819	38	8.04	+	4.73	3.17e-15	2.61e-12
		response to transforming growth factor beta	151	7	1.48	+	4.73	0.000913	0.0395
		regulation of B cell activation	217	10	2.13	+	4.7	7.92e-05	0.00481
		positive regulation of NF-kappaB transcription factor activity	154	7	1.51	+	4.63	0.00102	0.043
		inflammatory response	528	24	5.18	+	4.63	9.34e-10	1.95e-07
		peptidyl-tyrosine modification	156	7	1.53	+	4.57	0.00109	0.0457
		cellular response to biotic stimulus	228	10	2.24	+	4.47	0.000117	0.00682
		positive regulation of intracellular transport	206	9	2.02	+	4.45	0.000264	0.0139
		positive regulation of immune system process	959	41	9.41	+	4.36	3.1e-15	2.7e-12
		regulation of cell adhesion	773	33	7.58	+	4.35	2.37e-12	1.06e-09
		negative regulation of defense response	237	10	2.33	+	4.3	0.000158	0.00887
		negative regulation of cell adhesion	287	12	2.82	+	4.26	3.82e-05	0.00254
		positive regulation of cytosolic calcium ion concentration	195	8	1.91	+	4.18	0.000856	0.0382
		second-messenger-mediated signaling	220	9	2.16	+	4.17	0.000419	0.0205
		regulation of defense response	642	26	6.3	+	4.13	1.84e-09	3.52e-07
		apoptotic signaling pathway	276	11	2.71	+	4.06	0.000121	0.00703
		positive regulation of protein transport	304	12	2.98	+	4.02	6.51e-05	0.00405
		regulation of immune response	938	37	9.2	+	4.02	8.91e-13	4.23e-10
		regulation of DNA-binding transcription factor activity	434	17	4.26	+	3.99	2.13e-06	0.000197
		negative regulation of cytokine production	282	11	2.77	+	3.98	0.000145	0.00822
		regulation of cysteine-type endopeptidase activity involved in apoptotic process	206	8	2.02	+	3.96	0.0012	0.0494
		regulation of angiogenesis	285	11	2.8	+	3.93	0.000159	0.00885
		negative regulation of immune system process	420	16	4.12	+	3.88	6.03e-06	0.000497
		regulation of vasculature development	289	11	2.84	+	3.88	0.000178	0.00977
		regulation of immune system process	1500	57	14.72	+	3.87	5.81e-19	4.56e-15
		positive regulation of gene expression	1132	43	11.11	+	3.87	3.1e-14	1.87e-11
		immune effector process	453	17	4.44	+	3.83	3.71e-06	0.000327
		positive regulation of establishment of protein localization	320	12	3.14	+	3.82	0.000104	0.00617
		myeloid cell differentiation	241	9	2.36	+	3.81	0.000785	0.0355
		response to bacterium	730	27	7.16	+	3.77	5.68e-09	1.05e-06
		positive regulation of protein localization	461	17	4.52	+	3.76	4.64e-06	0.000395
		response to peptide	434	16	4.26	+	3.76	8.95e-06	0.000702
		immune response-regulating signaling pathway	409	15	4.01	+	3.74	1.82e-05	0.00131
		immune system development	710	26	6.97	+	3.73	1.36e-08	2.31e-06
		hematopoietic or lymphoid organ development	666	24	6.53	+	3.67	6.87e-08	1.02e-05
		hemopoiesis	617	22	6.05	+	3.63	2.99e-07	3.84e-05
		immune response	1606	57	15.76	+	3.62	1.21e-17	3.79e-14
		cellular response to external stimulus	312	11	3.06	+	3.59	0.000336	0.017
		regulation of protein modification by small protein conjugation or removal	256	9	2.51	+	3.58	0.00118	0.0487
		positive regulation of cell population proliferation	939	33	9.21	+	3.58	3.29e-10	8.17e-08
		positive regulation of response to external stimulus	463	16	4.54	+	3.52	1.93e-05	0.00137
		cellular response to abiotic stimulus	320	11	3.14	+	3.5	0.000413	0.0204
		cellular response to environmental stimulus	320	11	3.14	+	3.5	0.000413	0.0203
		regulation of response to external stimulus	963	33	9.45	+	3.49	6.11e-10	1.31e-07
		positive regulation of multicellular organismal process	1491	50	14.63	+	3.42	1.77e-14	1.21e-11
		negative regulation of response to external stimulus	390	13	3.83	+	3.4	0.000167	0.00924
		regulation of cell population proliferation	1663	55	16.32	+	3.37	1.04e-15	1.08e-12
		regulation of epithelial cell proliferation	337	11	3.31	+	3.33	0.000626	0.029
		positive regulation of defense response	309	10	3.03	+	3.3	0.00117	0.0484
		regulation of autophagy	340	11	3.34	+	3.3	0.000672	0.0309
		negative regulation of cell population proliferation	711	23	6.98	+	3.3	8.16e-07	9.13e-05
		regulation of intracellular transport	342	11	3.36	+	3.28	0.000704	0.0321
		immune system process	2375	76	23.3	+	3.26	1.8e-21	2.81e-17
		regulation of protein transport	501	16	4.92	+	3.26	4.84e-05	0.00312
		positive regulation of immune response	596	19	5.85	+	3.25	9.53e-06	0.000743
		intracellular signal transduction	1475	46	14.47	+	3.18	3.03e-12	1.28e-09
		response to peptide hormone	353	11	3.46	+	3.18	0.000904	0.0394
		defense response	1451	45	14.24	+	3.16	6.63e-12	2.53e-09
		response to lipid	813	25	7.98	+	3.13	6.46e-07	7.5e-05
		regulation of establishment of protein localization	526	16	5.16	+	3.1	8.42e-05	0.00508
		cellular response to lipid	494	15	4.85	+	3.09	0.000143	0.00814
		cellular response to organic substance	2014	61	19.76	+	3.09	9.16e-16	1.03e-12
		transmembrane receptor protein tyrosine kinase signaling pathway	408	12	4	+	3	0.000869	0.0385
		response to other organism	1400	41	13.74	+	2.98	3.78e-10	9.11e-08
		response to external biotic stimulus	1403	41	13.76	+	2.98	4.02e-10	9.55e-08
		apoptotic process	903	26	8.86	+	2.93	1.25e-06	0.000127
		positive regulation of phosphorus metabolic process	904	26	8.87	+	2.93	1.28e-06	0.000129
		positive regulation of phosphate metabolic process	904	26	8.87	+	2.93	1.28e-06	0.000128
		positive regulation of protein modification process	1015	29	9.96	+	2.91	3.33e-07	4.21e-05
		cell death	984	28	9.65	+	2.9	5.89e-07	6.89e-05
		programmed cell death	949	27	9.31	+	2.9	9.59e-07	0.000104
		positive regulation of protein phosphorylation	742	21	7.28	+	2.88	1.82e-05	0.0013
		response to biotic stimulus	1464	41	14.36	+	2.85	1.37e-09	2.72e-07
		positive regulation of hydrolase activity	575	16	5.64	+	2.84	0.000226	0.0121
		response to oxygen-containing compound	1524	42	14.95	+	2.81	1.32e-09	2.69e-07
		regulation of multicellular organismal development	1356	37	13.3	+	2.78	1.98e-08	3.33e-06
		response to organic substance	2683	72	26.32	+	2.74	4.31e-16	6.14e-13
		regulation of cellular localization	748	20	7.34	+	2.73	6.3e-05	0.00393
		positive regulation of cellular protein metabolic process	1423	38	13.96	+	2.72	2.14e-08	3.58e-06
		positive regulation of cell differentiation	863	23	8.47	+	2.72	1.81e-05	0.0013
		positive regulation of developmental process	1314	35	12.89	+	2.71	9.06e-08	1.29e-05
		cell surface receptor signaling pathway	2106	56	20.66	+	2.71	3.86e-12	1.59e-09
		regulation of multicellular organismal process	2721	72	26.7	+	2.7	8.93e-16	1.08e-12
		biological process involved in interspecies interaction between organisms	1558	41	15.29	+	2.68	7.94e-09	1.43e-06
		enzyme-linked receptor protein signaling pathway	608	16	5.97	+	2.68	0.000412	0.0204
		adaptive immune response	652	17	6.4	+	2.66	0.000302	0.0156
		cellular response to oxygen-containing compound	1043	27	10.23	+	2.64	5.37e-06	0.00045
		positive regulation of protein metabolic process	1510	39	14.81	+	2.63	3.24e-08	5.3e-06
		response to external stimulus	2422	62	23.76	+	2.61	8.81e-13	4.31e-10
		positive regulation of transcription by RNA polymerase II	1251	32	12.27	+	2.61	8.34e-07	9.2e-05
		positive regulation of phosphorylation	823	21	8.07	+	2.6	7.84e-05	0.0048
		positive regulation of signal transduction	1529	39	15	+	2.6	4.49e-08	7.11e-06
		regulation of response to stress	1374	35	13.48	+	2.6	2.58e-07	3.34e-05
		regulation of MAPK cascade	669	17	6.56	+	2.59	0.000402	0.02
		positive regulation of molecular function	1569	39	15.39	+	2.53	8.75e-08	1.26e-05
		positive regulation of response to stimulus	2213	55	21.71	+	2.53	8.26e-11	2.49e-08
		negative regulation of gene expression	888	22	8.71	+	2.53	8.01e-05	0.00484
		defense response to other organism	1050	26	10.3	+	2.52	1.74e-05	0.00125
		cellular response to chemical stimulus	2599	64	25.5	+	2.51	2.6e-12	1.13e-09
		regulation of protein phosphorylation	1108	27	10.87	+	2.48	1.56e-05	0.00113
		regulation of phosphate metabolic process	1401	34	13.75	+	2.47	1.65e-06	0.00016
		regulation of phosphorus metabolic process	1403	34	13.76	+	2.47	1.67e-06	0.00016
		positive regulation of cell communication	1693	41	16.61	+	2.47	9.74e-08	1.37e-05
		response to organonitrogen compound	950	23	9.32	+	2.47	7.67e-05	0.00471
		positive regulation of signaling	1698	41	16.66	+	2.46	1.03e-07	1.41e-05
		positive regulation of catalytic activity	1180	28	11.58	+	2.42	2.24e-05	0.00155
		regulation of protein localization	847	20	8.31	+	2.41	0.000491	0.0236
		negative regulation of multicellular organismal process	1020	24	10.01	+	2.4	0.00011	0.00653
		positive regulation of intracellular signal transduction	988	23	9.69	+	2.37	0.000176	0.00966
		regulation of kinase activity	778	18	7.63	+	2.36	0.00116	0.0481
		regulation of phosphorylation	1255	29	12.31	+	2.36	2.17e-05	0.0015
		positive regulation of transport	910	21	8.93	+	2.35	0.000392	0.0196
		positive regulation of nucleic acid-templated transcription	1696	39	16.64	+	2.34	1.02e-06	0.00011
		positive regulation of transcription, DNA-templated	1696	39	16.64	+	2.34	1.02e-06	0.000109
		positive regulation of RNA metabolic process	1828	42	17.93	+	2.34	3.15e-07	4.01e-05
		innate immune response	827	19	8.11	+	2.34	0.000836	0.0375
		regulation of cell differentiation	1568	36	15.38	+	2.34	1.97e-06	0.000182
		response to nitrogen compound	1046	24	10.26	+	2.34	0.000141	0.00804
		positive regulation of RNA biosynthetic process	1702	39	16.7	+	2.34	1.06e-06	0.000111
		positive regulation of cellular biosynthetic process	2024	46	19.86	+	2.32	7.87e-08	1.16e-05
		positive regulation of cellular metabolic process	3329	75	32.66	+	2.3	8.74e-13	4.42e-10
		positive regulation of macromolecule metabolic process	3507	79	34.41	+	2.3	1.39e-13	7.54e-11
		regulation of protein modification process	1558	35	15.29	+	2.29	5.99e-06	0.000497
		positive regulation of biosynthetic process	2062	46	20.23	+	2.27	1.21e-07	1.64e-05
		positive regulation of metabolic process	3816	85	37.44	+	2.27	2.24e-14	1.46e-11
		positive regulation of nucleobase-containing compound metabolic process	2034	45	19.96	+	2.25	2.14e-07	2.84e-05
		signal transduction	4820	106	47.29	+	2.24	7.37e-19	3.85e-15
		positive regulation of nitrogen compound metabolic process	3142	69	30.83	+	2.24	4.66e-11	1.52e-08
		positive regulation of macromolecule biosynthetic process	1920	42	18.84	+	2.23	1.21e-06	0.000124
		regulation of cell migration	918	20	9.01	+	2.22	0.000932	0.0398
		negative regulation of response to stimulus	1622	35	15.91	+	2.2	1.11e-05	0.000842
		regulation of locomotion	1021	22	10.02	+	2.2	0.000878	0.0386
		regulation of developmental process	2463	53	24.16	+	2.19	4.61e-08	7.15e-06
		regulation of intracellular signal transduction	1704	36	16.72	+	2.15	1.55e-05	0.00114
		signaling	5163	109	50.65	+	2.15	3.22e-18	1.26e-14
		response to stress	3400	71	33.36	+	2.13	2.21e-10	5.68e-08
		cell communication	5266	109	51.67	+	2.11	2.13e-17	5.57e-14
		regulation of response to stimulus	4001	82	39.25	+	2.09	6.32e-12	2.48e-09
		regulation of cellular protein metabolic process	2409	49	23.63	+	2.07	8.18e-07	9.09e-05
		response to chemical	4035	82	39.59	+	2.07	1.4e-11	4.97e-09
		regulation of catalytic activity	2364	48	23.19	+	2.07	1.19e-06	0.000121
		regulation of programmed cell death	1484	30	14.56	+	2.06	0.000181	0.0099
		regulation of protein metabolic process	2577	52	25.28	+	2.06	3.53e-07	4.36e-05
		regulation of apoptotic process	1456	29	14.28	+	2.03	0.000291	0.0152
		regulation of signal transduction	2975	59	29.19	+	2.02	9.96e-08	1.39e-05
		regulation of cell death	1631	32	16	+	2	0.0002	0.0109
		regulation of localization	2762	54	27.1	+	1.99	7.08e-07	8.04e-05
		regulation of molecular function	3079	60	30.21	+	1.99	1.03e-07	1.4e-05
		regulation of gene expression	4833	94	47.42	+	1.98	1.27e-12	5.84e-10
		response to endogenous stimulus	1337	26	13.12	+	1.98	0.000882	0.0385
		regulation of signaling	3355	65	32.92	+	1.97	2.99e-08	4.93e-06
		regulation of cell communication	3342	64	32.79	+	1.95	8.12e-08	1.19e-05
		regulation of transport	1742	33	17.09	+	1.93	0.000313	0.016
		positive regulation of cellular process	5740	107	56.32	+	1.9	1.04e-13	5.82e-11
		negative regulation of biosynthetic process	1610	30	15.8	+	1.9	0.000855	0.0383
		positive regulation of biological process	6255	116	61.37	+	1.89	2.92e-15	2.69e-12
		cellular response to stimulus	6479	120	63.57	+	1.89	6.91e-16	9.03e-13
		regulation of transcription, DNA-templated	3455	62	33.9	+	1.83	1.12e-06	0.000117
		regulation of nucleic acid-templated transcription	3456	62	33.91	+	1.83	1.13e-06	0.000117
		regulation of RNA biosynthetic process	3465	62	34	+	1.82	1.7e-06	0.000162
		regulation of macromolecule biosynthetic process	3932	69	38.58	+	1.79	5.46e-07	6.43e-05
		negative regulation of macromolecule metabolic process	2751	48	26.99	+	1.78	6.78e-05	0.00418
		regulation of cellular biosynthetic process	4095	71	40.18	+	1.77	5.18e-07	6.19e-05
		regulation of biosynthetic process	4155	72	40.76	+	1.77	3.84e-07	4.7e-05
		regulation of RNA metabolic process	3753	65	36.82	+	1.77	2.31e-06	0.00021
		cell differentiation	3418	59	33.53	+	1.76	9.99e-06	0.000771
		regulation of nucleobase-containing compound metabolic process	4059	70	39.82	+	1.76	7.75e-07	8.73e-05
		cellular developmental process	3440	59	33.75	+	1.75	1.09e-05	0.000837
		response to stimulus	8096	138	79.43	+	1.74	1.48e-16	2.58e-13
		negative regulation of biological process	5288	90	51.88	+	1.73	9.14e-09	1.63e-06
		regulation of macromolecule metabolic process	6190	105	60.73	+	1.73	1.26e-10	3.53e-08
		negative regulation of metabolic process	2968	50	29.12	+	1.72	0.000115	0.00674
		regulation of transcription by RNA polymerase II	2619	44	25.7	+	1.71	0.000413	0.0203
		negative regulation of nitrogen compound metabolic process	2399	40	23.54	+	1.7	0.000871	0.0384
		regulation of cellular metabolic process	6040	100	59.26	+	1.69	2.24e-09	4.23e-07
		regulation of nitrogen compound metabolic process	5689	94	55.82	+	1.68	1.33e-08	2.29e-06
		regulation of metabolic process	6720	111	65.93	+	1.68	1.17e-10	3.39e-08
		negative regulation of cellular process	4867	80	47.75	+	1.68	6.91e-07	7.9e-05
		regulation of primary metabolic process	5847	94	57.37	+	1.64	6.8e-08	1.03e-05
		regulation of biological quality	3730	59	36.6	+	1.61	0.00015	0.00844
		system development	3719	56	36.49	+	1.53	0.00088	0.0385
		multicellular organism development	4129	60	40.51	+	1.48	0.00107	0.0448
		developmental process	5561	77	54.56	+	1.41	0.000602	0.028
		regulation of cellular process	11275	153	110.62	+	1.38	9.39e-10	1.94e-07
		regulation of biological process	11735	158	115.13	+	1.37	4.31e-10	1.01e-07
		biological regulation	12469	163	122.33	+	1.33	1.65e-09	3.24e-07
		cellular process	15176	183	148.89	+	1.23	3.73e-09	6.96e-07
		biological_process	17859	193	175.22	+	1.1	5.76e-05	0.00367
		Unclassified	2730	9	26.78	-	0.34	5.76e-05	0.00366
